# Supplementary material for: RNF25 serves as a novel diagnostic and prognostic biomarker in multiple myeloma: a multi-cohort integrative analysis
Source: Hereditas. 2025 Dec 28;163:18. doi: 10.1186/s41065-025-00631-0 (PMC12853844; doi:10.1186/s41065-025-00631-0)
Supplement: Supplementary file 1 — Supplementary Material 1. [file 41065_2025_631_MOESM1_ESM.xlsx]

## Sheet: iuucd2
Species	iUUCD ID	Ensemble Gene ID	UniProt Accession	Gene Name
Homo sapiens	IUUC-Hsa-046860	ENSG00000280606.2	O00303	EIF3F; EIF3S5
Homo sapiens	IUUC-Hsa-046902	ENSG00000162601.9	Q5VVJ2	MYSM1; KIAA1915
Homo sapiens	IUUC-Hsa-045865	ENSG00000115233.11	O00487	PSMD14; POH1
Homo sapiens	IUUC-Hsa-046463	ENSG00000138134.11	Q96FJ0	STAMBPL1; AMSHLP; KIAA1373; AMSH-LP
Homo sapiens	IUUC-Hsa-046931	ENSG00000185515.14	P46736	BRCC3; BRCC36; C6.1A; CXorf53
Homo sapiens	IUUC-Hsa-046659	ENSG00000121022.13	Q92905	COPS5; CSN5; JAB1
Homo sapiens	IUUC-Hsa-136371	ENSG00000147677.10	O15372	EIF3H; EIF3S3
Homo sapiens	IUUC-Hsa-136372	ENSG00000008382.15	Q8N594	MPND
Homo sapiens	IUUC-Hsa-136373	ENSG00000103035.10	P51665	PSMD7; MOV34L
Homo sapiens	IUUC-Hsa-045797	ENSG00000168090.9	E7EM64	COPS6
Homo sapiens	IUUC-Hsa-046522	ENSG00000161677.11	Q8TAC2	JOSD2; SBBI54
Homo sapiens	IUUC-Hsa-046591	ENSG00000066427.21	P54252	ATXN3; ATX3; MJD; MJD1; SCA3
Homo sapiens	IUUC-Hsa-047013	ENSG00000123594.5	Q9H3M9	ATXN3L; ATX3L; MJDL
Homo sapiens	IUUC-Hsa-047008	ENSG00000100221.10	Q15040	JOSD1; JSPH1; KIAA0063
Homo sapiens	IUUC-Hsa-136506	ENSG00000143409.15	Q8N5J2	MINDY1; FAM63A; KIAA1390
Homo sapiens	IUUC-Hsa-136507	ENSG00000128923.10	Q8NBR6	MINDY2; FAM63B; KIAA1164
Homo sapiens	IUUC-Hsa-136747	ENSG00000148481.13	Q9H8M7	MINDY3; C10orf97; CARP; DERP5; FAM188A; MSTP126; My042
Homo sapiens	IUUC-Hsa-136748	ENSG00000106125.14	Q4G0A6	MINDY4; C7orf67; FAM188B
Homo sapiens	IUUC-Hsa-046924	ENSG00000163874.9	Q5D1E8	ZC3H12A; MCPIP; MCPIP1
Homo sapiens	IUUC-Hsa-046930	ENSG00000166012.15	Q9H5J8	TAF1D; JOSD3
Homo sapiens	IUUC-Hsa-046933	ENSG00000166326.6	Q96DX7	TRIM44; DIPB
Homo sapiens	IUUC-Hsa-046680	ENSG00000070010.18	Q92890	UFD1L
Homo sapiens	IUUC-Hsa-046898	ENSG00000111224.13	Q9NR21	PARP11; C12orf6
Homo sapiens	IUUC-Hsa-046984	ENSG00000277276.3	Q96DC9	OTUB2; C14orf137; OTB2; OTU2
Homo sapiens	IUUC-Hsa-046473	ENSG00000264522.5	Q6GQQ9	OTUD7B; ZA20D1; CEZANNE
Homo sapiens	IUUC-Hsa-046766	ENSG00000167770.11	Q96FW1	OTUB1; OTB1; OTU1; HSPC263
Homo sapiens	IUUC-Hsa-045990	ENSG00000165312.6	Q5VV17	OTUD1; DUBA7; OTDC1
Homo sapiens	IUUC-Hsa-045794	ENSG00000169914.5	Q5T2D3	OTUD3; KIAA0459
Homo sapiens	IUUC-Hsa-045714	ENSG00000180667.10	Q5VVQ6	YOD1; DUBA8; HIN7; OTUD2; PRO0907
Homo sapiens	IUUC-Hsa-046882	ENSG00000019995.6	Q9UGI0	ZRANB1; TRABID
Homo sapiens	IUUC-Hsa-045914	ENSG00000175073.7	Q96JH7	VCPIP1; KIAA1850; VCIP135
Homo sapiens	IUUC-Hsa-046781	ENSG00000169918.9	Q8TE49	OTUD7A; C15orf16; CEZANNE2; OTUD7
Homo sapiens	IUUC-Hsa-046703	ENSG00000155100.10	Q8N6M0	OTUD6B; DUBA5; CGI-77
Homo sapiens	IUUC-Hsa-046071	ENSG00000118503.14	P21580	TNFAIP3; OTUD7C; A20
Homo sapiens	IUUC-Hsa-046538	ENSG00000068308.13	Q96G74	OTUD5
Homo sapiens	IUUC-Hsa-136374	ENSG00000164164.15	Q01804	OTUD4; HIN1; KIAA1046
Homo sapiens	IUUC-Hsa-136375	ENSG00000189401.2	Q7L8S5	OTUD6A; DUBA2
Homo sapiens	IUUC-Hsa-045820	ENSG00000154277.12	P09936	UCHL1
Homo sapiens	IUUC-Hsa-045882	ENSG00000163930.9	Q92560	BAP1; KIAA0272; hucep-6
Homo sapiens	IUUC-Hsa-046754	ENSG00000118939.17	P15374	UCHL3
Homo sapiens	IUUC-Hsa-046227	ENSG00000116750.13	Q9Y5K5	UCHL5; UCH37; AD-019; CGI-70
Homo sapiens	IUUC-Hsa-046446	ENSG00000166192.14	Q96LD8	SENP8; DEN1; NEDP1; PRSC2; FKSG8
Homo sapiens	IUUC-Hsa-046229	ENSG00000079387.13	Q9P0U3	SENP1
Homo sapiens	IUUC-Hsa-046174	ENSG00000112701.17	Q9GZR1	SENP6; KIAA0797; SSP1; SUSP1; FKSG6
Homo sapiens	IUUC-Hsa-046011	ENSG00000138468.15	Q9BQF6	SENP7; KIAA1707; SSP2; SUSP2
Homo sapiens	IUUC-Hsa-046917	ENSG00000176125.4	Q6NVU6	UFSP1
Homo sapiens	IUUC-Hsa-045747	ENSG00000119231.10	Q96HI0	SENP5; FKSG45
Homo sapiens	IUUC-Hsa-046815	ENSG00000161956.12	Q9H4L4	SENP3; SSP3; SUSP3
Homo sapiens	IUUC-Hsa-045920	ENSG00000163904.12	Q9HC62	SENP2; KIAA1331
Homo sapiens	IUUC-Hsa-046929	ENSG00000109775.10	Q9NUQ7	UFSP2; C4orf20
Homo sapiens	IUUC-Hsa-046185	ENSG00000277957.1	A0A087X0R7	SENP3-EIF4A1
Homo sapiens	IUUC-Hsa-045775	ENSG00000273820.1	A6NNY8	USP27X; USP22L; USP27
Homo sapiens	IUUC-Hsa-046863	ENSG00000055483.19	Q9P275	USP36; KIAA1453
Homo sapiens	IUUC-Hsa-045803	ENSG00000129204.16	P35125	USP6; HRP1; TRE2
Homo sapiens	IUUC-Hsa-046124	ENSG00000118369.12	Q9P2H5	USP35; KIAA1372
Homo sapiens	IUUC-Hsa-046230	ENSG00000227140.3	A8MUK1	USP17L5
Homo sapiens	IUUC-Hsa-045765	ENSG00000247746.4	Q70EK9	USP51
Homo sapiens	IUUC-Hsa-046430	ENSG00000123552.17	Q70EL2	USP45
Homo sapiens	IUUC-Hsa-046715	ENSG00000085982.13	Q9NVE5	USP40
Homo sapiens	IUUC-Hsa-046156	ENSG00000109189.12	P62068	USP46
Homo sapiens	IUUC-Hsa-046041	ENSG00000168883.19	Q53GS9	USP39; CGI-21; HSPC332; PRO2855
Homo sapiens	IUUC-Hsa-046598	ENSG00000156256.14	Q9Y5T5	USP16; MSTP039
Homo sapiens	IUUC-Hsa-046634	ENSG00000170242.17	Q96K76	USP47
Homo sapiens	IUUC-Hsa-046791	ENSG00000172046.18	O94966	USP19; KIAA0891; ZMYND9
Homo sapiens	IUUC-Hsa-046913	ENSG00000115464.14	Q70CQ2	USP34; KIAA0570; KIAA0729
Homo sapiens	IUUC-Hsa-046743	ENSG00000164663.14	Q70CQ1	USP49
Homo sapiens	IUUC-Hsa-046581	ENSG00000140455.16	Q9Y6I4	USP3
Homo sapiens	IUUC-Hsa-045825	ENSG00000136878.12	Q9Y2K6	USP20; KIAA1003; LSFR3A; VDU2
Homo sapiens	IUUC-Hsa-046292	ENSG00000134588.12	Q9BXU7	USP26
Homo sapiens	IUUC-Hsa-045694	ENSG00000077254.14	Q8TEY7	USP33; KIAA1097; VDU1
Homo sapiens	IUUC-Hsa-046278	ENSG00000187555.14	Q93009	USP7; HAUSP
Homo sapiens	IUUC-Hsa-047020	ENSG00000162607.12	O94782	USP1
Homo sapiens	IUUC-Hsa-045767	ENSG00000166348.18	Q70EL1	USP54; C10orf29
Homo sapiens	IUUC-Hsa-046537	ENSG00000114374.12	O00507	USP9Y; DFFRY
Homo sapiens	IUUC-Hsa-046774	ENSG00000223443.2	Q6R6M4	USP17L2; DUB3; USP17; USP17H; USP17I; USP17J; USP17K; USP17L; USP17M
Homo sapiens	IUUC-Hsa-046295	ENSG00000124486.12	Q93008	USP9X; DFFRX; FAM; USP9
Homo sapiens	IUUC-Hsa-045846	ENSG00000083799.17	Q9NQC7	CYLD; CYLD1; KIAA0849; HSPC057
Homo sapiens	IUUC-Hsa-046019	ENSG00000090686.15	Q86UV5	USP48; USP31
Homo sapiens	IUUC-Hsa-046438	ENSG00000138592.13	P40818	USP8; KIAA0055; UBPY
Homo sapiens	IUUC-Hsa-046444	ENSG00000170185.9	Q8NB14	USP38; KIAA1891
Homo sapiens	IUUC-Hsa-046072	ENSG00000106346.11	Q9H9J4	USP42
Homo sapiens	IUUC-Hsa-046107	ENSG00000170832.12	Q8NFA0	USP32
Homo sapiens	IUUC-Hsa-045851	ENSG00000162402.13	Q9UPU5	USP24; KIAA1057
Homo sapiens	IUUC-Hsa-046443	ENSG00000143258.15	Q9UK80	USP21; USP23; PP1490
Homo sapiens	IUUC-Hsa-046204	ENSG00000155313.15	Q9UHP3	USP25
Homo sapiens	IUUC-Hsa-045961	ENSG00000154914.16	Q70EL4	USP43
Homo sapiens	IUUC-Hsa-045700	ENSG00000152484.13	O75317	USP12; UBH1; USP12L1
Homo sapiens	IUUC-Hsa-046052	ENSG00000135655.14	Q9Y4E8	USP15; KIAA0529
Homo sapiens	IUUC-Hsa-046741	ENSG00000145390.11	Q70EK8	USP53; KIAA1350
Homo sapiens	IUUC-Hsa-045669	ENSG00000114316.12	Q13107	USP4; UNP; UNPH
Homo sapiens	IUUC-Hsa-046546	ENSG00000058056.8	Q92995	USP13; ISOT3
Homo sapiens	IUUC-Hsa-045706	ENSG00000101557.14	P54578	USP14; TGT
Homo sapiens	IUUC-Hsa-046521	ENSG00000124422.11	Q9UPT9	USP22; KIAA1063; USP3L
Homo sapiens	IUUC-Hsa-045937	ENSG00000036672.15	O75604	USP2; UBP41
Homo sapiens	IUUC-Hsa-046079	ENSG00000136014.11	Q9H0E7	USP44
Homo sapiens	IUUC-Hsa-046043	ENSG00000135913.10	Q86T82	USP37; KIAA1594
Homo sapiens	IUUC-Hsa-045832	ENSG00000135093.12	Q70CQ3	USP30
Homo sapiens	IUUC-Hsa-046927	ENSG00000132952.11	Q5W0Q7	USPL1; C13orf22; D13S106
Homo sapiens	IUUC-Hsa-046106	ENSG00000131864.10	Q9HBJ7	USP29
Homo sapiens	IUUC-Hsa-045959	ENSG00000111667.13	P45974	USP5; ISOT
Homo sapiens	IUUC-Hsa-045864	ENSG00000103194.15	Q14694	USP10; KIAA0190
Homo sapiens	IUUC-Hsa-046551	ENSG00000102226.9	P51784	USP11; UHX1
Homo sapiens	IUUC-Hsa-046381	ENSG00000184979.9	Q9UMW8	USP18; ISG43
Homo sapiens	IUUC-Hsa-046277	ENSG00000048028.11	Q96RU2	USP28; KIAA1515
Homo sapiens	IUUC-Hsa-046069	ENSG00000232264.4	Q0WX57	USP17L24; USP17L26; USP17L25
Homo sapiens	IUUC-Hsa-046171	ENSG00000248933.2	A0A087WWE9	USP17L22
Homo sapiens	IUUC-Hsa-046643	ENSG00000223569.6	A0A087WUW7	USP17L15
Homo sapiens	IUUC-Hsa-045807	ENSG00000249811.2	D6R901	USP17L21
Homo sapiens	IUUC-Hsa-046582	ENSG00000250844.2	A0A087WTC1	USP17L18
Homo sapiens	IUUC-Hsa-046665	ENSG00000170236.14	A0A087X0L6	USP50
Homo sapiens	IUUC-Hsa-046447	ENSG00000232399.3	A0A087WY87	USP17L13
Homo sapiens	IUUC-Hsa-046821	ENSG00000248920.2	A0A087WYD9	USP17L19
Homo sapiens	IUUC-Hsa-046803	ENSG00000249104.2	A0A087WVW9	USP17L17
Homo sapiens	IUUC-Hsa-046530	ENSG00000233136.2	A0A087WTA0	USP17L11
Homo sapiens	IUUC-Hsa-046656	ENSG00000250745.2	A0A087WTF5	USP17L20
Homo sapiens	IUUC-Hsa-046076	ENSG00000135473.14	Q504Q3	PAN2; KIAA0710; USP52
Homo sapiens	IUUC-Hsa-046716	ENSG00000225327.3	A6NCW0	USP17L3; USP17B; USP17F
Homo sapiens	IUUC-Hsa-046601	ENSG00000226430.5	P0C7H9	USP17L7
Homo sapiens	IUUC-Hsa-046536	ENSG00000230549.3	Q7RTZ2	USP17L1; USP17L; USP17L1P
Homo sapiens	IUUC-Hsa-046267	ENSG00000237038.5	P0C7I0	USP17L8
Homo sapiens	IUUC-Hsa-045875	ENSG00000236125.3	A6NCW7	USP17L4
Homo sapiens	IUUC-Hsa-046679	ENSG00000250913.2	D6RBM5	USP17L23
Homo sapiens	IUUC-Hsa-045734	ENSG00000161133.16	Q3LFD5	USP41
Homo sapiens	IUUC-Hsa-046347	ENSG00000231396.2	I3L0E4	USP17L10
Homo sapiens	IUUC-Hsa-045857	ENSG00000227551.1	C9JPN9	USP17L12
Homo sapiens	IUUC-Hsa-046805	ENSG00000103404.14	Q70CQ4	USP31; KIAA1203
Homo sapiens	IUUC-Hsa-045982	ENSG00000130985.16	P22314	UBA1; A1S9T; UBE1
Homo sapiens	IUUC-Hsa-045849	ENSG00000144744.16	Q8TBC4	UBA3; UBE1C
Homo sapiens	IUUC-Hsa-046777	ENSG00000081307.12	Q9GZZ9	UBA5; UBE1DC1
Homo sapiens	IUUC-Hsa-046498	ENSG00000182179.11	P41226	UBA7; UBE1L; UBE2
Homo sapiens	IUUC-Hsa-046007	ENSG00000033178.12	A0AVT1	UBA6; MOP4; UBE1L2
Homo sapiens	IUUC-Hsa-046563	ENSG00000159593.14	Q13564	NAE1; APPBP1; HPP1
Homo sapiens	IUUC-Hsa-046731	ENSG00000142230.11	Q9UBE0	SAE1; AOS1; SUA1; UBLE1A
Homo sapiens	IUUC-Hsa-046068	ENSG00000126261.12	Q9UBT2	UBA2; SAE2; UBLE1B; HRIHFB2115
Homo sapiens	IUUC-Hsa-046183	ENSG00000197548.12	O95352	ATG7; APG7L
Homo sapiens	IUUC-Hsa-046449	ENSG00000144848.10	Q9NT62	ATG3; APG3; APG3L
Homo sapiens	IUUC-Hsa-045777	ENSG00000152348.15	Q9H0Y0	ATG10; APG10L; PP12616
Homo sapiens	IUUC-Hsa-046948	ENSG00000143222.11	Q9Y3C8	UFC1; CGI-126; HSPC155
Homo sapiens	IUUC-Hsa-046798	ENSG00000177414.13	Q5VVX9	UBE2U
Homo sapiens	IUUC-Hsa-046464	ENSG00000170035.15	Q969T4	UBE2E3; UBCE4; UBCH9
Homo sapiens	IUUC-Hsa-046710	ENSG00000104343.19	Q96B02	UBE2W; UBC16
Homo sapiens	IUUC-Hsa-046157	ENSG00000109332.19	P61077	UBE2D3; UBC5C; UBCH5C
Homo sapiens	IUUC-Hsa-046496	ENSG00000198833.6	Q9Y385	UBE2J1; NCUBE1; CGI-76; HSPC153; HSPC205
Homo sapiens	IUUC-Hsa-046767	ENSG00000182247.9	Q96LR5	UBE2E2; UBCH8
Homo sapiens	IUUC-Hsa-046339	ENSG00000115760.13	Q9NR09	BIRC6; KIAA1289
Homo sapiens	IUUC-Hsa-045885	ENSG00000131508.15	P62837	UBE2D2; PUBC1; UBC4; UBC5B; UBCH4; UBCH5B
Homo sapiens	IUUC-Hsa-046638	ENSG00000132388.12	P62253	UBE2G1; UBE2G
Homo sapiens	IUUC-Hsa-045951	ENSG00000072401.14	P51668	UBE2D1; SFT; UBC5A; UBCH5; UBCH5A
Homo sapiens	IUUC-Hsa-046383	ENSG00000077721.15	P49459	UBE2A; RAD6A
Homo sapiens	IUUC-Hsa-046513	ENSG00000077152.9	Q9NPD8	UBE2T; HSPC150; PIG50
Homo sapiens	IUUC-Hsa-046207	ENSG00000159202.17	Q9H832	UBE2Z; HOYS7
Homo sapiens	IUUC-Hsa-046216	ENSG00000175063.16	O00762	UBE2C; UBCH10
Homo sapiens	IUUC-Hsa-046248	ENSG00000103275.19	P63279	UBE2I; UBC9; UBCE9
Homo sapiens	IUUC-Hsa-046545	ENSG00000186591.11	P62256	UBE2H
Homo sapiens	IUUC-Hsa-046693	ENSG00000160087.20	Q8N2K1	UBE2J2; NCUBE2
Homo sapiens	IUUC-Hsa-046369	ENSG00000184787.18	P60604	UBE2G2
Homo sapiens	IUUC-Hsa-046287	ENSG00000185651.14	P68036	UBE2L3; UBCE7; UBCH7
Homo sapiens	IUUC-Hsa-046126	ENSG00000175931.12	Q9C0C9	UBE2O; KIAA1734
Homo sapiens	IUUC-Hsa-045881	ENSG00000177889.9	P61088	UBE2N; BLU
Homo sapiens	IUUC-Hsa-046576	ENSG00000170142.11	P51965	UBE2E1; UBCH6
Homo sapiens	IUUC-Hsa-046811	ENSG00000160714.9	Q7Z7E8	UBE2Q1; NICE5; UBE2Q; PRO3094
Homo sapiens	IUUC-Hsa-045943	ENSG00000156587.15	O14933	UBE2L6; UBCH8
Homo sapiens	IUUC-Hsa-046664	ENSG00000184182.18	Q969M7	UBE2F; NCE2
Homo sapiens	IUUC-Hsa-046577	ENSG00000140367.11	Q8WVN8	UBE2Q2
Homo sapiens	IUUC-Hsa-046239	ENSG00000119048.7	P63146	UBE2B; RAD6B
Homo sapiens	IUUC-Hsa-046058	ENSG00000108106.13	Q16763	UBE2S; E2EPF; OK/SW-cl.73
Homo sapiens	IUUC-Hsa-046611	ENSG00000107341.4	Q712K3	UBE2R2; CDC34B; UBC3B
Homo sapiens	IUUC-Hsa-046490	ENSG00000078140.13	P61086	UBE2K; HIP2; LIG
Homo sapiens	IUUC-Hsa-046026	ENSG00000130725.7	P61081	UBE2M; UBC12
Homo sapiens	IUUC-Hsa-045934	ENSG00000078967.12	Q9Y2X8	UBE2D4; UBCH5D
Homo sapiens	IUUC-Hsa-046245	ENSG00000099804.8	P49427	CDC34; UBCH3; UBE2R1
Homo sapiens	IUUC-Hsa-046626	ENSG00000236444.4	A0A1B0GUS4	UBE2L5P; hCG_1789360
Homo sapiens	IUUC-Hsa-046388	ENSG00000276380.2	Q5JXB2	UBE2NL
Homo sapiens	IUUC-Hsa-045818	ENSG00000258677.2	H3BMM0	RP11-463D19.2
Homo sapiens	IUUC-Hsa-046699	ENSG00000169139.11	Q15819	UBE2V2; MMS2; UEV2
Homo sapiens	IUUC-Hsa-045659	ENSG00000244687.11	Q13404	UBE2V1; CROC1; UBE2V; UEV1; P/OKcl.19
Homo sapiens	IUUC-Hsa-046686	ENSG00000074319.12	Q99816	TSG101
Homo sapiens	IUUC-Hsa-046426	ENSG00000124208.16	I3L0A0	TMEM189-UBE2V1; hCG_2044781
Homo sapiens	IUUC-Hsa-046997	ENSG00000243335.8	Q9UJ41	KCTD7; RABGEF1; RABEX5
Homo sapiens	IUUC-Hsa-046994	ENSG00000150401.14	Q6PH85	DCUN1D2; C13orf17; DCUN1L2
Homo sapiens	IUUC-Hsa-046288	ENSG00000188215.9	Q8IWE4	DCUN1D3; SCCRO3
Homo sapiens	IUUC-Hsa-046089	ENSG00000043093.13	Q96GG9	DCUN1D1; DCUN1L1; RP42; SCCRO
Homo sapiens	IUUC-Hsa-046320	ENSG00000137692.11	Q9BTE7	DCUN1D5
Homo sapiens	IUUC-Hsa-045879	ENSG00000092148.12	Q9ULT8	HECTD1; KIAA1131
Homo sapiens	IUUC-Hsa-046297	ENSG00000092140.14	Q7L622	G2E3; KIAA1333
Homo sapiens	IUUC-Hsa-046331	ENSG00000173064.11	Q9Y4D8	HECTD4; C12orf51; KIAA0614
Homo sapiens	IUUC-Hsa-045941	ENSG00000104517.12	O95071	UBR5; EDD; EDD1; HYD; KIAA0896
Homo sapiens	IUUC-Hsa-046544	ENSG00000123124.13	Q9H0M0	WWP1
Homo sapiens	IUUC-Hsa-046479	ENSG00000069869.15	P46934	NEDD4; KIAA0093; NEDD4-1; PIG53
Homo sapiens	IUUC-Hsa-046516	ENSG00000103657.13	Q15751	HERC1
Homo sapiens	IUUC-Hsa-045660	ENSG00000151148.13	Q7Z3V4	UBE3B
Homo sapiens	IUUC-Hsa-046066	ENSG00000138641.15	Q15034	HERC3; KIAA0032
Homo sapiens	IUUC-Hsa-045968	ENSG00000049759.17	Q96PU5	NEDD4L; KIAA0439; NEDL3
Homo sapiens	IUUC-Hsa-045727	ENSG00000114062.18	Q05086	UBE3A; E6AP; EPVE6AP; HPVE6A
Homo sapiens	IUUC-Hsa-045730	ENSG00000002746.14	Q76N89	HECW1; KIAA0322; NEDL1
Homo sapiens	IUUC-Hsa-046772	ENSG00000148634.15	Q5GLZ8	HERC4; KIAA1593
Homo sapiens	IUUC-Hsa-046562	ENSG00000126107.14	Q5T447	HECTD3
Homo sapiens	IUUC-Hsa-046938	ENSG00000118420.16	Q7Z6J8	UBE3D; C6orf157; H10BH; UBE2CBP
Homo sapiens	IUUC-Hsa-045878	ENSG00000198742.9	Q9HCE7	SMURF1; KIAA1625
Homo sapiens	IUUC-Hsa-046148	ENSG00000198373.12	O00308	WWP2
Homo sapiens	IUUC-Hsa-046082	ENSG00000119682.16	O15033	AREL1; KIAA0317
Homo sapiens	IUUC-Hsa-045880	ENSG00000009335.17	Q15386	UBE3C; KIAA0010; KIAA10
Homo sapiens	IUUC-Hsa-046879	ENSG00000086758.15	Q7Z6Z7	HUWE1; KIAA0312; KIAA1578; UREB1; HSPC272
Homo sapiens	IUUC-Hsa-045786	ENSG00000165338.16	Q5U5R9	HECTD2
Homo sapiens	IUUC-Hsa-046147	ENSG00000153827.13	Q14669	TRIP12; KIAA0045; ULF
Homo sapiens	IUUC-Hsa-046342	ENSG00000138646.8	Q9UII4	HERC5; CEB1; CEBP1
Homo sapiens	IUUC-Hsa-046396	ENSG00000138642.14	Q8IVU3	HERC6
Homo sapiens	IUUC-Hsa-045731	ENSG00000085382.11	Q8IYU2	HACE1; KIAA1320
Homo sapiens	IUUC-Hsa-046564	ENSG00000078747.13	Q96J02	ITCH
Homo sapiens	IUUC-Hsa-046726	ENSG00000108854.15	Q9HAU4	SMURF2
Homo sapiens	IUUC-Hsa-045995	ENSG00000128731.15	O95714	HERC2
Homo sapiens	IUUC-Hsa-046219	ENSG00000138411.10	Q9P2P5	HECW2; KIAA1301; NEDL2
Homo sapiens	IUUC-Hsa-046343	ENSG00000024048.10	Q8IWV8	UBR2; C6orf133; KIAA0349
Homo sapiens	IUUC-Hsa-046753	ENSG00000159459.11	Q8IWV7	UBR1
Homo sapiens	IUUC-Hsa-046955	ENSG00000127481.14	Q5T4S7	UBR4; KIAA0462; KIAA1307; RBAF600; ZUBR1
Homo sapiens	IUUC-Hsa-046969	ENSG00000081803.15	Q86UW7	CADPS2; CAPS2; KIAA1591
Homo sapiens	IUUC-Hsa-046934	ENSG00000176407.17	Q9P0J7	KCMF1; FIGC; ZZZ1
Homo sapiens	IUUC-Hsa-046900	ENSG00000005339.14	Q92793	CREBBP; CBP
Homo sapiens	IUUC-Hsa-046885	ENSG00000089280.18	P35637	FUS; TLS
Homo sapiens	IUUC-Hsa-046968	ENSG00000087586.17	O14965	AURKA; AIK; AIRK1; ARK1; AURA; AYK1; BTAK; IAK1; STK15; STK6
Homo sapiens	IUUC-Hsa-046877	ENSG00000122481.16	Q9Y3V2	RWDD3; RSUME
Homo sapiens	IUUC-Hsa-046823	ENSG00000014123.9	O94874	UFL1; KIAA0776; NLBP; RCAD
Homo sapiens	IUUC-Hsa-046966	ENSG00000172175.12	Q9UDY8	MALT1; MLT
Homo sapiens	IUUC-Hsa-046925	ENSG00000068024.16	P56524	HDAC4; KIAA0288
Homo sapiens	IUUC-Hsa-046953	ENSG00000186660.14	Q96JP5	ZFP91; ZNF757; FKSG11
Homo sapiens	IUUC-Hsa-046668	ENSG00000175467.14	O43290	SART1
Homo sapiens	IUUC-Hsa-045868	ENSG00000120913.23	Q96JY6	PDLIM2; PP6345
Homo sapiens	IUUC-Hsa-046947	ENSG00000167967.15	Q66K89	E4F1; E4F
Homo sapiens	IUUC-Hsa-046890	ENSG00000159167.11	P52823	STC1; STC
Homo sapiens	IUUC-Hsa-046168	ENSG00000153201.15	P49792	RANBP2; NUP358
Homo sapiens	IUUC-Hsa-046374	ENSG00000141582.14	O00257	CBX4
Homo sapiens	IUUC-Hsa-046970	ENSG00000114166.7	Q92831	KAT2B; PCAF
Homo sapiens	IUUC-Hsa-046884	ENSG00000100393.11	Q09472	EP300; P300
Homo sapiens	IUUC-Hsa-046942	ENSG00000119669.4	Q9H1B7	IRF2BPL; C14orf4; EAP1; KIAA1865; My039
Homo sapiens	IUUC-Hsa-046888	ENSG00000113851.13	Q96SW2	CRBN; AD-006
Homo sapiens	IUUC-Hsa-046937	ENSG00000100302.6	Q96D21	RASD2; TEM2
Homo sapiens	IUUC-Hsa-046692	ENSG00000213024.11	P37198	NUP62
Homo sapiens	IUUC-Hsa-046152	ENSG00000005007.12	Q92900-2	UPF1; KIAA0221; RENT1
Homo sapiens	IUUC-Hsa-046876	ENSG00000034677.12	Q9NV58	RNF19A; RNF19
Homo sapiens	IUUC-Hsa-046941	ENSG00000011275.18	Q9NWF9	RNF216; TRIAD3; UBCE7IP1; ZIN
Homo sapiens	IUUC-Hsa-046887	ENSG00000013561.17	Q9UBS8	RNF14; ARA54; HRIHFB2038
Homo sapiens	IUUC-Hsa-045718	ENSG00000166233.13	Q9Y4X5	ARIH1; ARI; MOP6; UBCH7BP; HUSSY-27
Homo sapiens	IUUC-Hsa-045958	ENSG00000116514.16	Q6ZMZ0	RNF19B; IBRDC3; NKLAM
Homo sapiens	IUUC-Hsa-046016	ENSG00000185345.18	O60260	PARK2; PRKN
Homo sapiens	IUUC-Hsa-046712	ENSG00000177479.19	O95376	ARIH2; ARI2; TRIAD1; HT005
Homo sapiens	IUUC-Hsa-045738	ENSG00000125826.19	Q9BYM8	RBCK1; C20orf18; RNF54; UBCE7IP3; XAP3; XAP4
Homo sapiens	IUUC-Hsa-046269	ENSG00000092098.16	Q96EP0	RNF31; ZIBRA; HOIP
Homo sapiens	IUUC-Hsa-046209	ENSG00000001629.9	Q9P2G1	ANKIB1; KIAA1386
Homo sapiens	IUUC-Hsa-046928	ENSG00000137393.9	Q7Z419	RNF144B; IBRDC2; P53RFP
Homo sapiens	IUUC-Hsa-046690	ENSG00000112659.13	Q8IWT3	CUL9; H7AP1; KIAA0708; PARC
Homo sapiens	IUUC-Hsa-136376	ENSG00000151692.14	P50876	RNF144A; KIAA0161; RNF144; UBCE7IP4
Homo sapiens	IUUC-Hsa-046765	ENSG00000130726.11	Q13263	TRIM28; KAP1; RNF96; TIF1B
Homo sapiens	IUUC-Hsa-046988	ENSG00000272333.5	Q9UMN6	KMT2B; HRX2; KIAA0304; MLL2; MLL4; TRX2; WBP7
Homo sapiens	IUUC-Hsa-045671	ENSG00000095015.5	Q13233	MAP3K1; MAPKKK1; MEKK; MEKK1
Homo sapiens	IUUC-Hsa-046852	ENSG00000111653.19	Q9UNL4	ING4; My036
Homo sapiens	IUUC-Hsa-046143	ENSG00000118058.20	Q03164	KMT2A; ALL1; CXXC7; HRX; HTRX; MLL; MLL1; TRX1
Homo sapiens	IUUC-Hsa-046325	ENSG00000099364.16	Q6PCT2	FBXL19; FBL19
Homo sapiens	IUUC-Hsa-045877	ENSG00000089094.17	Q8NHM5	KDM2B; CXXC2; FBL10; FBXL10; JHDM1B; PCCX2
Homo sapiens	IUUC-Hsa-046170	ENSG00000153487.12	Q9UK53	ING1
Homo sapiens	IUUC-Hsa-046302	ENSG00000198060.9	Q9NX47	MARCH5; RNF153
Homo sapiens	IUUC-Hsa-046169	ENSG00000197323.11	Q9UPN9	TRIM33; KIAA1113; RFG7; TIF1G
Homo sapiens	IUUC-Hsa-046785	ENSG00000122779.17	O15164	TRIM24; RNF82; TIF1; TIF1A
Homo sapiens	IUUC-Hsa-046603	ENSG00000160224.16	O43918	AIRE; APECED
Homo sapiens	IUUC-Hsa-046422	ENSG00000147854.16	Q96PU4	UHRF2; NIRF; RNF107
Homo sapiens	IUUC-Hsa-047032	ENSG00000070047.11	Q9P1Y6	PHRF1; KIAA1542
Homo sapiens	IUUC-Hsa-046740	ENSG00000106443.15	A0A0U1RRH6	PHF14
Homo sapiens	IUUC-Hsa-046789	ENSG00000274780.2	B7ZM65	PHRF1
Homo sapiens	IUUC-Hsa-046855	ENSG00000205683.11	Q92784	DPF3; BAF45C; CERD4
Homo sapiens	IUUC-Hsa-045908	ENSG00000111642.14	A0A0C4DGG9	CHD4
Homo sapiens	IUUC-Hsa-046399	ENSG00000012817.15	Q9BY66-3	KDM5D; HY; HYA; JARID1D; KIAA0234; SMCY
Homo sapiens	IUUC-Hsa-046180	ENSG00000173120.14	Q9Y2K7	KDM2A; CXXC8; FBL7; FBXL11; JHDM1A; KIAA1004
Homo sapiens	IUUC-Hsa-045954	ENSG00000077684.15	Q6IE81	JADE1; KIAA1807; PHF17
Homo sapiens	IUUC-Hsa-046380	ENSG00000109685.17	O96028	WHSC1; NSD2; KIAA1090; MMSET; TRX5
Homo sapiens	IUUC-Hsa-046436	ENSG00000165671.18	Q96L73	NSD1; ARA267; KMT3B
Homo sapiens	IUUC-Hsa-046188	ENSG00000225553.7	O43189	PHF1; PCL1
Homo sapiens	IUUC-Hsa-046675	ENSG00000135365.15	Q96BD5	PHF21A; BHC80; KIAA1696; BM-006
Homo sapiens	IUUC-Hsa-045933	ENSG00000166436.15	B5MCJ9	TRIM66
Homo sapiens	IUUC-Hsa-045821	ENSG00000073614.12	P29375	KDM5A; JARID1A; RBBP2; RBP2
Homo sapiens	IUUC-Hsa-046706	ENSG00000006459.10	Q6ZMT4	KDM7A; JHDM1D; KDM7; KIAA1718
Homo sapiens	IUUC-Hsa-046225	ENSG00000101191.16	Q9BTC0	DIDO1; C20orf158; DATF1; KIAA0333
Homo sapiens	IUUC-Hsa-046655	ENSG00000138785.14	Q96CB8	INTS12; PHF22; SBBI22
Homo sapiens	IUUC-Hsa-046560	ENSG00000198604.10	Q9NRL2	BAZ1A; ACF1; WCRF180; HSPC317
Homo sapiens	IUUC-Hsa-045916	ENSG00000170004.16	Q12873-3	CHD3
Homo sapiens	IUUC-Hsa-046737	ENSG00000126012.11	P41229	KDM5C; DXS1272E; JARID1C; SMCX; XE169
Homo sapiens	IUUC-Hsa-045967	ENSG00000112511.17	E9PQZ5	PHF1
Homo sapiens	IUUC-Hsa-045895	ENSG00000143033.17	Q9Y483	MTF2; PCL2
Homo sapiens	IUUC-Hsa-045888	ENSG00000117139.16	Q9UGL1-2	KDM5B; JARID1B; PLU1; RBBP2H1
Homo sapiens	IUUC-Hsa-046760	ENSG00000197724.10	O75151	PHF2; CENP-35; KIAA0662
Homo sapiens	IUUC-Hsa-045724	ENSG00000172943.19	Q9UPP1	PHF8; KIAA1111; ZNF422
Homo sapiens	IUUC-Hsa-046404	ENSG00000011332.19	Q92782-2	DPF1; BAF45B; NEUD4
Homo sapiens	IUUC-Hsa-047012	ENSG00000165632.7	Q5VWG9	TAF3
Homo sapiens	IUUC-Hsa-046773	ENSG00000009954.10	Q9UIG0	BAZ1B; WBSC10; WBSCR10; WBSCR9; WSTF
Homo sapiens	IUUC-Hsa-047029	ENSG00000130024.14	Q8WUB8	PHF10; BAF45A
Homo sapiens	IUUC-Hsa-046878	ENSG00000171634.16	Q12830	BPTF; FAC1; FALZ
Homo sapiens	IUUC-Hsa-046080	ENSG00000147548.16	Q9BZ95	WHSC1L1; NSD3; DC28
Homo sapiens	IUUC-Hsa-046035	ENSG00000071243.15	Q9NXR8	ING3; HSPC301
Homo sapiens	IUUC-Hsa-045965	ENSG00000168395.15	Q8WYH8	ING5
Homo sapiens	IUUC-Hsa-045837	ENSG00000168556.6	Q9H160	ING2; ING1L
Homo sapiens	IUUC-Hsa-046567	ENSG00000167548.14	O14686	KMT2D; ALR; MLL2; MLL4
Homo sapiens	IUUC-Hsa-046832	ENSG00000083168.9	Q92794	KAT6A; MOZ; MYST3; RUNXBP2; ZNF220
Homo sapiens	IUUC-Hsa-046181	ENSG00000116254.17	Q8TDI0	CHD5; KIAA0444
Homo sapiens	IUUC-Hsa-046595	ENSG00000055609.17	Q8NEZ4	KMT2C; HALR; KIAA1506; MLL3
Homo sapiens	IUUC-Hsa-046318	ENSG00000133884.9	J3KMZ8	DPF2
Homo sapiens	IUUC-Hsa-045703	ENSG00000278644.2	P35227	PCGF2; MEL18; RNF110; ZNF144
Homo sapiens	IUUC-Hsa-046236	ENSG00000276043.4	Q96T88	UHRF1; ICBP90; NP95; RNF106
Homo sapiens	IUUC-Hsa-046155	ENSG00000275618.2	Q9NZS9	BFAR; BAR; RNF47
Homo sapiens	IUUC-Hsa-045665	ENSG00000269897.5	P35226	COMMD3-BMI1; BMI1; PCGF4; RNF51
Homo sapiens	IUUC-Hsa-046263	ENSG00000099785.10	Q9P0N8	MARCH2; RNF172; HSPC240
Homo sapiens	IUUC-Hsa-045854	ENSG00000078043.15	O75928	PIAS2; PIASX
Homo sapiens	IUUC-Hsa-046140	ENSG00000173821.19	Q63HN8	RNF213; ALO17; C17orf27; KIAA1554; KIAA1618; MYSTR
Homo sapiens	IUUC-Hsa-045780	ENSG00000265491.4	Q9Y4L5	RNF115; ZNF364
Homo sapiens	IUUC-Hsa-046476	ENSG00000108523.15	Q9H6Y7	RNF167; LP2254
Homo sapiens	IUUC-Hsa-046268	ENSG00000141552.17	Q9NYG5	ANAPC11; HSPC214
Homo sapiens	IUUC-Hsa-046957	ENSG00000131323.14	Q13114	TRAF3; CAP1; CRAF1
Homo sapiens	IUUC-Hsa-046529	ENSG00000157450.15	Q6ZNA4	RNF111
Homo sapiens	IUUC-Hsa-046012	ENSG00000178498.15	Q8N9I9	DTX3; RNF154
Homo sapiens	IUUC-Hsa-046588	ENSG00000101236.16	Q9Y225	RNF24
Homo sapiens	IUUC-Hsa-046484	ENSG00000183579.15	Q9ULT6	ZNRF3; KIAA1133; RNF203
Homo sapiens	IUUC-Hsa-046977	ENSG00000005810.17	O75592	MYCBP2; KIAA0916; PAM
Homo sapiens	IUUC-Hsa-046691	ENSG00000120925.14	Q96K19	RNF170
Homo sapiens	IUUC-Hsa-046349	ENSG00000175104.14	Q9Y4K3	TRAF6; RNF85
Homo sapiens	IUUC-Hsa-046416	ENSG00000110171.18	O75382	TRIM3; BERP; RNF22; RNF97
Homo sapiens	IUUC-Hsa-046905	ENSG00000146373.16	Q8TC41	RNF217; C6orf172; IBRDC1
Homo sapiens	IUUC-Hsa-046224	ENSG00000113269.13	Q86XS8	RNF130
Homo sapiens	IUUC-Hsa-046593	ENSG00000170153.10	Q9ULK6	RNF150; KIAA1214
Homo sapiens	IUUC-Hsa-046523	ENSG00000197530.12	Q96AX9	MIB2; SKD; ZZANK1
Homo sapiens	IUUC-Hsa-046201	ENSG00000145416.13	Q8TCQ1	MARCH1; RNF171
Homo sapiens	IUUC-Hsa-046401	ENSG00000180537.12	Q8N6D2	RNF182
Homo sapiens	IUUC-Hsa-045953	ENSG00000173838.11	Q8NA82	MARCH10; RNF190
Homo sapiens	IUUC-Hsa-046046	ENSG00000228405.5	Q99942	RNF5; G16; NG2; RMA1
Homo sapiens	IUUC-Hsa-046051	ENSG00000124900.12	Q9BSJ1	TRIM51; SPRYD5
Homo sapiens	IUUC-Hsa-046657	ENSG00000157911.9	O60683	PEX10; RNF69
Homo sapiens	IUUC-Hsa-046979	ENSG00000224168.9	Q9BZY9	TRIM31; C6orf13; RNF
Homo sapiens	IUUC-Hsa-046501	ENSG00000105879.11	Q75N03	CBLL1; HAKAI; RNF188
Homo sapiens	IUUC-Hsa-046497	ENSG00000230230.7	Q12899	TRIM26; RNF95; ZNF173
Homo sapiens	IUUC-Hsa-045978	ENSG00000228001.8	Q6P9F5	TRIM40; RNF35
Homo sapiens	IUUC-Hsa-046029	ENSG00000234495.7	P14373	TRIM27; RFP; RNF76
Homo sapiens	IUUC-Hsa-046355	ENSG00000223638.3	A6NLU0	RFPL4A; RFPL4; RNF210
Homo sapiens	IUUC-Hsa-046851	ENSG00000072609.17	Q96EP1	CHFR; RNF196
Homo sapiens	IUUC-Hsa-046600	ENSG00000178809.11	Q86UV7	TRIM73; TRIM50B
Homo sapiens	IUUC-Hsa-045685	ENSG00000089234.15	Q7Z569	BRAP; RNF52
Homo sapiens	IUUC-Hsa-045680	ENSG00000226788.3	Q06587	RING1; RNF1
Homo sapiens	IUUC-Hsa-045719	ENSG00000224994.9	Q9HCM9	TRIM39; RNF23; TFP
Homo sapiens	IUUC-Hsa-046883	ENSG00000136536.14	Q9H992	MARCH7; AXOT; RNF177
Homo sapiens	IUUC-Hsa-045983	ENSG00000108375.12	Q68DV7	RNF43
Homo sapiens	IUUC-Hsa-046893	ENSG00000186951.16	Q07869	PPARA; NR1C1; PPAR
Homo sapiens	IUUC-Hsa-046606	ENSG00000102858.12	O60291	MGRN1; KIAA0544; RNF156
Homo sapiens	IUUC-Hsa-045811	ENSG00000182670.13	P53804	TTC3; DCRR1; RNF105; TPRD
Homo sapiens	IUUC-Hsa-046298	ENSG00000100814.17	Q9NPC3	CCNB1IP1; C14orf18; HEI10
Homo sapiens	IUUC-Hsa-045936	ENSG00000165406.15	Q5T0T0	MARCH8; MIR; RNF178
Homo sapiens	IUUC-Hsa-046400	ENSG00000108395.13	O94972	TRIM37; KIAA0898; MUL; POB1
Homo sapiens	IUUC-Hsa-045973	ENSG00000131788.15	Q9Y6X2	PIAS3
Homo sapiens	IUUC-Hsa-045960	ENSG00000082996.19	O43567	RNF13; RZF
Homo sapiens	IUUC-Hsa-046491	ENSG00000212864.3	Q9H0X6	RNF208
Homo sapiens	IUUC-Hsa-047016	ENSG00000198862.13	O94822	LTN1; C21orf10; C21orf98; KIAA0714; RNF160; ZNF294; HSPC087
Homo sapiens	IUUC-Hsa-046462	ENSG00000155827.11	Q5VTR2	RNF20; BRE1A
Homo sapiens	IUUC-Hsa-045752	ENSG00000164197.11	Q86T96	RNF180
Homo sapiens	IUUC-Hsa-045988	ENSG00000206557.5	Q2Q1W2	TRIM71; LIN41
Homo sapiens	IUUC-Hsa-046951	ENSG00000168936.10	A0AVI4	TMEM129
Homo sapiens	IUUC-Hsa-045947	ENSG00000101871.14	O15344	MID1; FXY; RNF59; TRIM18; XPRF
Homo sapiens	IUUC-Hsa-046006	ENSG00000121236.20	Q9C030	TRIM6; RNF89
Homo sapiens	IUUC-Hsa-046379	ENSG00000138100.13	Q9BYV2	TRIM54; MURF; MURF3; RNF30
Homo sapiens	IUUC-Hsa-046573	ENSG00000132256.18	Q9C035	TRIM5; RNF88
Homo sapiens	IUUC-Hsa-046363	ENSG00000132274.15	Q8IYM9	TRIM22; RNF94; STAF50
Homo sapiens	IUUC-Hsa-046870	ENSG00000086102.18	Q12986	NFX1; NFX2
Homo sapiens	IUUC-Hsa-046412	ENSG00000162298.17	Q86TM6	SYVN1; HRD1; KIAA1810
Homo sapiens	IUUC-Hsa-046485	ENSG00000178828.6	Q9NXI6	RNF186
Homo sapiens	IUUC-Hsa-046304	ENSG00000181191.11	Q8NG27	PJA1; RNF70
Homo sapiens	IUUC-Hsa-045762	ENSG00000158022.6	Q969Q1	TRIM63; IRF; MURF1; RNF28; SMRZ
Homo sapiens	IUUC-Hsa-046653	ENSG00000119401.10	Q13049	TRIM32; HT2A
Homo sapiens	IUUC-Hsa-046662	ENSG00000056586.15	Q9HBD1	RC3H2; MNAB; RNF164
Homo sapiens	IUUC-Hsa-046249	ENSG00000112130.16	O76064	RNF8; KIAA0646
Homo sapiens	IUUC-Hsa-047000	ENSG00000125352.5	O15541	RNF113A; RNF113; ZNF183
Homo sapiens	IUUC-Hsa-046022	ENSG00000101966.12	P98170	XIAP; API3; BIRC4; IAP3
Homo sapiens	IUUC-Hsa-046736	ENSG00000156374.14	Q9BYE7	PCGF6; MBLR; RNF134
Homo sapiens	IUUC-Hsa-046831	ENSG00000214357.8	A8MQ27	NEURL1B; NEURL3
Homo sapiens	IUUC-Hsa-045790	ENSG00000118518.15	Q9NTX7	RNF146
Homo sapiens	IUUC-Hsa-046163	ENSG00000135870.11	Q5TC82	RC3H1; KIAA2025; RNF198
Homo sapiens	IUUC-Hsa-045853	ENSG00000143207.19	Q8NHY2	RFWD2; COP1; RNF200
Homo sapiens	IUUC-Hsa-046100	ENSG00000121481.10	Q99496	RNF2; BAP1; DING; HIPI3; RING1B
Homo sapiens	IUUC-Hsa-046172	ENSG00000146414.15	Q149N8	SHPRH; KIAA2023
Homo sapiens	IUUC-Hsa-046950	ENSG00000198625.12	O15151	MDM4; MDMX
Homo sapiens	IUUC-Hsa-046085	ENSG00000162931.11	Q9Y577	TRIM17; RBCC; RNF16; TERF
Homo sapiens	IUUC-Hsa-046308	ENSG00000185619.18	Q3KNV8	PCGF3; RNF3; RNF3A
Homo sapiens	IUUC-Hsa-046468	ENSG00000137522.17	Q9H920	RNF121
Homo sapiens	IUUC-Hsa-046040	ENSG00000198919.12	Q86Y13	DZIP3; KIAA0675
Homo sapiens	IUUC-Hsa-046194	ENSG00000169189.16	Q8WV22	NSMCE1; HSPC333; HSPC337
Homo sapiens	IUUC-Hsa-046299	ENSG00000170633.16	Q969K3	RNF34
Homo sapiens	IUUC-Hsa-046514	ENSG00000198961.9	O43164	PJA2; KIAA0438; RNF131
Homo sapiens	IUUC-Hsa-045991	ENSG00000168411.13	Q6PCD5	RFWD3; RNF201
Homo sapiens	IUUC-Hsa-045844	ENSG00000197579.7	Q9NS56	TOPORS; LUN; TP53BPL
Homo sapiens	IUUC-Hsa-046261	ENSG00000197329.11	Q96FA3	PELI1; PRISM
Homo sapiens	IUUC-Hsa-046086	ENSG00000012048.20	P38398	BRCA1; RNF53
Homo sapiens	IUUC-Hsa-046161	ENSG00000112343.10	O00635	TRIM38; RNF15; RORET
Homo sapiens	IUUC-Hsa-046307	ENSG00000164751.14	P28328	PEX2; PAF1; PMP3; PMP35; PXMP3; RNF72
Homo sapiens	IUUC-Hsa-046869	ENSG00000007944.14	Q8WY64	MYLIP; BZF1; IDOL; BM-023; PP5242
Homo sapiens	IUUC-Hsa-046357	ENSG00000196470.11	Q8IUQ4	SIAH1; HUMSIAH
Homo sapiens	IUUC-Hsa-046345	ENSG00000204977.9	O60858	TRIM13; LEU5; RFP2; RNF77
Homo sapiens	IUUC-Hsa-046707	ENSG00000146833.15	Q9C037	TRIM4; RNF87
Homo sapiens	IUUC-Hsa-045704	ENSG00000187147.17	Q5VTB9	RNF220; C1orf164
Homo sapiens	IUUC-Hsa-046123	ENSG00000258588.3	Q9BYJ4	TRIM6-TRIM34; TRIM34; IFP1; RNF21
Homo sapiens	IUUC-Hsa-046849	ENSG00000122257.18	Q7Z6E9	RBBP6; P2PR; PACT; RBQ1; My038
Homo sapiens	IUUC-Hsa-046548	ENSG00000127870.16	Q9Y252	RNF6; SPG2
Homo sapiens	IUUC-Hsa-046402	ENSG00000181852.17	Q9H4P4	RNF41; FLRF; NRDP1; SBBI03
Homo sapiens	IUUC-Hsa-046346	ENSG00000187566.4	Q6VVB1	NHLRC1; EPM2B
Homo sapiens	IUUC-Hsa-046802	ENSG00000188050.2	Q8WVZ7	RNF133
Homo sapiens	IUUC-Hsa-046365	ENSG00000109654.14	Q9C040	TRIM2; KIAA0517; RNF86
Homo sapiens	IUUC-Hsa-046738	ENSG00000180628.14	Q86SE9	PCGF5; RNF159
Homo sapiens	IUUC-Hsa-046894	ENSG00000186187.11	Q8ND25	ZNRF1; NIN283
Homo sapiens	IUUC-Hsa-046475	ENSG00000163462.17	Q7Z4K8	TRIM46; TRIFIC
Homo sapiens	IUUC-Hsa-046661	ENSG00000108175.16	Q9ULJ6	ZMIZ1; KIAA1224; RAI17; ZIMP10
Homo sapiens	IUUC-Hsa-046039	ENSG00000146755.10	Q86XT4	TRIM50; TRIM50A
Homo sapiens	IUUC-Hsa-045776	ENSG00000131263.12	Q9NVW2	RLIM; RNF12
Homo sapiens	IUUC-Hsa-047015	ENSG00000183654.8	A6NNE9	MARCH11
Homo sapiens	IUUC-Hsa-046651	ENSG00000183763.8	Q9BWF2	TRAIP; RNF206; TRIP
Homo sapiens	IUUC-Hsa-046550	ENSG00000181481.13	Q8IUD6	RNF135; L13
Homo sapiens	IUUC-Hsa-046786	ENSG00000164068.15	Q5XPI4	RNF123; KPC1; FP1477
Homo sapiens	IUUC-Hsa-046117	ENSG00000131653.12	Q6Q0C0	TRAF7; RFWD1; RNF119
Homo sapiens	IUUC-Hsa-045707	ENSG00000138942.15	Q96GF1	RNF185
Homo sapiens	IUUC-Hsa-046729	ENSG00000022840.15	Q8N5U6	RNF10; KIAA0262; RIE2
Homo sapiens	IUUC-Hsa-045732	ENSG00000103549.21	O75150	RNF40; BRE1B; KIAA0661
Homo sapiens	IUUC-Hsa-045737	ENSG00000163743.13	Q96PM5	RCHY1; ARNIP; CHIMP; PIRH2; RNF199; ZNF363
Homo sapiens	IUUC-Hsa-045716	ENSG00000091073.19	Q86UW9	DTX2; KIAA1528; RNF58
Homo sapiens	IUUC-Hsa-046232	ENSG00000175809.5	Q8N7E2	ZNF645
Homo sapiens	IUUC-Hsa-046865	ENSG00000148356.13	Q6UWE0	LRSAM1; TAL; UNQ6496/PRO21356
Homo sapiens	IUUC-Hsa-046291	ENSG00000180233.10	Q8NHG8	ZNRF2; RNF202
Homo sapiens	IUUC-Hsa-046533	ENSG00000177238.13	Q6ZMU5	TRIM72; MG53
Homo sapiens	IUUC-Hsa-046763	ENSG00000174516.14	Q8N2H9	PELI3
Homo sapiens	IUUC-Hsa-046424	ENSG00000163961.4	Q8IYW5	RNF168
Homo sapiens	IUUC-Hsa-045828	ENSG00000121060.15	Q14258	TRIM25; EFP; RNF147; ZNF147
Homo sapiens	IUUC-Hsa-046666	ENSG00000080802.18	O95628	CNOT4; NOT4
Homo sapiens	IUUC-Hsa-045798	ENSG00000092871.16	Q8WZ73	RFFL; RNF189; RNF34L
Homo sapiens	IUUC-Hsa-046509	ENSG00000146063.18	Q8WV44	TRIM41; RINCK
Homo sapiens	IUUC-Hsa-046212	ENSG00000063978.15	P78317	RNF4; SNURF; RES4-26
Homo sapiens	IUUC-Hsa-046179	ENSG00000181788.3	O43255	SIAH2
Homo sapiens	IUUC-Hsa-046649	ENSG00000158717.10	Q96A37	RNF166
Homo sapiens	IUUC-Hsa-046568	ENSG00000176641.10	Q8N8N0	RNF152
Homo sapiens	IUUC-Hsa-046013	ENSG00000173456.4	Q9BY78	RNF26
Homo sapiens	IUUC-Hsa-047030	ENSG00000006715.15	P49754	VPS41
Homo sapiens	IUUC-Hsa-045930	ENSG00000071794.15	Q14527	HLTF; HIP116A; RNF80; SMARCA3; SNF2L3; ZBU1
Homo sapiens	IUUC-Hsa-046940	ENSG00000174579.3	Q9HCI7	MSL2; KIAA1585; MSL2L1; RNF184
Homo sapiens	IUUC-Hsa-045690	ENSG00000213186.7	Q8IWR1	TRIM59; RNF104; TRIM57; TSBF1
Homo sapiens	IUUC-Hsa-046507	ENSG00000172985.10	Q8TEJ3	SH3RF3; POSH2; SH3MD4
Homo sapiens	IUUC-Hsa-046673	ENSG00000122515.14	Q8NF64	ZMIZ2; KIAA1886; ZIMP7; HRIHFB2007
Homo sapiens	IUUC-Hsa-046429	ENSG00000173926.5	Q86UD3	MARCH3; RNF173
Homo sapiens	IUUC-Hsa-045980	ENSG00000168894.9	Q9P0P0	RNF181; HSPC238
Homo sapiens	IUUC-Hsa-046238	ENSG00000169871.12	Q9BRZ2	TRIM56; RNF109
Homo sapiens	IUUC-Hsa-046778	ENSG00000168159.10	Q5TA31	RNF187
Homo sapiens	IUUC-Hsa-046395	ENSG00000189050.15	Q5M7Z0	RNFT1; PTD016
Homo sapiens	IUUC-Hsa-046042	ENSG00000104228.12	Q9UPQ4	TRIM35; HLS5; KIAA1098
Homo sapiens	IUUC-Hsa-045836	ENSG00000170881.4	Q8WU17	RNF139; TRC8
Homo sapiens	IUUC-Hsa-046158	ENSG00000171206.13	Q9BZR9	TRIM8; GERP; RNF27
Homo sapiens	IUUC-Hsa-046110	ENSG00000170604.4	Q8IU81	IRF2BP1
Homo sapiens	IUUC-Hsa-046031	ENSG00000167333.12	Q6AZZ1	TRIM68; GC109; RNF137; SS56
Homo sapiens	IUUC-Hsa-045964	ENSG00000166349.9	P15918	RAG1; RNF74
Homo sapiens	IUUC-Hsa-046503	ENSG00000100505.13	Q9C026	TRIM9; KIAA0282; RNF91
Homo sapiens	IUUC-Hsa-045921	ENSG00000163840.9	Q8TDB6	DTX3L; BBAP
Homo sapiens	IUUC-Hsa-045739	ENSG00000163481.7	Q96BH1	RNF25
Homo sapiens	IUUC-Hsa-046776	ENSG00000163012.3	Q8NEG5	ZSWIM2; ZZZ2
Homo sapiens	IUUC-Hsa-046723	ENSG00000070423.17	Q9BV68	RNF126
Homo sapiens	IUUC-Hsa-047025	ENSG00000116525.13	Q9BVG3	TRIM62
Homo sapiens	IUUC-Hsa-046272	ENSG00000159461.14	Q9UKV5	AMFR; RNF45
Homo sapiens	IUUC-Hsa-046916	ENSG00000132170.19	P37231	PPARG; NR1C3
Homo sapiens	IUUC-Hsa-046704	ENSG00000156831.7	Q96MF7	NSMCE2; C8orf36; MMS21
Homo sapiens	IUUC-Hsa-046130	ENSG00000155428.12	Q86UV6	TRIM74; TRIM50C
Homo sapiens	IUUC-Hsa-046315	ENSG00000154447.14	Q7Z6J0	SH3RF1; KIAA1494; POSH; RNF142; SH3MD2
Homo sapiens	IUUC-Hsa-046332	ENSG00000154370.14	Q96F44	TRIM11; RNF92
Homo sapiens	IUUC-Hsa-046810	ENSG00000152503.9	Q9NQ86	TRIM36; RBCC728; RNF98
Homo sapiens	IUUC-Hsa-046275	ENSG00000145495.14	O60337	MARCH6; KIAA0597; RNF176; TEB4
Homo sapiens	IUUC-Hsa-045901	ENSG00000114125.13	Q9UBF6	RNF7; RBX2; ROC2; SAG
Homo sapiens	IUUC-Hsa-046918	ENSG00000144583.4	Q9P2E8	MARCH4; KIAA1399; RNF174
Homo sapiens	IUUC-Hsa-046700	ENSG00000144015.4	Q96BQ3	TRIM43
Homo sapiens	IUUC-Hsa-045735	ENSG00000142273.10	Q9ULV8	CBLC; CBL3; RNF57
Homo sapiens	IUUC-Hsa-046113	ENSG00000141569.10	Q6PJ69	TRIM65
Homo sapiens	IUUC-Hsa-045861	ENSG00000140464.19	P29590	PML; MYL; PP8675; RNF71; TRIM19
Homo sapiens	IUUC-Hsa-045838	ENSG00000139946.9	Q9HAT8	PELI2
Homo sapiens	IUUC-Hsa-046222	ENSG00000139797.7	Q8IZP6	RNF113B; RNF161; ZNF183L1
Homo sapiens	IUUC-Hsa-046250	ENSG00000139266.5	Q86YJ5	MARCH9; RNF179
Homo sapiens	IUUC-Hsa-047009	ENSG00000110315.6	Q8WVD5	RNF141; ZNF230
Homo sapiens	IUUC-Hsa-045957	ENSG00000070950.9	Q9NS91	RAD18; RNF73
Homo sapiens	IUUC-Hsa-046597	ENSG00000090432.6	Q969V5	MUL1; C1orf166; GIDE; MAPL; MULAN; RNF218
Homo sapiens	IUUC-Hsa-046306	ENSG00000114423.18	Q13191	CBLB; RNF56; Nbla00127
Homo sapiens	IUUC-Hsa-046177	ENSG00000110395.6	P22681	CBL; CBL2; RNF55
Homo sapiens	IUUC-Hsa-046470	ENSG00000072201.13	Q8TBB1	LNX1; LNX; PDZRN2; UNQ574/PRO1136
Homo sapiens	IUUC-Hsa-046677	ENSG00000121440.14	Q9UPQ7	PDZRN3; KIAA1095; LNX3; SEMCAP3
Homo sapiens	IUUC-Hsa-046144	ENSG00000023445.13	Q13489	BIRC3; API2; MIHC; RNF49
Homo sapiens	IUUC-Hsa-045784	ENSG00000105229.6	Q8N2W9	PIAS4; PIASG
Homo sapiens	IUUC-Hsa-045969	ENSG00000080561.13	Q9UJV3	MID2; FXY2; RNF60; TRIM1
Homo sapiens	IUUC-Hsa-046364	ENSG00000134758.13	Q8WVD3	RNF138; NARF; HSD-4; HSD4
Homo sapiens	IUUC-Hsa-046439	ENSG00000101752.11	Q86YT6	MIB1; DIP1; KIAA1323; ZZANK2
Homo sapiens	IUUC-Hsa-046702	ENSG00000082512.14	O00463	TRAF5; RNF84
Homo sapiens	IUUC-Hsa-045876	ENSG00000020426.10	P51948	MNAT1; CAP35; MAT1; RNF66
Homo sapiens	IUUC-Hsa-045826	ENSG00000138376.10	Q99728	BARD1
Homo sapiens	IUUC-Hsa-046534	ENSG00000137384.12	Q9C019	TRIM15; RNF93; ZNF178; ZNFB7
Homo sapiens	IUUC-Hsa-046118	ENSG00000137075.17	Q9H0F5	RNF38
Homo sapiens	IUUC-Hsa-046376	ENSG00000135679.22	Q00987	MDM2
Homo sapiens	IUUC-Hsa-046570	ENSG00000135144.7	Q86Y01	DTX1
Homo sapiens	IUUC-Hsa-046580	ENSG00000134253.9	Q9H8W5	TRIM45; RNF99
Homo sapiens	IUUC-Hsa-047006	ENSG00000133874.1	Q9H9V4	RNF122
Homo sapiens	IUUC-Hsa-046589	ENSG00000133606.10	Q9UHC7	MKRN1; RNF61
Homo sapiens	IUUC-Hsa-046745	ENSG00000133135.13	Q8TEB7	RNF128
Homo sapiens	IUUC-Hsa-046469	ENSG00000132481.6	Q96LD4	TRIM47; GOA; RNF100
Homo sapiens	IUUC-Hsa-046583	ENSG00000132109.9	P19474	TRIM21; RNF81; RO52; SSA1
Homo sapiens	IUUC-Hsa-046146	ENSG00000033800.13	O75925	PIAS1; DDXBP1
Homo sapiens	IUUC-Hsa-046952	ENSG00000127191.17	Q12933	TRAF2; TRAP3
Homo sapiens	IUUC-Hsa-046280	ENSG00000124226.10	Q9Y508	RNF114; ZNF228; ZNF313
Homo sapiens	IUUC-Hsa-046313	ENSG00000123091.4	Q9Y3C5	RNF11; CGI-123
Homo sapiens	IUUC-Hsa-045756	ENSG00000239305.6	O00237	RNF103; ZFP103
Homo sapiens	IUUC-Hsa-046788	ENSG00000115392.11	Q9NW38	FANCL; PHF9
Homo sapiens	IUUC-Hsa-046271	ENSG00000115289.13	Q9BSM1	PCGF1; NSPC1; RNF68
Homo sapiens	IUUC-Hsa-045801	ENSG00000113595.14	P36406	TRIM23; ARD1; ARFD1; RNF46
Homo sapiens	IUUC-Hsa-045769	ENSG00000110330.8	Q13490	BIRC2; API1; MIHB; RNF48
Homo sapiens	IUUC-Hsa-045998	ENSG00000110042.7	Q9Y2E6	DTX4; KIAA0937; RNF155
Homo sapiens	IUUC-Hsa-046481	ENSG00000108733.9	O00623	PEX12; PAF3
Homo sapiens	IUUC-Hsa-045802	ENSG00000105428.5	Q8WWF5	ZNRF4; RNF204
Homo sapiens	IUUC-Hsa-046635	ENSG00000104142.10	Q9P253	VPS18; KIAA1475
Homo sapiens	IUUC-Hsa-046518	ENSG00000101695.8	Q96EQ8	RNF125
Homo sapiens	IUUC-Hsa-045766	ENSG00000185019.16	O94941	UBOX5; KIAA0860; RNF37; UBCE7IP5; UIP5
Homo sapiens	IUUC-Hsa-046413	ENSG00000101197.12	Q96CA5	BIRC7; KIAP; LIVIN; MLIAP; RNF50; UNQ5800/PRO19607/PRO21344
Homo sapiens	IUUC-Hsa-046279	ENSG00000100387.8	P62877	RBX1; RNF75; ROC1
Homo sapiens	IUUC-Hsa-046914	ENSG00000081087.14	Q86WC4	OSTM1; GL; HSPC019; UNQ6098/PRO21201
Homo sapiens	IUUC-Hsa-046579	ENSG00000183718.5	Q96A61	TRIM52; RNF102
Homo sapiens	IUUC-Hsa-046242	ENSG00000269855.2	M0QZC1	RNF225
Homo sapiens	IUUC-Hsa-045796	ENSG00000221926.11	O95361	TRIM16; EBBP
Homo sapiens	IUUC-Hsa-046166	ENSG00000185880.12	Q86WT6	TRIM69; RNF36; HSD-34; HSD34
Homo sapiens	IUUC-Hsa-045770	ENSG00000226437.9	A0A140TA46	TRIM39
Homo sapiens	IUUC-Hsa-045787	ENSG00000145860.11	Q96MT1-5	RNF145
Homo sapiens	IUUC-Hsa-046218	ENSG00000176979.12	Q495X7	TRIM60; RNF129; RNF33
Homo sapiens	IUUC-Hsa-046001	ENSG00000183474.15	Q6P1K8	GTF2H2C; GTF2H2C_2; GTF2H2D
Homo sapiens	IUUC-Hsa-046264	ENSG00000248710.1	H3BRJ5	RP11-432B6.3
Homo sapiens	IUUC-Hsa-046386	ENSG00000235022.8	Q9H2S5	RNF39; HZFW
Homo sapiens	IUUC-Hsa-046205	ENSG00000237330.2	E7ERA6	RNF223
Homo sapiens	IUUC-Hsa-046540	ENSG00000163121.9	Q96EH8	NEURL3; LINCR
Homo sapiens	IUUC-Hsa-046223	ENSG00000237733.8	A0A140T8Y9	RNF39
Homo sapiens	IUUC-Hsa-046260	ENSG00000229346.8	Q9UDY6	TRIM10; RFB30; RNF9
Homo sapiens	IUUC-Hsa-046241	ENSG00000251258.1	Q6ZWI9	RFPL4B; RNF211
Homo sapiens	IUUC-Hsa-046724	ENSG00000214078.12	F2Z2V0	CPNE1
Homo sapiens	IUUC-Hsa-046561	ENSG00000235631.1	Q8N7C7	RNF148
Homo sapiens	IUUC-Hsa-045667	ENSG00000178222.12	Q495C1	RNF212
Homo sapiens	IUUC-Hsa-045662	ENSG00000227458.8	A0A0G2JIV5	TRIM40
Homo sapiens	IUUC-Hsa-046266	ENSG00000235905.8	A0A0G2JJP1	TRIM15
Homo sapiens	IUUC-Hsa-046515	ENSG00000150244.11	Q8IWZ4	TRIM48; RNF101
Homo sapiens	IUUC-Hsa-045890	ENSG00000215277.8	A8MTL3	RNF212B; C14orf164
Homo sapiens	IUUC-Hsa-046317	ENSG00000189051.5	A6NCQ9	RNF222
Homo sapiens	IUUC-Hsa-046592	ENSG00000154359.12	Q17RB8	LONRF1; RNF191
Homo sapiens	IUUC-Hsa-046451	ENSG00000159579.13	Q96DX4	RSPRY1; KIAA1972; UNQ328/PRO444
Homo sapiens	IUUC-Hsa-046834	ENSG00000099999.14	Q9Y6U7	RNF215
Homo sapiens	IUUC-Hsa-045695	ENSG00000175556.16	Q496Y0	LONRF3; RNF127
Homo sapiens	IUUC-Hsa-046978	ENSG00000162722.8	Q8NG06	TRIM58
Homo sapiens	IUUC-Hsa-045761	ENSG00000156463.17	Q8TEC5	SH3RF2; PPP1R39; RNF158
Homo sapiens	IUUC-Hsa-046067	ENSG00000145428.14	Q8N4F7	RNF175
Homo sapiens	IUUC-Hsa-046915	ENSG00000184108.7	Q8N9V2	TRIML1; RNF209
Homo sapiens	IUUC-Hsa-046098	ENSG00000183439.7	Q5EBN2	TRIM61; RNF35
Homo sapiens	IUUC-Hsa-046642	ENSG00000153207.14	Q8WYP5-3	AHCTF1; ELYS; TMBS62; MSTP108
Homo sapiens	IUUC-Hsa-045999	ENSG00000105982.16	Q9H0A6	RNF32; FKSG33; HSD15
Homo sapiens	IUUC-Hsa-046337	ENSG00000147573.16	Q9BYV6	TRIM55; MURF2; RNF29
Homo sapiens	IUUC-Hsa-046982	ENSG00000163820.14	Q9BQS8	FYCO1; ZFYVE7
Homo sapiens	IUUC-Hsa-046191	ENSG00000163162.8	Q8NC42	RNF149; DNAPTP2
Homo sapiens	IUUC-Hsa-046064	ENSG00000154493.17	Q96M02	C10orf90; FATS
Homo sapiens	IUUC-Hsa-046828	ENSG00000153561.12	Q9H871	RMND5A
Homo sapiens	IUUC-Hsa-046830	ENSG00000146083.11	Q7L0R7	RNF44; KIAA1100
Homo sapiens	IUUC-Hsa-046478	ENSG00000146054.17	Q9C029	TRIM7; GNIP; RNF90
Homo sapiens	IUUC-Hsa-046864	ENSG00000141622.13	Q6ZSG1	RNF165
Homo sapiens	IUUC-Hsa-047019	ENSG00000141576.14	Q96PX1	RNF157; KIAA1917
Homo sapiens	IUUC-Hsa-046200	ENSG00000139218.17	F8W6K1	SCAF11
Homo sapiens	IUUC-Hsa-046252	ENSG00000076604.14	Q9BUZ4	TRAF4; CART1; MLN62; RNF83
Homo sapiens	IUUC-Hsa-046314	ENSG00000135119.14	Q96EX2	RNFT2; TMEM118
Homo sapiens	IUUC-Hsa-046195	ENSG00000142546.13	Q9Y314	NOSIP; CGI-25
Homo sapiens	IUUC-Hsa-046880	ENSG00000130939.18	O95155	UBE4B; HDNB1; KIAA0684; UFD2
Homo sapiens	IUUC-Hsa-046939	ENSG00000056972.18	O43734	TRAF3IP2; C6orf2; C6orf4; C6orf5; C6orf6
Homo sapiens	IUUC-Hsa-045709	ENSG00000100023.18	Q13356	PPIL2
Homo sapiens	IUUC-Hsa-046176	ENSG00000110344.9	Q14139	UBE4A; KIAA0126
Homo sapiens	IUUC-Hsa-046036	ENSG00000110107.8	Q9UMS4	PRPF19; NMP200; PRP19; SNEV
Homo sapiens	IUUC-Hsa-046872	ENSG00000103266.10	Q9UNE7	STUB1; CHIP; PP1131
Homo sapiens	IUUC-Hsa-046097	ENSG00000179580.9	Q2KHN1	RNF151
Homo sapiens	IUUC-Hsa-046092	ENSG00000169744.12	G5E9Y7	LDB2; hCG_1811661
Homo sapiens	IUUC-Hsa-046328	ENSG00000165966.14	Q6ZMN7	PDZRN4; LNX4; SEMCAP3L
Homo sapiens	IUUC-Hsa-046630	ENSG00000170500.12	Q1L5Z9	LONRF2; RNF192
Homo sapiens	IUUC-Hsa-045910	ENSG00000196151.10	Q8N9V3	WDSUB1; WDSAM1
Homo sapiens	IUUC-Hsa-046644	ENSG00000169126.15	Q5T2S8	ARMC4
Homo sapiens	IUUC-Hsa-045682	ENSG00000004897.11	P30260	CDC27; ANAPC3; D0S1430E; D17S978E
Homo sapiens	IUUC-Hsa-046617	ENSG00000129055.12	Q9BS18	ANAPC13
Homo sapiens	IUUC-Hsa-046971	ENSG00000164162.12	Q9UM13	ANAPC10; APC10
Homo sapiens	IUUC-Hsa-046926	ENSG00000196510.12	Q9UJX3	ANAPC7; APC7
Homo sapiens	IUUC-Hsa-045713	ENSG00000094880.10	Q9UJX2	CDC23; ANAPC8
Homo sapiens	IUUC-Hsa-046899	ENSG00000176386.8	Q8NHZ8	CDC26; ANAPC12; C9orf17
Homo sapiens	IUUC-Hsa-045774	ENSG00000153107.11	Q9H1A4	ANAPC1; TSG24
Homo sapiens	IUUC-Hsa-045663	ENSG00000176248.8	Q9UJX6	ANAPC2; APC2; KIAA1406
Homo sapiens	IUUC-Hsa-046958	ENSG00000053900.10	Q9UJX5	ANAPC4; APC4
Homo sapiens	IUUC-Hsa-047014	ENSG00000089053.12	Q9UJX4	ANAPC5; APC5
Homo sapiens	IUUC-Hsa-046186	ENSG00000130177.14	Q13042	CDC16; ANAPC6
Homo sapiens	IUUC-Hsa-046151	ENSG00000114850.6	C9JA28	SSR3
Homo sapiens	IUUC-Hsa-046695	ENSG00000105325.13	Q9UM11	FZR1; CDH1; FYR; FZR; KIAA1242
Homo sapiens	IUUC-Hsa-046305	ENSG00000117399.13	Q12834	CDC20
Homo sapiens	IUUC-Hsa-046018	ENSG00000261609.4	Q9H2C0	GAN; GAN1; KLHL16
Homo sapiens	IUUC-Hsa-046262	ENSG00000183826.16	Q96Q07	BTBD9; KIAA1880
Homo sapiens	IUUC-Hsa-046394	ENSG00000234438.3	C9JR72	KBTBD13
Homo sapiens	IUUC-Hsa-045835	ENSG00000121067.17	O43791	SPOP
Homo sapiens	IUUC-Hsa-046283	ENSG00000087448.9	Q9P2K6	KLHL42; KIAA1340; KLHDC5
Homo sapiens	IUUC-Hsa-046502	ENSG00000120696.8	Q8WVZ9	KBTBD7
Homo sapiens	IUUC-Hsa-047023	ENSG00000136144.11	Q8NDN9	RCBTB1; CLLD7; E4.5
Homo sapiens	IUUC-Hsa-045834	ENSG00000162413.16	Q9UJP4	KLHL21; KIAA0469
Homo sapiens	IUUC-Hsa-046742	ENSG00000117153.15	Q53G59	KLHL12; C3IP1
Homo sapiens	IUUC-Hsa-046683	ENSG00000198642.6	Q9P2J3	KLHL9; KIAA1354
Homo sapiens	IUUC-Hsa-047034	ENSG00000122550.17	Q8IXQ5	KLHL7
Homo sapiens	IUUC-Hsa-046621	ENSG00000187961.13	Q6TDP4	KLHL17
Homo sapiens	IUUC-Hsa-045984	ENSG00000099910.16	Q53GT1	KLHL22
Homo sapiens	IUUC-Hsa-046817	ENSG00000178502.5	Q9NVR0	KLHL11
Homo sapiens	IUUC-Hsa-046717	ENSG00000146021.14	Q9UH77	KLHL3; KIAA1129
Homo sapiens	IUUC-Hsa-047022	ENSG00000161594.6	Q6JEL2	KLHL10
Homo sapiens	IUUC-Hsa-046235	ENSG00000157119.11	Q2TBA0	KLHL40; KBTBD5; SRYP
Homo sapiens	IUUC-Hsa-046620	ENSG00000239474.6	O60662	KLHL41; KBTBD10; KRP1
Homo sapiens	IUUC-Hsa-046025	ENSG00000145332.13	Q9P2G9	KLHL8; KIAA1378
Homo sapiens	IUUC-Hsa-046694	ENSG00000003096.13	Q9P2N7	KLHL13; BKLHD2; KIAA1309
Homo sapiens	IUUC-Hsa-046265	ENSG00000109466.13	O95198	KLHL2
Homo sapiens	IUUC-Hsa-046641	ENSG00000076321.10	Q9Y2M5	KLHL20; KLEIP
Homo sapiens	IUUC-Hsa-046255	ENSG00000079999.13	Q14145	KEAP1; INRF2; KIAA0132; KLHL19
Homo sapiens	IUUC-Hsa-045757	ENSG00000197429.10	Q9Y573	IPP; KLHL27
Homo sapiens	IUUC-Hsa-047037	ENSG00000109790.16	Q96PQ7-2	KLHL5
Homo sapiens	IUUC-Hsa-046387	ENSG00000165572.7	Q86V97	KBTBD6
Homo sapiens	IUUC-Hsa-045726	ENSG00000150361.11	Q9NR64	KLHL1; KIAA1490
Homo sapiens	IUUC-Hsa-046486	ENSG00000102271.13	Q9C0H6-2	KLHL4; KIAA1687
Homo sapiens	IUUC-Hsa-046199	ENSG00000179454.13	J3KNY7	KLHL28; BTBD5; hCG_20873
Homo sapiens	IUUC-Hsa-046120	ENSG00000172578.11	Q8WZ60	KLHL6
Homo sapiens	IUUC-Hsa-046494	ENSG00000183655.12	Q9H0H3	KLHL25; ENC2
Homo sapiens	IUUC-Hsa-045672	ENSG00000175946.8	Q2WGJ6	KLHL38; C8orfK36
Homo sapiens	IUUC-Hsa-046816	ENSG00000170852.10	Q8IY47	KBTBD2; BKLHD1; KIAA1489; CGI-73
Homo sapiens	IUUC-Hsa-046983	ENSG00000171617.13	O14682	ENC1; KLHL37; NRPB; PIG10
Homo sapiens	IUUC-Hsa-045729	ENSG00000144228.8	Q6IQ16	SPOPL
Homo sapiens	IUUC-Hsa-046231	ENSG00000213160.9	Q8NBE8	KLHL23
Homo sapiens	IUUC-Hsa-046510	ENSG00000114796.15	Q6TFL4	KLHL24; DRE1
Homo sapiens	IUUC-Hsa-046437	ENSG00000114648.11	O94889	KLHL18; KIAA0795; OK/SW-cl.74
Homo sapiens	IUUC-Hsa-046792	ENSG00000008853.16	Q9BYZ6	RHOBTB2; DBC2; KIAA0717
Homo sapiens	IUUC-Hsa-045944	ENSG00000168301.12	Q8NC69	KCTD6
Homo sapiens	IUUC-Hsa-046587	ENSG00000164292.12	O94955	RHOBTB3; KIAA0878
Homo sapiens	IUUC-Hsa-046837	ENSG00000179456.10	Q99592	ZBTB18; RP58; TAZ1; ZNF238
Homo sapiens	IUUC-Hsa-045996	ENSG00000188997.7	Q4G0X4	KCTD21
Homo sapiens	IUUC-Hsa-046839	ENSG00000072422.16	O94844	RHOBTB1; KIAA0740
Homo sapiens	IUUC-Hsa-046116	ENSG00000213859.4	Q693B1	KCTD11; C17orf36; REN
Homo sapiens	IUUC-Hsa-045986	ENSG00000174943.9	Q8WZ19	KCTD13; BACURD1; PDIP1; POLDIP1; FKSG86; PP6832
Homo sapiens	IUUC-Hsa-045899	ENSG00000167977.8	Q9NXV2	KCTD5
Homo sapiens	IUUC-Hsa-047035	ENSG00000188827.10	Q8IY92	SLX4; BTBD12; KIAA1784; KIAA1987
Homo sapiens	IUUC-Hsa-046420	ENSG00000161940.10	Q8N143	BCL6B; BAZF; ZNF62
Homo sapiens	IUUC-Hsa-046990	ENSG00000160877.5	Q96RE7	NACC1; BTBD14B; NAC1
Homo sapiens	IUUC-Hsa-045733	ENSG00000114626.17	Q969K4	ABTB1; BPOZ; PP2259
Homo sapiens	IUUC-Hsa-046091	ENSG00000109079.9	Q13829	TNFAIP1; BACURD2; EDP1
Homo sapiens	IUUC-Hsa-045744	ENSG00000185271.7	A0A1B0GUB7	KLHL33
Homo sapiens	IUUC-Hsa-045696	ENSG00000189195.10	A0A1B0GUL6	BTBD8
Homo sapiens	IUUC-Hsa-046756	ENSG00000283068.1	Q9P2D0	IBTK; BTKI; KIAA1417
Homo sapiens	IUUC-Hsa-046103	ENSG00000277222.4	Q9P203	BTBD7; KIAA1525
Homo sapiens	IUUC-Hsa-046697	ENSG00000273274.1	Q8NAP8	ZBTB8B
Homo sapiens	IUUC-Hsa-045758	ENSG00000089775.11	P24278	ZBTB25; C14orf51; KUP; ZNF46
Homo sapiens	IUUC-Hsa-046392	ENSG00000135686.12	Q8N4N3	KLHL36; C16orf44
Homo sapiens	IUUC-Hsa-046421	ENSG00000179627.9	B2RXF5	ZBTB42
Homo sapiens	IUUC-Hsa-046418	ENSG00000126804.13	Q9Y2K1	ZBTB1; KIAA0997
Homo sapiens	IUUC-Hsa-046044	ENSG00000149243.15	Q6PF15	KLHL35
Homo sapiens	IUUC-Hsa-045829	ENSG00000184828.9	A1YPR0	ZBTB7C; APM1; ZBTB36; ZNF857C
Homo sapiens	IUUC-Hsa-046190	ENSG00000123444.13	A0A075B6T4	KBTBD4
Homo sapiens	IUUC-Hsa-046213	ENSG00000196323.11	H0YEM9	ZBTB44
Homo sapiens	IUUC-Hsa-045856	ENSG00000182359.14	Q8NAB2	KBTBD3; BKLHD3
Homo sapiens	IUUC-Hsa-046132	ENSG00000177311.11	Q8NAP3	ZBTB38
Homo sapiens	IUUC-Hsa-046829	ENSG00000172262.11	P52739	ZNF131
Homo sapiens	IUUC-Hsa-046149	ENSG00000119771.14	Q96CT2	KLHL29; KBTBD9; KIAA1921
Homo sapiens	IUUC-Hsa-047018	ENSG00000254553.1	Q8NAP8-2	RP1-27O5.3; ZBTB8B
Homo sapiens	IUUC-Hsa-046472	ENSG00000181722.16	Q9HC78	ZBTB20; DPZF; ZNF288
Homo sapiens	IUUC-Hsa-045855	ENSG00000222009.8	C9JJ37	BTBD19
Homo sapiens	IUUC-Hsa-046814	ENSG00000233436.7	B2RXH4	BTBD18
Homo sapiens	IUUC-Hsa-045764	ENSG00000166016.5	Q8N961	ABTB2
Homo sapiens	IUUC-Hsa-046808	ENSG00000236104.2	O15209	ZBTB22; BING1; ZBTB22A; ZNF297
Homo sapiens	IUUC-Hsa-045789	ENSG00000136161.12	B4DWG0	RCBTB2
Homo sapiens	IUUC-Hsa-046458	ENSG00000205189.11	Q96DT7	ZBTB10; RINZF; RINZFC
Homo sapiens	IUUC-Hsa-046812	ENSG00000160685.13	O15156-2	ZBTB7B; ZBTB15; ZFP67; ZNF857B
Homo sapiens	IUUC-Hsa-045922	ENSG00000163376.11	Q8NFY9	KBTBD8; KIAA1842; TAKRP
Homo sapiens	IUUC-Hsa-045736	ENSG00000168427.8	Q0D2K2	KLHL30
Homo sapiens	IUUC-Hsa-046397	ENSG00000169635.9	Q96JB3	HIC2; HRG22; KIAA1020; ZBTB30
Homo sapiens	IUUC-Hsa-046095	ENSG00000124743.5	Q9H511	KLHL31; BKLHD6; KBTBD1; KLHL
Homo sapiens	IUUC-Hsa-046648	ENSG00000113916.17	P41182	BCL6; BCL5; LAZ3; ZBTB27; ZNF51
Homo sapiens	IUUC-Hsa-045970	ENSG00000132640.14	Q9Y2F9	BTBD3; KIAA0952
Homo sapiens	IUUC-Hsa-045929	ENSG00000187715.13	Q3ZCT8	KBTBD12; KLHDC6
Homo sapiens	IUUC-Hsa-046274	ENSG00000100379.17	Q8N5Z5	KCTD17
Homo sapiens	IUUC-Hsa-047024	ENSG00000213588.5	Q96C00	ZBTB9
Homo sapiens	IUUC-Hsa-046448	ENSG00000185670.7	Q9H5J0	ZBTB3
Homo sapiens	IUUC-Hsa-046005	ENSG00000184887.13	Q96KE9	BTBD6; BDPL
Homo sapiens	IUUC-Hsa-046542	ENSG00000206280.7	A2AB93	ZBTB22
Homo sapiens	IUUC-Hsa-045806	ENSG00000174282.11	Q9P1Z0	ZBTB4; KIAA1538
Homo sapiens	IUUC-Hsa-045932	ENSG00000185915.5	Q8N239	KLHL34
Homo sapiens	IUUC-Hsa-046618	ENSG00000204859.12	P10074	ZBTB48; HKR3; TZAP; ZNF855
Homo sapiens	IUUC-Hsa-046073	ENSG00000116809.11	Q13105-2	ZBTB17; MIZ1; ZNF151; ZNF60
Homo sapiens	IUUC-Hsa-046841	ENSG00000184677.16	Q9NUA8	ZBTB40; KIAA0478
Homo sapiens	IUUC-Hsa-046109	ENSG00000186130.4	Q15916	ZBTB6; ZID; ZNF482
Homo sapiens	IUUC-Hsa-046094	ENSG00000160062.14	Q96BR9	ZBTB8A; BOZF1
Homo sapiens	IUUC-Hsa-045748	ENSG00000169155.9	O43298	ZBTB43; KIAA0414; ZBTB22B; ZNF297B
Homo sapiens	IUUC-Hsa-045955	ENSG00000148411.7	Q96BF6	NACC2; BTBD14A; NAC2; RBB
Homo sapiens	IUUC-Hsa-045799	ENSG00000186231.16	Q96NJ5	KLHL32; BKLHD5; KIAA1900
Homo sapiens	IUUC-Hsa-046102	ENSG00000185278.15	Q5TC79	ZBTB37
Homo sapiens	IUUC-Hsa-045753	ENSG00000116679.15	Q9Y6Y0	IVNS1ABP; ARA3; FLARA3; KIAA0850; NS1; NS1BP; HSPC068
Homo sapiens	IUUC-Hsa-046070	ENSG00000177888.7	Q5SVQ8	ZBTB41; FRBZ1
Homo sapiens	IUUC-Hsa-046282	ENSG00000197705.9	Q9P2G3	KLHL14; KIAA1384
Homo sapiens	IUUC-Hsa-046032	ENSG00000198081.10	O43829	ZBTB14; ZFP161; ZNF478
Homo sapiens	IUUC-Hsa-046645	ENSG00000119574.12	Q96K62	ZBTB45; ZNF499
Homo sapiens	IUUC-Hsa-045942	ENSG00000085274.15	Q9NPC7	MYNN; OSZF; ZBTB31; SBBIZ1
Homo sapiens	IUUC-Hsa-046234	ENSG00000125812.15	Q9H116	GZF1; ZBTB23; ZNF336
Homo sapiens	IUUC-Hsa-045928	ENSG00000168826.15	Q6ZSB9	ZBTB49; ZNF509
Homo sapiens	IUUC-Hsa-046824	ENSG00000109906.13	Q05516	ZBTB16; PLZF; ZNF145
Homo sapiens	IUUC-Hsa-046433	ENSG00000185972.5	Q13939	CCIN
Homo sapiens	IUUC-Hsa-045874	ENSG00000174010.9	Q96M94	KLHL15; KIAA1677
Homo sapiens	IUUC-Hsa-045883	ENSG00000177485.6	Q86T24	ZBTB33; KAISO; ZNF348
Homo sapiens	IUUC-Hsa-046517	ENSG00000181472.4	Q8N680	ZBTB2; KIAA1483; ZNF437
Homo sapiens	IUUC-Hsa-046769	ENSG00000177374.12	Q14526	HIC1; ZBTB29
Homo sapiens	IUUC-Hsa-047004	ENSG00000180901.10	Q14681	KCTD2; KIAA0176
Homo sapiens	IUUC-Hsa-046303	ENSG00000178951.8	O95365	ZBTB7A; FBI1; LRF; ZBTB7; ZNF857A
Homo sapiens	IUUC-Hsa-046663	ENSG00000177125.5	A0A0C4DFQ2	ZBTB34
Homo sapiens	IUUC-Hsa-046480	ENSG00000066422.4	O95625	ZBTB11
Homo sapiens	IUUC-Hsa-046569	ENSG00000173276.13	Q9ULJ3	ZBTB21; KIAA1227; ZNF295
Homo sapiens	IUUC-Hsa-046027	ENSG00000168795.4	O15062	ZBTB5; KIAA0354
Homo sapiens	IUUC-Hsa-045859	ENSG00000167487.11	Q53HC5	KLHL26
Homo sapiens	IUUC-Hsa-045691	ENSG00000166860.2	O15060	ZBTB39; KIAA0352
Homo sapiens	IUUC-Hsa-045915	ENSG00000160410.14	Q8TBC3	SHKBP1; SB1; PP203
Homo sapiens	IUUC-Hsa-046202	ENSG00000156273.15	O14867	BACH1
Homo sapiens	IUUC-Hsa-046584	ENSG00000151136.14	A6QL63	BTBD11
Homo sapiens	IUUC-Hsa-045831	ENSG00000100105.17	Q9HBE1	PATZ1; PATZ; RIAZ; ZBTB19; ZNF278; ZSG
Homo sapiens	IUUC-Hsa-046417	ENSG00000064726.9	Q9H0C5	BTBD1; C15orf1; NS5ATP8
Homo sapiens	IUUC-Hsa-046075	ENSG00000136636.12	Q9Y597	KCTD3
Homo sapiens	IUUC-Hsa-045852	ENSG00000112182.14	Q9BYV9	BACH2
Homo sapiens	IUUC-Hsa-046206	ENSG00000133243.8	Q9BX70	BTBD2
Homo sapiens	IUUC-Hsa-046360	ENSG00000130584.10	Q86UZ6	ZBTB46; BTBD4; ZNF340
Homo sapiens	IUUC-Hsa-045935	ENSG00000114853.13	Q9UFB7	ZBTB47; KIAA1190; ZNF651
Homo sapiens	IUUC-Hsa-045793	ENSG00000112365.4	O43167	ZBTB24; KIAA0441; ZNF450
Homo sapiens	IUUC-Hsa-046604	ENSG00000110906.12	Q9H3F6	KCTD10; ULR061; MSTP028
Homo sapiens	IUUC-Hsa-046973	ENSG00000104756.15	Q7L273	KCTD9
Homo sapiens	IUUC-Hsa-045985	ENSG00000099949.18	Q8N653	LZTR1; TCFL2
Homo sapiens	IUUC-Hsa-046819	ENSG00000108094.14	Q13617	CUL2
Homo sapiens	IUUC-Hsa-046034	ENSG00000055130.15	Q13616	CUL1
Homo sapiens	IUUC-Hsa-046848	ENSG00000158290.16	Q13620	CUL4B; KIAA0695
Homo sapiens	IUUC-Hsa-045974	ENSG00000166266.13	Q93034	CUL5; VACM1
Homo sapiens	IUUC-Hsa-045679	ENSG00000139842.14	Q13619	CUL4A
Homo sapiens	IUUC-Hsa-046406	ENSG00000044090.8	Q14999	CUL7; KIAA0076
Homo sapiens	IUUC-Hsa-046000	ENSG00000036257.12	Q13618	CUL3; KIAA0617
Homo sapiens	IUUC-Hsa-046709	ENSG00000167986.13	Q16531	DDB1; XAP1
Homo sapiens	IUUC-Hsa-046632	ENSG00000281089.2	Q676U5	ATG16L1; APG16L; UNQ9393/PRO34307
Homo sapiens	IUUC-Hsa-046015	ENSG00000136485.14	P61962	DCAF7; HAN11; WDR68
Homo sapiens	IUUC-Hsa-045668	ENSG00000119402.16	Q9UKT8	FBXW2; FBW2; FWD2
Homo sapiens	IUUC-Hsa-046061	ENSG00000100897.17	Q8TEB1	DCAF11; WDR23; GL014; PRO2389
Homo sapiens	IUUC-Hsa-046549	ENSG00000140332.15	Q04726	TLE3; KIAA1547
Homo sapiens	IUUC-Hsa-045839	ENSG00000140395.8	Q9GZS3	WDR61
Homo sapiens	IUUC-Hsa-046377	ENSG00000258465.6	Q5TAQ9	RP11-574F21.3; DCAF8; H326; WDR42A
Homo sapiens	IUUC-Hsa-046344	ENSG00000176871.8	Q9NYS7	WSB2
Homo sapiens	IUUC-Hsa-046809	ENSG00000204628.11	P63244	RACK1; GNB2L1; HLC7; PIG21
Homo sapiens	IUUC-Hsa-046528	ENSG00000144021.2	O76071	CIAO1; WDR39
Homo sapiens	IUUC-Hsa-045708	ENSG00000110497.14	Q9C0C7	AMBRA1; KIAA1736
Homo sapiens	IUUC-Hsa-046128	ENSG00000073536.17	Q9NVX2	NLE1; HUSSY-07
Homo sapiens	IUUC-Hsa-046488	ENSG00000177565.16	Q9BZK7	TBL1XR1; IRA1; TBLR1
Homo sapiens	IUUC-Hsa-046935	ENSG00000145041.15	Q9Y4B6	DCAF1; VPRBP; KIAA0800; RIP
Homo sapiens	IUUC-Hsa-046838	ENSG00000162923.14	Q9H7D7	WDR26; CDW2; MIP2; PRO0852
Homo sapiens	IUUC-Hsa-046975	ENSG00000136045.11	Q13610	PWP1
Homo sapiens	IUUC-Hsa-046807	ENSG00000137055.14	Q9Y263	PLAA; PLAP
Homo sapiens	IUUC-Hsa-046358	ENSG00000007168.12	P43034	PAFAH1B1; LIS1; MDCR; MDS; PAFAHA
Homo sapiens	IUUC-Hsa-046215	ENSG00000122692.8	Q2TAY7	SMU1
Homo sapiens	IUUC-Hsa-046221	ENSG00000171931.12	Q5XX13	FBXW10
Homo sapiens	IUUC-Hsa-045677	ENSG00000102054.17	Q16576	RBBP7; RBAP46
Homo sapiens	IUUC-Hsa-045698	ENSG00000140854.12	Q9BVA0	KATNB1
Homo sapiens	IUUC-Hsa-046127	ENSG00000122741.15	Q5QP82	DCAF10; WDR32
Homo sapiens	IUUC-Hsa-047011	ENSG00000196781.14	Q04724	TLE1
Homo sapiens	IUUC-Hsa-045683	ENSG00000162521.18	Q09028	RBBP4; RBAP48
Homo sapiens	IUUC-Hsa-045962	ENSG00000166167.17	Q9Y297	BTRC; BTRCP; FBW1A; FBXW1A
Homo sapiens	IUUC-Hsa-045971	ENSG00000148835.10	Q15542	TAF5; TAF2D
Homo sapiens	IUUC-Hsa-045862	ENSG00000143476.17	Q9NZJ0	DTL; CDT2; CDW1; DCAF2; L2DTL; RAMP
Homo sapiens	IUUC-Hsa-046020	ENSG00000198876.12	Q5T6F0	DCAF12; KIAA1892; TCC52; WDR40A
Homo sapiens	IUUC-Hsa-046290	ENSG00000196363.9	P61964	WDR5; BIG3
Homo sapiens	IUUC-Hsa-046746	ENSG00000119599.16	Q8WV16	DCAF4; WDR21; WDR21A
Homo sapiens	IUUC-Hsa-046752	ENSG00000139990.17	Q96JK2	DCAF5; BCRG2; KIAA1824; WDR22
Homo sapiens	IUUC-Hsa-045956	ENSG00000120253.13	Q8NFH3	NUP43
Homo sapiens	IUUC-Hsa-046350	ENSG00000185658.13	Q9NSI6	BRWD1; C21orf107; WDR9
Homo sapiens	IUUC-Hsa-046836	ENSG00000185798.7	Q7Z5U6	WDR53
Homo sapiens	IUUC-Hsa-046705	ENSG00000107829.13	P57775	FBXW4; FBW4; SHFM3
Homo sapiens	IUUC-Hsa-046956	ENSG00000196981.3	Q86VZ2	WDR5B
Homo sapiens	IUUC-Hsa-045701	ENSG00000159069.13	Q969U6	FBXW5; FBW5; PP3971
Homo sapiens	IUUC-Hsa-046622	ENSG00000142784.15	Q8N5D0	WDTC1; KIAA1037
Homo sapiens	IUUC-Hsa-047026	ENSG00000139323.13	Q8TC44	POC1B; WDR51B
Homo sapiens	IUUC-Hsa-045743	ENSG00000143164.15	Q58WW2	DCAF6; IQWD1; MSTP055
Homo sapiens	IUUC-Hsa-046240	ENSG00000174989.12	Q8N3Y1	FBXW8; FBW6; FBW8; FBX29; FBXO29; FBXW6
Homo sapiens	IUUC-Hsa-046432	ENSG00000172354.9	P62879	GNB2
Homo sapiens	IUUC-Hsa-045710	ENSG00000114742.13	Q8TAF3	WDR48; KIAA1449; UAF1
Homo sapiens	IUUC-Hsa-046843	ENSG00000164934.13	Q9NV06	DCAF13; WDSOF1; HSPC064
Homo sapiens	IUUC-Hsa-045866	ENSG00000164091.11	Q6UXN9	WDR82; TMEM113; WDR82A; UNQ9342/PRO34047
Homo sapiens	IUUC-Hsa-045898	ENSG00000109670.13	Q969H0	FBXW7; FBW7; FBX30; SEL10
Homo sapiens	IUUC-Hsa-046757	ENSG00000146247.13	Q8WWQ0	PHIP; WDR11
Homo sapiens	IUUC-Hsa-046139	ENSG00000072803.17	Q9UKB1	FBXW11; BTRCP2; FBW1B; FBXW1B; KIAA0696
Homo sapiens	IUUC-Hsa-046028	ENSG00000049167.13	Q13216	ERCC8; CKN1; CSA
Homo sapiens	IUUC-Hsa-045894	ENSG00000117222.13	Q15291	RBBP5; RBQ3
Homo sapiens	IUUC-Hsa-047021	ENSG00000092470.11	Q9H967	WDR76
Homo sapiens	IUUC-Hsa-045918	ENSG00000060688.12	Q96DI7	SNRNP40; PRP8BP; SFP38; WDR57
Homo sapiens	IUUC-Hsa-046505	ENSG00000074266.18	O75530	EED
Homo sapiens	IUUC-Hsa-046801	ENSG00000065717.14	Q04725	TLE2
Homo sapiens	IUUC-Hsa-046300	ENSG00000109046.14	Q9Y6I7	WSB1; SWIP1
Homo sapiens	IUUC-Hsa-046134	ENSG00000103091.14	Q6PJI9	WDR59; KIAA1923; FP977
Homo sapiens	IUUC-Hsa-046114	ENSG00000138442.9	Q9GZL7	WDR12
Homo sapiens	IUUC-Hsa-046354	ENSG00000134574.11	Q92466	DDB2
Homo sapiens	IUUC-Hsa-046021	ENSG00000105447.12	Q9BQ67	GRWD1; GRWD; KIAA1942; WDR28
Homo sapiens	IUUC-Hsa-045847	ENSG00000262246.5	P57737	CORO7
Homo sapiens	IUUC-Hsa-045841	ENSG00000101849.15	O60907	TBL1X; TBL1
Homo sapiens	IUUC-Hsa-045678	ENSG00000101138.11	Q05048	CSTF1
Homo sapiens	IUUC-Hsa-046327	ENSG00000275464.4	A0A0B4J2E5	CH507-9B2.5; LOC102724159
Homo sapiens	IUUC-Hsa-045904	ENSG00000122735.15	A0A087WWV9	DNAI1
Homo sapiens	IUUC-Hsa-046414	ENSG00000136918.7	A0A087X0D8	WDR38
Homo sapiens	IUUC-Hsa-045981	ENSG00000243710.7	A0A087WVY5	CFAP57
Homo sapiens	IUUC-Hsa-045722	ENSG00000175221.14	B9TWZ6	MED16
Homo sapiens	IUUC-Hsa-046835	ENSG00000132004.12	Q5XUX1-2	FBXW9; FBW9
Homo sapiens	IUUC-Hsa-046141	ENSG00000125746.15	O95834-3	EML2; EMAP2; EMAPL2
Homo sapiens	IUUC-Hsa-046335	ENSG00000065268.10	Q9BV38	WDR18
Homo sapiens	IUUC-Hsa-046087	ENSG00000171595.13	J3QRG2	DNAI2
Homo sapiens	IUUC-Hsa-046873	ENSG00000103426.12	P57737-3	CORO7-PAM16; CORO7
Homo sapiens	IUUC-Hsa-046319	ENSG00000261236.6	Q14137	BOP1; KIAA0124
Homo sapiens	IUUC-Hsa-046048	ENSG00000183751.14	Q12788	TBL3; SAZD
Homo sapiens	IUUC-Hsa-045750	ENSG00000103647.12	Q9UQ03	CORO2B; KIAA0925
Homo sapiens	IUUC-Hsa-046115	ENSG00000141076.17	H3BSH7	UTP4
Homo sapiens	IUUC-Hsa-046257	ENSG00000166415.14	H0YKE0	WDR72
Homo sapiens	IUUC-Hsa-046198	ENSG00000139350.11	Q8NHV4-3	NEDD1
Homo sapiens	IUUC-Hsa-046511	ENSG00000176473.13	Q64LD2	WDR25
Homo sapiens	IUUC-Hsa-045997	ENSG00000165521.15	Q05BV3-5	EML5
Homo sapiens	IUUC-Hsa-046787	ENSG00000188039.13	Q149M9	NWD1
Homo sapiens	IUUC-Hsa-046002	ENSG00000075188.8	Q8NFH4	NUP37
Homo sapiens	IUUC-Hsa-046771	ENSG00000120868.13	O14727	APAF1; KIAA0413
Homo sapiens	IUUC-Hsa-046289	ENSG00000161996.18	F8VUX9	WDR90
Homo sapiens	IUUC-Hsa-046552	ENSG00000175575.12	F5H0C4	PAAF1
Homo sapiens	IUUC-Hsa-046758	ENSG00000104093.13	Q8TDJ6-3	DMXL2; KIAA0856
Homo sapiens	IUUC-Hsa-045950	ENSG00000172869.14	F5H269	DMXL1
Homo sapiens	IUUC-Hsa-045907	ENSG00000149499.11	Q32P44-2	EML3
Homo sapiens	IUUC-Hsa-046615	ENSG00000133316.15	Q6RFH5	WDR74; NSA1
Homo sapiens	IUUC-Hsa-046779	ENSG00000101146.12	E9PQ57	RAE1
Homo sapiens	IUUC-Hsa-046572	ENSG00000105339.10	E9PF32	DENND3
Homo sapiens	IUUC-Hsa-046720	ENSG00000164338.9	H0Y8P4	UTP15
Homo sapiens	IUUC-Hsa-045675	ENSG00000134987.11	Q8NI36	WDR36
Homo sapiens	IUUC-Hsa-046023	ENSG00000138674.16	D6REX3	SEC31A
Homo sapiens	IUUC-Hsa-045792	ENSG00000071127.16	O75083	WDR1
Homo sapiens	IUUC-Hsa-046037	ENSG00000171566.11	O43660	PLRG1
Homo sapiens	IUUC-Hsa-046859	ENSG00000187260.15	Q86TI4-4	WDR86
Homo sapiens	IUUC-Hsa-046233	ENSG00000132716.18	V9GY54	DCAF8
Homo sapiens	IUUC-Hsa-046352	ENSG00000137802.13	O60336	MAPKBP1; JNKBP1; KIAA0596
Homo sapiens	IUUC-Hsa-046367	ENSG00000251537.4	H0Y626	RP11-385D13.1
Homo sapiens	IUUC-Hsa-045992	ENSG00000175470.18	Q66LE6	PPP2R2D; KIAA1541
Homo sapiens	IUUC-Hsa-045952	ENSG00000189186.10	P0C7V8	DCAF8L2; WDR42C
Homo sapiens	IUUC-Hsa-046607	ENSG00000160796.16	Q6ZNJ1	NBEAL2; KIAA0540; UNQ253/PRO290
Homo sapiens	IUUC-Hsa-046316	ENSG00000144426.18	Q6ZS30	NBEAL1; ALS2CR16; ALS2CR17
Homo sapiens	IUUC-Hsa-046312	ENSG00000184465.15	A2RRH5-4	WDR27
Homo sapiens	IUUC-Hsa-046164	ENSG00000171804.10	E7ESW6	WDR87
Homo sapiens	IUUC-Hsa-046749	ENSG00000127837.9	C9JEH3	AAMP; hCG_16292
Homo sapiens	IUUC-Hsa-046096	ENSG00000134759.13	Q6IA86-6	ELP2; STATIP1
Homo sapiens	IUUC-Hsa-046477	ENSG00000226372.3	A6NGE4	DCAF8L1; WDR42B
Homo sapiens	IUUC-Hsa-046795	ENSG00000141499.16	Q9BUR4	WRAP53; TCAB1; WDR79
Homo sapiens	IUUC-Hsa-046714	ENSG00000035681.7	Q92636-2	NSMAF; FAN
Homo sapiens	IUUC-Hsa-046440	ENSG00000140153.17	A0A088AWN2	WDR20
Homo sapiens	IUUC-Hsa-046713	ENSG00000116852.14	O75037	KIF21B; KIAA0449
Homo sapiens	IUUC-Hsa-046610	ENSG00000110880.10	Q9ULV4-3	CORO1C; CRN2; CRNN4
Homo sapiens	IUUC-Hsa-046056	ENSG00000123154.11	Q9BRX9	WDR83; MORG1
Homo sapiens	IUUC-Hsa-045906	ENSG00000167716.18	Q562E7	WDR81
Homo sapiens	IUUC-Hsa-046371	ENSG00000126870.15	Q8WVS4	WDR60
Homo sapiens	IUUC-Hsa-047036	ENSG00000163811.11	Q15061	WDR43; KIAA0007; UTP5
Homo sapiens	IUUC-Hsa-046616	ENSG00000143924.18	B5MBZ0	EML4
Homo sapiens	IUUC-Hsa-045891	ENSG00000075702.16	O43379-4	WDR62; C19orf14
Homo sapiens	IUUC-Hsa-046084	ENSG00000085433.15	O94967-4	WDR47; KIAA0893
Homo sapiens	IUUC-Hsa-046963	ENSG00000215529.12	A0A096LNH2	EFCAB8
Homo sapiens	IUUC-Hsa-046038	ENSG00000085415.15	Q96EE3-1	SEH1L; SEC13L; SEH1
Homo sapiens	IUUC-Hsa-046844	ENSG00000032389.12	A8MUM1	TSSC1
Homo sapiens	IUUC-Hsa-046136	ENSG00000077380.15	Q13409	DYNC1I2; DNCI2; DNCIC2
Homo sapiens	IUUC-Hsa-046667	ENSG00000241322.9	O95170	CDRT1; C17orf1; C17orf1A; HREP
Homo sapiens	IUUC-Hsa-046574	ENSG00000283295.1	A0A087WSX6	CDRT1
Homo sapiens	IUUC-Hsa-046408	ENSG00000178252.17	A0A087X295	WDR6
Homo sapiens	IUUC-Hsa-046961	ENSG00000140006.11	Q96FK6	WDR89; C14orf150; MSTP050
Homo sapiens	IUUC-Hsa-046527	ENSG00000156475.18	Q00005-5	PPP2R2B
Homo sapiens	IUUC-Hsa-046846	ENSG00000283241.1	Q96MT7-2	AC026348.1; CFAP44; WDR52
Homo sapiens	IUUC-Hsa-045870	ENSG00000073350.13	Q6P1M3	LLGL2
Homo sapiens	IUUC-Hsa-046532	ENSG00000141580.15	Q5MNZ6	WDR45B; WDR45L; WIPI3
Homo sapiens	IUUC-Hsa-046341	ENSG00000090372.14	Q9NRL3-3	STRN4; ZIN
Homo sapiens	IUUC-Hsa-046612	ENSG00000143669.13	Q99698	LYST; CHS; CHS1
Homo sapiens	IUUC-Hsa-046565	ENSG00000157020.17	P55735-3	SEC13; D3S1231E; SEC13L1; SEC13R
Homo sapiens	IUUC-Hsa-046373	ENSG00000092377.13	Q9BQ87	TBL1Y; TBL1
Homo sapiens	IUUC-Hsa-046721	ENSG00000115761.15	Q9BSC4	NOL10
Homo sapiens	IUUC-Hsa-045939	ENSG00000164287.12	Q86Y33	CDC20B; G6VTS76519
Homo sapiens	IUUC-Hsa-045763	ENSG00000172915.18	Q8NFP9-2	NBEA; BCL8B; KIAA1544; LYST2
Homo sapiens	IUUC-Hsa-046121	ENSG00000111845.4	Q9NWT1	PAK1IP1; PIP1; WDR84
Homo sapiens	IUUC-Hsa-046450	ENSG00000078369.17	P62873	GNB1
Homo sapiens	IUUC-Hsa-046407	ENSG00000101940.17	Q9H1Z4	WDR13
Homo sapiens	IUUC-Hsa-046461	ENSG00000106829.18	Q04727-3	TLE4; GRG4; KIAA1261
Homo sapiens	IUUC-Hsa-045804	ENSG00000136875.12	O43172	PRPF4; PRP4
Homo sapiens	IUUC-Hsa-046410	ENSG00000148225.15	Q8NA23	WDR31
Homo sapiens	IUUC-Hsa-046734	ENSG00000084623.11	Q13347	EIF3I; EIF3S2; TRIP1
Homo sapiens	IUUC-Hsa-045666	ENSG00000165288.10	Q6RI45	BRWD3
Homo sapiens	IUUC-Hsa-046030	ENSG00000119333.11	Q96EX3	WDR34
Homo sapiens	IUUC-Hsa-046119	ENSG00000198889.4	Q5VU92	DCAF12L1; WDR40B
Homo sapiens	IUUC-Hsa-046857	ENSG00000152763.16	Q5VTH9	WDR78
Homo sapiens	IUUC-Hsa-046370	ENSG00000075826.16	Q9NQW1	SEC31B; SEC31L2
Homo sapiens	IUUC-Hsa-046602	ENSG00000168438.14	O60508	CDC40; EHB3; PRP17; PRPF17
Homo sapiens	IUUC-Hsa-045788	ENSG00000154473.17	O43684	BUB3
Homo sapiens	IUUC-Hsa-046078	ENSG00000122218.14	P53621-2	COPA
Homo sapiens	IUUC-Hsa-046660	ENSG00000135541.20	Q8N157	AHI1
Homo sapiens	IUUC-Hsa-046178	ENSG00000135801.9	O75529	TAF5L; PAF65B
Homo sapiens	IUUC-Hsa-046175	ENSG00000162843.17	B1ANS9	WDR64
Homo sapiens	IUUC-Hsa-046372	ENSG00000139116.18	Q7Z4S6	KIF21A; KIAA1708; KIF2
Homo sapiens	IUUC-Hsa-046362	ENSG00000198554.11	O75717	WDHD1; AND1
Homo sapiens	IUUC-Hsa-046326	ENSG00000198354.6	Q5VW00	DCAF12L2; WDR40C
Homo sapiens	IUUC-Hsa-046196	ENSG00000115207.13	Q8WUA4	GTF3C2; KIAA0011
Homo sapiens	IUUC-Hsa-046333	ENSG00000138002.14	Q9UG01-3	IFT172; KIAA1179
Homo sapiens	IUUC-Hsa-046943	ENSG00000120314.18	Q9H6Y2	WDR55
Homo sapiens	IUUC-Hsa-046658	ENSG00000047056.14	Q9Y2I8	WDR37; KIAA0982
Homo sapiens	IUUC-Hsa-045717	ENSG00000196792.11	Q13033	STRN3; GS2NA; SG2NA
Homo sapiens	IUUC-Hsa-045871	ENSG00000196455.7	Q99570	PIK3R4; VPS15
Homo sapiens	IUUC-Hsa-046482	ENSG00000214595.11	Q6ZMW3	EML6; EML5L
Homo sapiens	IUUC-Hsa-046138	ENSG00000166359.10	Q6ZMY6	WDR88; PQWD
Homo sapiens	IUUC-Hsa-046466	ENSG00000105875.13	A4D1P6	WDR91; HSPC049
Homo sapiens	IUUC-Hsa-046794	ENSG00000166596.14	Q8N1V2	CFAP52; WDR16; WDRPUH
Homo sapiens	IUUC-Hsa-046996	ENSG00000065183.15	Q9UNX4	WDR3
Homo sapiens	IUUC-Hsa-046813	ENSG00000005448.16	Q9H977	WDR54
Homo sapiens	IUUC-Hsa-046725	ENSG00000167549.18	Q6QEF8-5	CORO6; PP1009; PP1782; PP1881
Homo sapiens	IUUC-Hsa-046293	ENSG00000106789.12	Q92828	CORO2A; IR10; WDR2
Homo sapiens	IUUC-Hsa-046154	ENSG00000172725.13	Q9BR76	CORO1B
Homo sapiens	IUUC-Hsa-045989	ENSG00000164654.15	Q9NXC5	MIOS
Homo sapiens	IUUC-Hsa-046220	ENSG00000074211.13	Q9Y2T4-2	PPP2R2C
Homo sapiens	IUUC-Hsa-045664	ENSG00000066629.16	O00423-3	EML1; EMAP1; EMAPL; EMAPL1
Homo sapiens	IUUC-Hsa-046698	ENSG00000184432.9	P35606	COPB2
Homo sapiens	IUUC-Hsa-046165	ENSG00000144451.18	Q8N0X2	SPAG16; PF20
Homo sapiens	IUUC-Hsa-046403	ENSG00000160193.11	P57081	WDR4
Homo sapiens	IUUC-Hsa-046217	ENSG00000185838.13	Q9BYB4	GNB1L; GY2; KIAA1645; WDR14; FKSG1
Homo sapiens	IUUC-Hsa-047005	ENSG00000068885.14	Q9P2H3	IFT80; KIAA1374; WDR56
Homo sapiens	IUUC-Hsa-045813	ENSG00000131652.13	Q86W42	THOC6; WDR58; PSEC0006
Homo sapiens	IUUC-Hsa-046627	ENSG00000283652.1	Q6ZS81	WDFY4; C10orf64; KIAA1607
Homo sapiens	IUUC-Hsa-046861	ENSG00000158560.14	O14576	DYNC1I1; DNCI1; DNCIC1
Homo sapiens	IUUC-Hsa-045809	ENSG00000179698.13	A6NE52	WDR97; KIAA1875
Homo sapiens	IUUC-Hsa-046351	ENSG00000196998.17	Q9Y484-2	WDR45; WDRX1; WDRXI4; WIPI4; JM5
Homo sapiens	IUUC-Hsa-045833	ENSG00000136709.11	Q9C0J8	WDR33; WDC146
Homo sapiens	IUUC-Hsa-045903	ENSG00000164506.14	Q5T5C0	STXBP5; LLGL3
Homo sapiens	IUUC-Hsa-046359	ENSG00000168010.10	Q8NAA4	ATG16L2; WDR80
Homo sapiens	IUUC-Hsa-046525	ENSG00000176566.4	Q8NA75	DCAF4L2; WDR21C
Homo sapiens	IUUC-Hsa-046391	ENSG00000112357.12	O00628	PEX7; PTS2R
Homo sapiens	IUUC-Hsa-046004	ENSG00000131899.10	Q15334	LLGL1; DLG4; HUGL; HUGL1
Homo sapiens	IUUC-Hsa-046718	ENSG00000221914.8	P63151-2	PPP2R2A
Homo sapiens	IUUC-Hsa-045976	ENSG00000115368.9	Q8IWA0	WDR75; UTP17
Homo sapiens	IUUC-Hsa-046150	ENSG00000159259.7	Q13112	CHAF1B; CAF1A; CAF1P60; MPHOSPH7; MPP7
Homo sapiens	IUUC-Hsa-046535	ENSG00000123977.9	Q8N136	DAW1; WDR69
Homo sapiens	IUUC-Hsa-046739	ENSG00000174776.10	Q8IV35	WDR49
Homo sapiens	IUUC-Hsa-045887	ENSG00000141564.13	Q8N122	RPTOR; KIAA1303; RAPTOR
Homo sapiens	IUUC-Hsa-045711	ENSG00000106638.15	Q9Y4P3	TBL2; WBSCR13; UNQ563/PRO1125
Homo sapiens	IUUC-Hsa-045824	ENSG00000167965.17	A0A0A0MR05	MLST8
Homo sapiens	IUUC-Hsa-045692	ENSG00000139668.8	Q96P53	WDFY2; WDF2; ZFYVE22
Homo sapiens	IUUC-Hsa-046842	ENSG00000164253.13	Q9HAD4	WDR41; MSTP048
Homo sapiens	IUUC-Hsa-045823	ENSG00000164087.7	Q8NBT0	POC1A; WDR51A
Homo sapiens	IUUC-Hsa-046135	ENSG00000163913.11	Q9HBG6-5	IFT122; SPG; WDR10; WDR140
Homo sapiens	IUUC-Hsa-046586	ENSG00000163625.15	Q8IZQ1	WDFY3; KIAA0993
Homo sapiens	IUUC-Hsa-045842	ENSG00000206530.9	Q96MT7	CFAP44; WDR52
Homo sapiens	IUUC-Hsa-046065	ENSG00000243667.6	Q96MX6	WDR92
Homo sapiens	IUUC-Hsa-045840	ENSG00000162643.12	Q8IWG1	WDR63
Homo sapiens	IUUC-Hsa-046826	ENSG00000161036.11	Q9UFC0	LRWD1; CENP-33; ORCA
Homo sapiens	IUUC-Hsa-046145	ENSG00000241945.7	Q15269	PWP2; PWP2H
Homo sapiens	IUUC-Hsa-046770	ENSG00000158023.9	Q8TBY9	WDR66; CFAP251
Homo sapiens	IUUC-Hsa-046782	ENSG00000157954.14	Q9Y4P8	WIPI2; CGI-50
Homo sapiens	IUUC-Hsa-046133	ENSG00000156787.16	Q96DN5	TBC1D31; WDR67
Homo sapiens	IUUC-Hsa-046122	ENSG00000082516.8	Q8TEQ6	GEMIN5
Homo sapiens	IUUC-Hsa-046708	ENSG00000150627.15	Q8IZU2	WDR17
Homo sapiens	IUUC-Hsa-046840	ENSG00000148399.12	Q9BTV6	DPH7; C9orf112; WDR85
Homo sapiens	IUUC-Hsa-045781	ENSG00000145087.12	Q9Y2K9	STXBP5L; KIAA1006; LLGL4
Homo sapiens	IUUC-Hsa-045848	ENSG00000116213.15	Q9P2S5	WRAP73; WDR8
Homo sapiens	IUUC-Hsa-046296	ENSG00000185800.11	Q09019	DMWD; DM9
Homo sapiens	IUUC-Hsa-046674	ENSG00000114650.18	Q12770	SCAP; KIAA0199; PSEC0227
Homo sapiens	IUUC-Hsa-045994	ENSG00000128815.18	H3BLT2	WDFY4
Homo sapiens	IUUC-Hsa-046541	ENSG00000082068.8	Q9NW82	WDR70
Homo sapiens	IUUC-Hsa-046784	ENSG00000051596.9	Q96J01	THOC3
Homo sapiens	IUUC-Hsa-046415	ENSG00000115808.11	O43815	STRN
Homo sapiens	IUUC-Hsa-045949	ENSG00000103994.16	Q9H2Y7	ZNF106; SH3BP3; ZFP106; ZNF474
Homo sapiens	IUUC-Hsa-046985	ENSG00000120008.15	Q9BZH6	WDR11; BRWD2; KIAA1351; WDR15
Homo sapiens	IUUC-Hsa-046442	ENSG00000100084.14	P54198	HIRA; DGCR1; HIR; TUPLE1
Homo sapiens	IUUC-Hsa-046309	ENSG00000241685.8	Q92747	ARPC1A; SOP2L
Homo sapiens	IUUC-Hsa-046182	ENSG00000129566.12	Q99973	TEP1; TLP1; TP1
Homo sapiens	IUUC-Hsa-046434	ENSG00000069966.18	O14775	GNB5
Homo sapiens	IUUC-Hsa-045940	ENSG00000113593.11	Q96BP3	PPWD1; KIAA0073
Homo sapiens	IUUC-Hsa-046003	ENSG00000138073.13	Q9HCU5	PREB; SEC12
Homo sapiens	IUUC-Hsa-046732	ENSG00000091157.13	Q9Y4E6	WDR7; KIAA0541; TRAG
Homo sapiens	IUUC-Hsa-046353	ENSG00000131725.13	Q5JSH3	WDR44
Homo sapiens	IUUC-Hsa-046623	ENSG00000130429.12	O15143	ARPC1B; ARC41
Homo sapiens	IUUC-Hsa-046676	ENSG00000127580.15	Q96S15	WDR24; C16orf21; JFP7
Homo sapiens	IUUC-Hsa-046311	ENSG00000104953.19	Q9H808	TLE6
Homo sapiens	IUUC-Hsa-046247	ENSG00000116455.13	Q9BQA1	WDR77; MEP50; WD45; HKMT1069; Nbla10071
Homo sapiens	IUUC-Hsa-045884	ENSG00000085449.14	Q8IWB7	WDFY1; KIAA1435; WDF1; ZFYVE17
Homo sapiens	IUUC-Hsa-047017	ENSG00000114767.6	O43818	RRP9; RNU3IP2; U355K
Homo sapiens	IUUC-Hsa-046105	ENSG00000114450.9	Q9HAV0	GNB4
Homo sapiens	IUUC-Hsa-046203	ENSG00000111664.10	P16520	GNB3
Homo sapiens	IUUC-Hsa-045741	ENSG00000011260.13	Q9Y5J1	UTP18; WDR50; CDABP0061; CGI-48
Homo sapiens	IUUC-Hsa-046874	ENSG00000102879.15	P31146	CORO1A; CORO1
Homo sapiens	IUUC-Hsa-046553	ENSG00000023734.10	Q9Y3F4-2	STRAP; MAWD; UNRIP
Homo sapiens	IUUC-Hsa-046045	ENSG00000154582.16	Q15369	TCEB1; ELOC
Homo sapiens	IUUC-Hsa-046790	ENSG00000103363.14	Q15370	TCEB2; ELOB
Homo sapiens	IUUC-Hsa-046276	ENSG00000278693.3	Q96Q27	ASB2
Homo sapiens	IUUC-Hsa-045863	ENSG00000132128.16	Q15345	LRRC41; MUF1; PP7759
Homo sapiens	IUUC-Hsa-045926	ENSG00000274229.2	O14512	SOCS7; NAP4; SOCS6
Homo sapiens	IUUC-Hsa-046131	ENSG00000111671.9	Q99619	SPSB2; GRCC9; SSB2
Homo sapiens	IUUC-Hsa-046101	ENSG00000165192.13	Q8WXH4	ASB11
Homo sapiens	IUUC-Hsa-046111	ENSG00000146809.12	Q8WXK1	ASB15
Homo sapiens	IUUC-Hsa-046594	ENSG00000270898.5	Q9Y575	GPR75-ASB3; ASB3
Homo sapiens	IUUC-Hsa-046889	ENSG00000144747.15	P82094	TMF1; ARA160
Homo sapiens	IUUC-Hsa-046409	ENSG00000170677.5	O14544	SOCS6; CIS4; SOCS4
Homo sapiens	IUUC-Hsa-046322	ENSG00000180008.8	Q8WXH5	SOCS4
Homo sapiens	IUUC-Hsa-046556	ENSG00000102048.15	Q96DX5	ASB9
Homo sapiens	IUUC-Hsa-046596	ENSG00000124257.6	Q9BR09	NEURL2; C20orf163
Homo sapiens	IUUC-Hsa-046866	ENSG00000198881.9	Q8WXK4	ASB12
Homo sapiens	IUUC-Hsa-046678	ENSG00000114737.15	Q9NSE2	CISH; G18
Homo sapiens	IUUC-Hsa-046557	ENSG00000120833.13	O14508	SOCS2; CIS2; SSI2; STATI2
Homo sapiens	IUUC-Hsa-046854	ENSG00000183475.12	Q9H672	ASB7
Homo sapiens	IUUC-Hsa-046010	ENSG00000185338.4	O15524	SOCS1; SSI1; TIP3
Homo sapiens	IUUC-Hsa-046909	ENSG00000184557.4	O14543	SOCS3; CIS3; SSI3
Homo sapiens	IUUC-Hsa-045783	ENSG00000171621.13	Q96BD6	SPSB1; SSB1
Homo sapiens	IUUC-Hsa-045812	ENSG00000005981.12	Q9Y574	ASB4
Homo sapiens	IUUC-Hsa-046104	ENSG00000177981.10	Q9H765	ASB8; PP14212
Homo sapiens	IUUC-Hsa-046998	ENSG00000175093.4	Q96A44	SPSB4; SSB4
Homo sapiens	IUUC-Hsa-046964	ENSG00000169018.5	Q9UK73	FEM1B; F1AA; KIAA0396
Homo sapiens	IUUC-Hsa-045805	ENSG00000171150.7	O75159	SOCS5; CIS6; CISH5; CISH6; KIAA0671
Homo sapiens	IUUC-Hsa-046896	ENSG00000165501.16	Q96L50	LRR1; PPIL5
Homo sapiens	IUUC-Hsa-046908	ENSG00000159479.16	Q96G25	MED8
Homo sapiens	IUUC-Hsa-046356	ENSG00000148331.11	Q9NWX5	ASB6
Homo sapiens	IUUC-Hsa-045702	ENSG00000065802.11	Q9Y576	ASB1; KIAA1146
Homo sapiens	IUUC-Hsa-046547	ENSG00000134086.7	P40337	VHL
Homo sapiens	IUUC-Hsa-046237	ENSG00000197562.9	Q96S21	RAB40C; RARL; RASL8C
Homo sapiens	IUUC-Hsa-046747	ENSG00000141542.10	Q12829	RAB40B; SEC4L
Homo sapiens	IUUC-Hsa-046083	ENSG00000011007.12	Q14241	TCEB3; ELOA; MSTP059
Homo sapiens	IUUC-Hsa-046711	ENSG00000239388.8	A6NK59	ASB14
Homo sapiens	IUUC-Hsa-046125	ENSG00000172476.4	Q8WXH6	RAB40A
Homo sapiens	IUUC-Hsa-045975	ENSG00000102128.8	P0C0E4	RAB40AL; RLGP
Homo sapiens	IUUC-Hsa-046954	ENSG00000163257.10	Q9NXF7	DCAF16; C4orf30
Homo sapiens	IUUC-Hsa-046962	ENSG00000115827.13	Q5H9S7	DCAF17; C2orf37
Homo sapiens	IUUC-Hsa-046946	ENSG00000143437.20	P27540	ARNT; BHLHE2
Homo sapiens	IUUC-Hsa-046897	ENSG00000164327.12	Q6R327	RICTOR; KIAA1999
Homo sapiens	IUUC-Hsa-046919	ENSG00000182742.5	P17483	HOXB4; HOX2F
Homo sapiens	IUUC-Hsa-046892	ENSG00000132017.10	Q66K64	DCAF15; C19orf72
Homo sapiens	IUUC-Hsa-046967	ENSG00000100991.11	Q8TEL6	TRPC4AP; C20orf188; TRRP4AP
Homo sapiens	IUUC-Hsa-046960	ENSG00000106546.12	P35869	AHR; BHLHE76
Homo sapiens	IUUC-Hsa-046744	ENSG00000057663.13	Q9H1Y0	ATG5; APG5L; ASP
Homo sapiens	IUUC-Hsa-046796	ENSG00000145780.7	Q96JP0	FEM1C; KIAA1785
Homo sapiens	IUUC-Hsa-046246	ENSG00000283021.1	Q8NI29	FBXO27; FBG5; FBX27
Homo sapiens	IUUC-Hsa-045768	ENSG00000282954.1	Q96EF6	FBXO17; FBG4; FBX17; FBX26; FBXO26
Homo sapiens	IUUC-Hsa-046512	ENSG00000145604.15	Q13309	SKP2; FBXL1
Homo sapiens	IUUC-Hsa-046920	ENSG00000145743.15	Q9UF56	FBXL17; FBL17; FBX13; FBXO13
Homo sapiens	IUUC-Hsa-046923	ENSG00000111665.11	Q99618	CDCA3; C8; GRCC8; TOME1
Homo sapiens	IUUC-Hsa-046173	ENSG00000156804.7	Q969P5	FBXO32
Homo sapiens	IUUC-Hsa-046251	ENSG00000164117.13	Q9NRD0	FBXO8; FBS; FBX8; DC10; UNQ1877/PRO4320
Homo sapiens	IUUC-Hsa-046685	ENSG00000183580.9	Q9UJT9	FBXL7; FBL6; FBL7; KIAA0840
Homo sapiens	IUUC-Hsa-046452	ENSG00000153558.13	Q9UKC9	FBXL2; FBL2; FBL3
Homo sapiens	IUUC-Hsa-045742	ENSG00000147912.12	Q9UK96	FBXO10; FBX10; PRMT11
Homo sapiens	IUUC-Hsa-046057	ENSG00000141665.11	Q8NCQ5	FBXO15; FBX15
Homo sapiens	IUUC-Hsa-046244	ENSG00000138081.20	Q86XK2	FBXO11; FBX11; PRMT9; VIT1; UG063H01
Homo sapiens	IUUC-Hsa-046867	ENSG00000162063.12	P41002	CCNF; FBX1; FBXO1
Homo sapiens	IUUC-Hsa-046650	ENSG00000134452.19	Q8NFZ0	FBXO18; FBH1; FBX18
Homo sapiens	IUUC-Hsa-046047	ENSG00000116663.10	Q9NRD1	FBXO6; FBG2; FBS2; FBX6
Homo sapiens	IUUC-Hsa-045872	ENSG00000037637.10	Q6P3S6	FBXO42; FBX42; JFK; KIAA1332
Homo sapiens	IUUC-Hsa-045749	ENSG00000112234.8	Q9UKA2	FBXL4; FBL4; FBL5
Homo sapiens	IUUC-Hsa-046735	ENSG00000143756.11	Q9NVF7	FBXO28; CENP-30; KIAA0483
Homo sapiens	IUUC-Hsa-046932	ENSG00000091732.15	Q86WB0	ZC3HC1; NIPA; HSPC216
Homo sapiens	IUUC-Hsa-045977	ENSG00000005812.10	Q9UKT7	FBXL3; FBL3A; FBXL3A
Homo sapiens	IUUC-Hsa-045945	ENSG00000116661.9	Q9UK22	FBXO2; FBX2
Homo sapiens	IUUC-Hsa-046489	ENSG00000147364.16	Q8TCJ0	FBXO25; FBX25
Homo sapiens	IUUC-Hsa-047001	ENSG00000118564.14	Q9UKA1	FBXL5; FBL4; FBL5; FLR1
Homo sapiens	IUUC-Hsa-046454	ENSG00000171823.6	Q8N1E6	FBXL14; FBL14
Homo sapiens	IUUC-Hsa-046965	ENSG00000163833.7	Q9UH90	FBXO40; FBX40; KIAA1195
Homo sapiens	IUUC-Hsa-046499	ENSG00000182325.10	Q8N531	FBXL6; FBL6
Homo sapiens	IUUC-Hsa-046605	ENSG00000103264.16	Q5XUX0	FBXO31; FBX14; FBX31; PP2386
Homo sapiens	IUUC-Hsa-046619	ENSG00000174013.7	P0C2W1	FBXO45; FBX45
Homo sapiens	IUUC-Hsa-046995	ENSG00000167196.13	Q8NEZ5	FBXO22; FBX22
Homo sapiens	IUUC-Hsa-046495	ENSG00000165355.7	Q7Z6M2	FBXO33; FBX33
Homo sapiens	IUUC-Hsa-046558	ENSG00000151876.12	Q9UKT5	FBXO4; FBX4
Homo sapiens	IUUC-Hsa-046348	ENSG00000100225.17	Q9Y3I1	FBXO7; FBX7
Homo sapiens	IUUC-Hsa-047002	ENSG00000110429.13	Q9UK99	FBXO3; FBX3
Homo sapiens	IUUC-Hsa-045782	ENSG00000108306.11	Q96IG2	FBXL20; FBL2
Homo sapiens	IUUC-Hsa-046980	ENSG00000132879.13	Q9H4M3	FBXO44; FBG3; FBX30; FBX44; FBX6A; FBXO6A
Homo sapiens	IUUC-Hsa-046340	ENSG00000127452.8	Q9NXK8	FBXL12; FBL12
Homo sapiens	IUUC-Hsa-046445	ENSG00000112146.16	Q9UK97	FBXO9; FBX9; VCIA1
Homo sapiens	IUUC-Hsa-046682	ENSG00000118496.4	Q8TB52	FBXO30; FBX30
Homo sapiens	IUUC-Hsa-046910	ENSG00000107872.12	Q9H469	FBXL15; FBXO37
Homo sapiens	IUUC-Hsa-136370	ENSG00000164616.15	Q9UKT6	FBXL21; FBL21; FBL3; FBXL3B; FBXL3P
Homo sapiens	IUUC-Hsa-046559	ENSG00000278505.4	Q8N4C9-2	C17orf78
Homo sapiens	IUUC-Hsa-046368	ENSG00000077235.17	Q12789-3	GTF3C1
Homo sapiens	IUUC-Hsa-046153	ENSG00000135722.8	E5RIE9	FBXL8
Homo sapiens	IUUC-Hsa-046987	ENSG00000120709.10	D6RE00	FAM53C
Homo sapiens	IUUC-Hsa-046850	ENSG00000116649.9	K7ESL0	SRM
Homo sapiens	IUUC-Hsa-045817	ENSG00000204923.3	Q5FWF7	FBXO48; FBX48
Homo sapiens	IUUC-Hsa-046187	ENSG00000163444.11	Q8IXX5	TMEM183A; C1orf37
Homo sapiens	IUUC-Hsa-046647	ENSG00000170364.12	B9ZVV8	SETMAR
Homo sapiens	IUUC-Hsa-046555	ENSG00000121797.9	O00421-2	CCRL2; CCR11; CCR6; CKRX; CRAM; HCR
Homo sapiens	IUUC-Hsa-046875	ENSG00000113558.18	P63208	SKP1; EMC19; OCP2; SKP1A; TCEB1L
Homo sapiens	IUUC-Hsa-045963	ENSG00000055208.18	Q9NYJ8	TAB2; KIAA0733; MAP3K7IP2
Homo sapiens	IUUC-Hsa-046759	ENSG00000144554.10	Q9BXW9	FANCD2; FACD
Homo sapiens	IUUC-Hsa-046688	ENSG00000157625.15	Q8N5C8	TAB3; MAP3K7IP3
Homo sapiens	IUUC-Hsa-046167	ENSG00000115307.16	Q9Y679	AUP1
Homo sapiens	IUUC-Hsa-046256	ENSG00000107874.10	Q9H467	CUEDC2; C10orf66; HOYS6
Homo sapiens	IUUC-Hsa-046455	ENSG00000143801.16	P49810	PSEN2; AD4; PS2; PSNL2; STM2
Homo sapiens	IUUC-Hsa-046895	ENSG00000225830.11	Q03468	ERCC6; CSB
Homo sapiens	IUUC-Hsa-046822	ENSG00000080815.18	P49768	PSEN1; AD3; PS1; PSNL1
Homo sapiens	IUUC-Hsa-046654	ENSG00000078902.15	Q9H0E2	TOLLIP
Homo sapiens	IUUC-Hsa-046049	ENSG00000078177.13	Q86UW6	N4BP2; B3BP; KIAA1413
Homo sapiens	IUUC-Hsa-046460	ENSG00000180891.12	Q9NWM3	CUEDC1
Homo sapiens	IUUC-Hsa-046992	ENSG00000163104.17	Q9H4L7-2	SMARCAD1; KIAA1122
Homo sapiens	IUUC-Hsa-046286	ENSG00000085832.16	P42566	EPS15; AF1P
Homo sapiens	IUUC-Hsa-046474	ENSG00000135924.15	P25686	DNAJB2; HSJ1; HSPF3
Homo sapiens	IUUC-Hsa-046009	ENSG00000185359.12	O14964	HGS; HRS
Homo sapiens	IUUC-Hsa-046281	ENSG00000141198.13	O75674	TOM1L1; SRCASM
Homo sapiens	IUUC-Hsa-046184	ENSG00000125447.16	Q9NZ52	GGA3; KIAA0154
Homo sapiens	IUUC-Hsa-046652	ENSG00000100284.20	O60784	TOM1
Homo sapiens	IUUC-Hsa-045919	ENSG00000100083.18	Q9UJY5	GGA1
Homo sapiens	IUUC-Hsa-045912	ENSG00000103365.15	Q9UJY4	GGA2; KIAA1080
Homo sapiens	IUUC-Hsa-045697	ENSG00000175662.17	Q6ZVM7	TOM1L2
Homo sapiens	IUUC-Hsa-046243	ENSG00000269335.5	Q9Y6K9	IKBKG; FIP3; NEMO
Homo sapiens	IUUC-Hsa-046614	ENSG00000179262.9	P54725	RAD23A; Hhr23A
Homo sapiens	IUUC-Hsa-046456	ENSG00000013374.15	Q9Y5A7	NUB1; NYREN18
Homo sapiens	IUUC-Hsa-046845	ENSG00000138629.15	Q96S82	UBL7; BMSCUBP; SB132
Homo sapiens	IUUC-Hsa-046081	ENSG00000131023.12	O95835	LATS1; WARTS
Homo sapiens	IUUC-Hsa-045814	ENSG00000083544.13	Q9H7E2	TDRD3
Homo sapiens	IUUC-Hsa-046912	ENSG00000174672.15	Q8IWQ3	BRSK2; C11orf7; PEN11B; SADA; STK29; HUSSY-12
Homo sapiens	IUUC-Hsa-046881	ENSG00000075413.17	P27448	MARK3; CTAK1; EMK2
Homo sapiens	IUUC-Hsa-045893	ENSG00000134882.15	Q8NBM4	UBAC2; PHGDHL1; PSEC0110
Homo sapiens	IUUC-Hsa-046901	ENSG00000072518.20	Q7KZI7	MARK2; EMK1
Homo sapiens	IUUC-Hsa-046722	ENSG00000185104.19	Q9UNN5	FAF1; UBXD12; UBXN3A; CGI-03
Homo sapiens	IUUC-Hsa-046390	ENSG00000161011.19	Q13501	SQSTM1; ORCA; OSIL
Homo sapiens	IUUC-Hsa-046254	ENSG00000150457.8	Q9NRM7	LATS2; KPM
Homo sapiens	IUUC-Hsa-046793	ENSG00000137073.20	Q5T6F2	UBAP2; KIAA1491
Homo sapiens	IUUC-Hsa-046669	ENSG00000135018.13	Q9UMX0	UBQLN1; DA41; PLIC1
Homo sapiens	IUUC-Hsa-046949	ENSG00000160584.15	Q9Y2K2	SIK3; KIAA0999; QSK; L19
Homo sapiens	IUUC-Hsa-046531	ENSG00000130560.8	Q9BSL1	UBAC1; GBDR1; KPC2; UBADC1
Homo sapiens	IUUC-Hsa-046554	ENSG00000160803.7	Q9NRR5	UBQLN4; C1orf6; CIP75; UBIN
Homo sapiens	IUUC-Hsa-046631	ENSG00000116141.15	Q9P0L2	MARK1; KIAA1477; MARK
Homo sapiens	IUUC-Hsa-046640	ENSG00000143569.18	Q14157	UBAP2L; KIAA0144; NICE4
Homo sapiens	IUUC-Hsa-046519	ENSG00000119318.12	P54727	RAD23B; Hhr23B
Homo sapiens	IUUC-Hsa-045869	ENSG00000188554.13	Q14596	NBR1; 1A13B; KIAA0049; M17S2; MIG19
Homo sapiens	IUUC-Hsa-046768	ENSG00000188021.8	Q9UHD9	UBQLN2; N4BP4; PLIC2; HRIHFB2157
Homo sapiens	IUUC-Hsa-046670	ENSG00000061938.16	Q07912	TNK2; ACK1
Homo sapiens	IUUC-Hsa-046684	ENSG00000160185.14	P57075	UBASH3A; STS2
Homo sapiens	IUUC-Hsa-045772	ENSG00000168884.14	Q8NFZ5	TNIP2; ABIN2; FLIP1
Homo sapiens	IUUC-Hsa-045785	ENSG00000145901.14	Q15025	TNIP1; KIAA0113; NAF1
Homo sapiens	IUUC-Hsa-046761	ENSG00000175520.8	Q9H347	UBQLN3
Homo sapiens	IUUC-Hsa-046797	ENSG00000162191.13	Q04323	UBXN1; SAKS1
Homo sapiens	IUUC-Hsa-045873	ENSG00000165006.13	Q9NZ09	UBAP1; NAG20
Homo sapiens	IUUC-Hsa-046827	ENSG00000163960.11	O94888	UBXN7; KIAA0794; UBXD7
Homo sapiens	IUUC-Hsa-046526	ENSG00000154127.9	Q8TF42	UBASH3B; KIAA1959; STS1
Homo sapiens	IUUC-Hsa-046775	ENSG00000142178.7	P57059	SIK1; SIK; SNF1LK
Homo sapiens	IUUC-Hsa-046624	ENSG00000123240.16	Q96CV9	OPTN; FIP2; GLC1E; HIP7; HYPL; NRP
Homo sapiens	IUUC-Hsa-045897	ENSG00000007047.14	Q96L34	MARK4; KIAA1860; MARKL1
Homo sapiens	IUUC-Hsa-045993	ENSG00000113194.12	Q96CS3	FAF2; ETEA; KIAA0887; UBXD8; UBXN3B
Homo sapiens	IUUC-Hsa-045773	ENSG00000088833.17	Q9UNZ2	NSFL1C; UBXN2C
Homo sapiens	IUUC-Hsa-046646	ENSG00000100263.13	Q9Y3P4	RHBDD3; C22orf3
Homo sapiens	IUUC-Hsa-045979	ENSG00000050730.15	Q96KP6	TNIP3; ABIN3; LIND
Homo sapiens	IUUC-Hsa-045913	ENSG00000078687.17	Q9HCJ0	TNRC6C; KIAA1582
Homo sapiens	IUUC-Hsa-047028	ENSG00000162231.13	Q9UBU9	NXF1; TAP
Homo sapiens	IUUC-Hsa-045800	ENSG00000174953.13	Q9H2U1	DHX36; DDX36; KIAA1488; MLEL1; RHAU
Homo sapiens	IUUC-Hsa-045795	ENSG00000196531.10	E9PAV3	NACA
Homo sapiens	IUUC-Hsa-045867	ENSG00000132356.11	Q13131	PRKAA1; AMPK1
Homo sapiens	IUUC-Hsa-046338	ENSG00000196821.9	Q9H6K1	C6orf106
Homo sapiens	IUUC-Hsa-045746	ENSG00000162409.10	P54646	PRKAA2; AMPK; AMPK2
Homo sapiens	IUUC-Hsa-046253	ENSG00000116675.15	O75061-2	DNAJC6; KIAA0473
Homo sapiens	IUUC-Hsa-046384	ENSG00000177535.7	Q5JQS5	OR2B11
Homo sapiens	IUUC-Hsa-046259	ENSG00000135945.9	Q9UBZ9	REV1; REV1L
Homo sapiens	IUUC-Hsa-045715	ENSG00000101751.10	Q9UNA4	POLI; RAD30B
Homo sapiens	IUUC-Hsa-046696	ENSG00000172932.14	Q6ZTN6	ANKRD13D
Homo sapiens	IUUC-Hsa-046871	ENSG00000113575.9	P67775	PPP2CA
Homo sapiens	IUUC-Hsa-045721	ENSG00000127527.13	Q9UBC2	EPS15L1; EPS15R
Homo sapiens	IUUC-Hsa-046090	ENSG00000198720.12	Q86YJ7	ANKRD13B
Homo sapiens	IUUC-Hsa-046159	ENSG00000136738.14	Q92783	STAM; STAM1
Homo sapiens	IUUC-Hsa-045760	ENSG00000087206.16	Q96RL1	UIMC1; RAP80; RXRIP110
Homo sapiens	IUUC-Hsa-045850	ENSG00000159352.15	P55036	PSMD4; MCB1
Homo sapiens	IUUC-Hsa-045740	ENSG00000072134.15	O95208	EPN2; KIAA1065
Homo sapiens	IUUC-Hsa-046508	ENSG00000213983.11	O75843	AP1G2
Homo sapiens	IUUC-Hsa-046945	ENSG00000165458.13	O15357	INPPL1; SHIP2
Homo sapiens	IUUC-Hsa-046033	ENSG00000063245.14	Q9Y6I3	EPN1
Homo sapiens	IUUC-Hsa-046054	ENSG00000049283.17	Q9H201	EPN3
Homo sapiens	IUUC-Hsa-046959	ENSG00000115145.9	O75886	STAM2; HBP
Homo sapiens	IUUC-Hsa-046361	ENSG00000076513.16	Q8IZ07	ANKRD13A; ANKRD13
Homo sapiens	IUUC-Hsa-047031	ENSG00000180764.13	A2A3N6	PIPSL; PSMD4P2
Homo sapiens	IUUC-Hsa-045725	ENSG00000162511.7	Q13571	LAPTM5; KIAA0085
Homo sapiens	IUUC-Hsa-045816	ENSG00000158552.12	Q8WV99	ZFAND2B; AIRAPL
Homo sapiens	IUUC-Hsa-046944	ENSG00000091831.21	P03372	ESR1; ESR; NR3A1
Homo sapiens	IUUC-Hsa-046671	ENSG00000107201.9	O95786	DDX58
Homo sapiens	IUUC-Hsa-046093	ENSG00000167207.11	Q9HC29	NOD2; CARD15; IBD1
Homo sapiens	IUUC-Hsa-045771	ENSG00000115267.5	Q9BYX4	IFIH1; MDA5; RH116
Homo sapiens	IUUC-Hsa-046886	ENSG00000106100.10	Q9Y239	NOD1; CARD4
Homo sapiens	IUUC-Hsa-046543	ENSG00000124356.15	O95630	STAMBP; AMSH
Homo sapiens	IUUC-Hsa-046060	ENSG00000174231.16	Q6P2Q9	PRPF8; PRPC8
Homo sapiens	IUUC-Hsa-046907	ENSG00000131979.18	P30793	GCH1; DYT5; GCH
Homo sapiens	IUUC-Hsa-046911	ENSG00000133104.12	Q8N0X7	SPG20; KIAA0610; TAHCCP1
Homo sapiens	IUUC-Hsa-046366	ENSG00000168246.5	Q8WUN7	UBTD2; DCUBP; SB72
Homo sapiens	IUUC-Hsa-045972	ENSG00000105821.14	Q99543	DNAJC2; MPHOSPH11; MPP11; ZRF1
Homo sapiens	IUUC-Hsa-046921	ENSG00000165060.11	Q16595	FXN; FRDA; X25
Homo sapiens	IUUC-Hsa-046162	ENSG00000165280.15	P55072	VCP
Homo sapiens	IUUC-Hsa-046922	ENSG00000137575.11	O00560	SDCBP; MDA9; SYCL
Homo sapiens	IUUC-Hsa-046228	ENSG00000136100.12	Q86VN1	VPS36; C13orf9; EAP45; CGI-145
Homo sapiens	IUUC-Hsa-046024	ENSG00000130706.12	Q16186	ADRM1; GP110
Homo sapiens	IUUC-Hsa-046500	ENSG00000147010.17	Q96B97	SH3KBP1; CIN85
Homo sapiens	IUUC-Hsa-045909	ENSG00000198087.7	Q9Y5K6	CD2AP
Homo sapiens	IUUC-Hsa-046142	ENSG00000078053.16	P49418	AMPH; AMPH1
Homo sapiens	IUUC-Hsa-047039	ENSG00000182866.16	P06239	LCK
Homo sapiens	IUUC-Hsa-046050	ENSG00000136717.14	O00499	BIN1; AMPHL
Homo sapiens	IUUC-Hsa-045779	ENSG00000100365.14	Q15080	NCF4; SH3PXD4
Homo sapiens	IUUC-Hsa-046585	ENSG00000071051.13	O43639	NCK2; GRB4
Homo sapiens	IUUC-Hsa-047033	ENSG00000097007.17	A1Z199	BCR/ABL fusion
Homo sapiens	IUUC-Hsa-045674	ENSG00000197694.14	A0A0D9SGF6	SPTAN1
Homo sapiens	IUUC-Hsa-045931	ENSG00000010671.15	Q06187-2	BTK; AGMX1; ATK; BPK
Homo sapiens	IUUC-Hsa-046733	ENSG00000274600.1	A6NNM3	RIMBP3B
Homo sapiens	IUUC-Hsa-046981	ENSG00000275793.1	Q9UFD9	RIMBP3; KIAA1666; RIMBP3A
Homo sapiens	IUUC-Hsa-046858	ENSG00000183091.19	A0A087X1N7	NEB
Homo sapiens	IUUC-Hsa-046524	ENSG00000275326.4	A0A0G2JPW3	NOSTRIN
Homo sapiens	IUUC-Hsa-045923	ENSG00000095637.21	Q9BX66-12	SORBS1; KIAA0894; KIAA1296; SH3D5
Homo sapiens	IUUC-Hsa-046014	ENSG00000137942.16	S4R347	FNBP1L
Homo sapiens	IUUC-Hsa-046590	ENSG00000109686.17	A0A0U1RQE4	SH3D19
Homo sapiens	IUUC-Hsa-045886	ENSG00000141968.7	P15498	VAV1; VAV
Homo sapiens	IUUC-Hsa-047010	ENSG00000176105.13	J3QRU1	YES1
Homo sapiens	IUUC-Hsa-046129	ENSG00000197943.9	P16885	PLCG2
Homo sapiens	IUUC-Hsa-046755	ENSG00000140368.12	O43586	PSTPIP1; CD2BP1
Homo sapiens	IUUC-Hsa-045938	ENSG00000006432.15	P80192-4	MAP3K9; MLK1; PRKE1
Homo sapiens	IUUC-Hsa-046099	ENSG00000134215.15	Q9UKW4-4	VAV3
Homo sapiens	IUUC-Hsa-046214	ENSG00000254087.7	P07948	LYN; JTK8
Homo sapiens	IUUC-Hsa-045946	ENSG00000153317.14	Q9ULH1	ASAP1; DDEF1; KIAA1249
Homo sapiens	IUUC-Hsa-046636	ENSG00000143322.19	P42684	ABL2; ABLL; ARG
Homo sapiens	IUUC-Hsa-045896	ENSG00000089820.15	H7C3K8	ARHGAP4
Homo sapiens	IUUC-Hsa-045830	ENSG00000214193.9	A4FU49-6	SH3D21; C1orf113
Homo sapiens	IUUC-Hsa-046193	ENSG00000197948.10	Q86WN1	FCHSD1; UNQ737/PRO1431
Homo sapiens	IUUC-Hsa-045661	ENSG00000087589.16	Q9NQ75-3	CASS4; C20orf32; HEFL
Homo sapiens	IUUC-Hsa-045889	ENSG00000183246.6	A6NJZ7	RIMBP3C
Homo sapiens	IUUC-Hsa-046672	ENSG00000050820.16	P56945-6	BCAR1; CAS; CASS1; CRKAS
Homo sapiens	IUUC-Hsa-045745	ENSG00000137478.14	E9PG19	FCHSD2
Homo sapiens	IUUC-Hsa-046459	ENSG00000035115.21	Q96HL8	SH3YL1
Homo sapiens	IUUC-Hsa-046730	ENSG00000177885.13	P62993	GRB2; ASH
Homo sapiens	IUUC-Hsa-046762	ENSG00000130340.15	Q9Y5X1	SNX9; SH3PX1; SH3PXD3A
Homo sapiens	IUUC-Hsa-045699	ENSG00000205726.14	Q15811	ITSN1; ITSN; SH3D1A
Homo sapiens	IUUC-Hsa-046258	ENSG00000107295.9	Q99962	SH3GL2; CNSA2; SH3D2A
Homo sapiens	IUUC-Hsa-046820	ENSG00000111859.16	Q14511-2	NEDD9; CASL; CASS2
Homo sapiens	IUUC-Hsa-045917	ENSG00000078114.18	O76041	NEBL; LNEBL
Homo sapiens	IUUC-Hsa-045845	ENSG00000136754.16	Q8IZP0	ABI1; SSH3BP1
Homo sapiens	IUUC-Hsa-046378	ENSG00000101336.12	J3KPD6	HCK
Homo sapiens	IUUC-Hsa-046398	ENSG00000102606.17	Q14155	ARHGEF7; COOL1; KIAA0142; P85SPR; PAK3BP; PIXB; Nbla10314
Homo sapiens	IUUC-Hsa-046751	ENSG00000000938.12	P09769	FGR; SRC2
Homo sapiens	IUUC-Hsa-046192	ENSG00000197122.11	P12931-2	SRC; SRC1
Homo sapiens	IUUC-Hsa-045754		P00519-2	ABL1; ABL; JTK7
Homo sapiens	IUUC-Hsa-046208	ENSG00000160293.16	P52735	VAV2
Homo sapiens	IUUC-Hsa-045688	ENSG00000107957.16	Q5TCZ1	SH3PXD2A; FISH; KIAA0418; SH3MD1; TKS5
Homo sapiens	IUUC-Hsa-046273	ENSG00000116701.14	P19878	NCF2; NOXA2; P67PHOX
Homo sapiens	IUUC-Hsa-045686	ENSG00000143674.10	Q5TCX8	RP5-862P8.2; MLK4; KIAA1804
Homo sapiens	IUUC-Hsa-046974	ENSG00000104881.15	Q8WUF5	PPP1R13L; IASPP; NKIP1; PPP1R13BL; RAI
Homo sapiens	IUUC-Hsa-045810	ENSG00000154556.17	O94875-11	SORBS2; ARGBP2; KIAA0777
Homo sapiens	IUUC-Hsa-046833	ENSG00000198399.14	Q9NZM3	ITSN2; KIAA1256; SH3D1B; SWAP
Homo sapiens	IUUC-Hsa-045723	ENSG00000010810.17	P06241	FYN
Homo sapiens	IUUC-Hsa-046989	ENSG00000099942.12	P46109	CRKL
Homo sapiens	IUUC-Hsa-045670	ENSG00000134996.11	Q92882	OSTF1
Homo sapiens	IUUC-Hsa-046197	ENSG00000005020.12	O75563	SKAP2; PRAP; RA70; SAPS; SCAP2; SKAP55R
Homo sapiens	IUUC-Hsa-046799	ENSG00000189152.10	Q8TC17	GRAPL
Homo sapiens	IUUC-Hsa-046059	ENSG00000038382.17	O75962	TRIO
Homo sapiens	IUUC-Hsa-045808	ENSG00000100351.16	O75791	GRAP2; GADS; GRB2L; GRID
Homo sapiens	IUUC-Hsa-046629	ENSG00000005379.15	O95153	TSPOAP1; BZRAP1; KIAA0612; RBP1; RIMBP1
Homo sapiens	IUUC-Hsa-046425	ENSG00000143514.16	Q13625-3	TP53BP2; ASPP2; BBP
Homo sapiens	IUUC-Hsa-045712	ENSG00000142347.16	O00160	MYO1F
Homo sapiens	IUUC-Hsa-045819	ENSG00000141293.15	Q86WV1	SKAP1; SCAP1; SKAP55
Homo sapiens	IUUC-Hsa-045658	ENSG00000071205.11	A1A4S6	ARHGAP10; GRAF2
Homo sapiens	IUUC-Hsa-045684	ENSG00000183111.11	A1IGU5	ARHGEF37
Homo sapiens	IUUC-Hsa-045843	ENSG00000141750.6	Q6ZMT1	STAC2
Homo sapiens	IUUC-Hsa-046986	ENSG00000185482.7	Q96MF2	STAC3
Homo sapiens	IUUC-Hsa-046681	ENSG00000140600.16	Q99963-3	SH3GL3; CNSA3; SH3D2C
Homo sapiens	IUUC-Hsa-046063	ENSG00000107554.16	Q6XZF7	DNMBP; KIAA1010
Homo sapiens	IUUC-Hsa-046825	ENSG00000002834.17	Q14847	LASP1; MLN50
Homo sapiens	IUUC-Hsa-046780	ENSG00000144061.12	O15259-4	NPHP1; NPH1
Homo sapiens	IUUC-Hsa-046728	ENSG00000180353.10	P14317	HCLS1; HS1
Homo sapiens	IUUC-Hsa-046483	ENSG00000174705.12	A1X283	SH3PXD2B; FAD49; KIAA1295; TKS4
Homo sapiens	IUUC-Hsa-046270	ENSG00000173327.7	Q16584	MAP3K11; MLK3; PTK1; SPRK
Homo sapiens	IUUC-Hsa-046818	ENSG00000085733.15	Q14247	CTTN; EMS1
Homo sapiens	IUUC-Hsa-046008	ENSG00000167193.7	P46108	CRK
Homo sapiens	IUUC-Hsa-046053	ENSG00000165912.15	Q9UKS6	PACSIN3
Homo sapiens	IUUC-Hsa-045705	ENSG00000138443.15	F8WAL6	ABI2
Homo sapiens	IUUC-Hsa-046017	ENSG00000158517.13	P14598	NCF1; NOXO2; SH3PXD1A
Homo sapiens	IUUC-Hsa-045902	ENSG00000158092.6	P16333	NCK1; NCK
Homo sapiens	IUUC-Hsa-046285	ENSG00000157483.8	Q12965	MYO1E; MYO1C
Homo sapiens	IUUC-Hsa-045927	ENSG00000154016.13	Q13588	GRAP
Homo sapiens	IUUC-Hsa-045924	ENSG00000151693.9	O43150	ASAP2; DDEF2; KIAA0400
Homo sapiens	IUUC-Hsa-046471	ENSG00000145819.15	Q9UNA1	ARHGAP26; GRAF; KIAA0621; OPHN1L
Homo sapiens	IUUC-Hsa-046375	ENSG00000144681.10	Q99469	STAC
Homo sapiens	IUUC-Hsa-046112	ENSG00000141985.9	Q99961	SH3GL1; CNSA1; SH3D2B
Homo sapiens	IUUC-Hsa-046411	ENSG00000100266.18	Q9UNF0	PACSIN2
Homo sapiens	IUUC-Hsa-047007	ENSG00000060709.14	O15034	RIMBP2; KIAA0318; RBP2
Homo sapiens	IUUC-Hsa-046719	ENSG00000136573.12	P51451	BLK
Homo sapiens	IUUC-Hsa-046936	ENSG00000130758.7	Q02779	MAP3K10; MLK2; MST
Homo sapiens	IUUC-Hsa-046210	ENSG00000129675.15	Q15052	ARHGEF6; COOL2; KIAA0006; PIXA
Homo sapiens	IUUC-Hsa-045778	ENSG00000124507.10	Q9BY11	PACSIN1; KIAA1379
Homo sapiens	IUUC-Hsa-046428	ENSG00000124181.14	P19174-2	PLCG1; PLC1
Homo sapiens	IUUC-Hsa-046435	ENSG00000120896.13	O60504	SORBS3; SCAM1
Homo sapiens	IUUC-Hsa-046385	ENSG00000108798.8	Q9P2A4	ABI3; NESH
Homo sapiens	IUUC-Hsa-046506	ENSG00000088808.16	Q96KQ4	PPP1R13B; ASPP1; KIAA0771
Homo sapiens	IUUC-Hsa-046566	ENSG00000281766.1	Q8N488	RYBP; DEDAF; YEAF1
Homo sapiens	IUUC-Hsa-046578	ENSG00000179526.16	Q9H0F6	SHARPIN; SIPL1; PSEC0216
Homo sapiens	IUUC-Hsa-046334	ENSG00000182446.13	Q8TAT6	NPLOC4; KIAA1499; NPL4
Homo sapiens	IUUC-Hsa-046389	ENSG00000121988.17	Q5FWF4	ZRANB3
Homo sapiens	IUUC-Hsa-046689	ENSG00000124789.11	P49790-3	NUP153
Homo sapiens	IUUC-Hsa-045860	ENSG00000163602.9		RYBP
Homo sapiens	IUUC-Hsa-046310	ENSG00000015153.14	Q8IY57-5	YAF2
Homo sapiens	IUUC-Hsa-045791	ENSG00000103326.11	O75808	CAPN15; SOLH
Homo sapiens	IUUC-Hsa-046520	ENSG00000276787.1	Q9Y2M0	FAN1; KIAA1018; MTMR15
Homo sapiens	IUUC-Hsa-046382	ENSG00000106052.13	Q86VP1	TAX1BP1; T6BP; PRO0105
Homo sapiens	IUUC-Hsa-045689	ENSG00000124535.15	Q96S55	WRNIP1; WHIP
Homo sapiens	IUUC-Hsa-046575	ENSG00000162585.16	Q6NZ36	FAAP20; C1orf86; FP7162
Homo sapiens	IUUC-Hsa-046608	ENSG00000170734.11	Q9Y253	POLH; RAD30; RAD30A; XPV
Homo sapiens	IUUC-Hsa-046804	ENSG00000010072.15	Q9H040	SPRTN; C1orf124; DVC1; UNQ1880/PRO4323
Homo sapiens	IUUC-Hsa-046294	ENSG00000122008.15	Q9UBT6	POLK; DINB1
Homo sapiens	IUUC-Hsa-046539	ENSG00000136451.8	Q14119	VEZF1; DB1; ZNF161
Homo sapiens	IUUC-Hsa-046465	ENSG00000107372.12	O76080	ZFAND5; ZA20D2; ZNF216
Homo sapiens	IUUC-Hsa-046625	ENSG00000154710.15	Q9UJ41-4	RABGEF1; RABEX5
Homo sapiens	IUUC-Hsa-046323	ENSG00000086666.18	Q6FIF0	ZFAND6; AWP1; ZA20D3; HT032
Homo sapiens	IUUC-Hsa-046904	ENSG00000094631.18	Q9UBN7	HDAC6; KIAA0901; JM21
Homo sapiens	IUUC-Hsa-046903	ENSG00000145782.12	O94817	ATG12; APG12; APG12L
Homo sapiens	IUUC-Hsa-046055	ENSG00000101460.12	Q9H492	MAP1LC3A
Homo sapiens	IUUC-Hsa-046492	ENSG00000197769.5	Q9BXW4	MAP1LC3C
Homo sapiens	IUUC-Hsa-045905	ENSG00000170296.9	O95166	GABARAP; FLC3B; HT004
Homo sapiens	IUUC-Hsa-046160	ENSG00000140941.12	Q9GZQ8	MAP1LC3B; MAP1ALC3
Homo sapiens	IUUC-Hsa-046493	ENSG00000139112.10	Q9H0R8	GABARAPL1; GEC1
Homo sapiens	IUUC-Hsa-045693	ENSG00000258102.3	A6NCE7	MAP1LC3B2
Homo sapiens	IUUC-Hsa-046764	ENSG00000034713.7	P60520	GABARAPL2; FLC3A; GEF2
Homo sapiens	IUUC-Hsa-046329	ENSG00000143947.12	P62979	RPS27A; UBA80; UBCEP1
Homo sapiens	IUUC-Hsa-045911	ENSG00000129559.12	Q15843	NEDD8
Homo sapiens	IUUC-Hsa-046405	ENSG00000150991.14	P0CG48	UBC
Homo sapiens	IUUC-Hsa-046862	ENSG00000170315.13	P0CG47	UBB
Homo sapiens	IUUC-Hsa-046419	ENSG00000188612.11	P61956	SUMO2; SMT3B; SMT3H2
Homo sapiens	IUUC-Hsa-046108	ENSG00000116030.16	P63165	SUMO1; SMT3C; SMT3H3; UBL1; OK/SW-cl.43
Homo sapiens	IUUC-Hsa-046074	ENSG00000184900.15	P55854	SUMO3; SMT3A; SMT3H1
Homo sapiens	IUUC-Hsa-045900	ENSG00000177688.6	Q6EEV6	SUMO4; SMT3H4
Homo sapiens	IUUC-Hsa-045827	ENSG00000167470.12	Q504T8	MIDN
Homo sapiens	IUUC-Hsa-046226	ENSG00000051108.14	Q15011	HERPUD1; HERP; KIAA0025; MIF1
Homo sapiens	IUUC-Hsa-046999	ENSG00000187608.8	P05161	ISG15; G1P2; UCRP
Homo sapiens	IUUC-Hsa-046284	ENSG00000213886.3	O15205	UBD; FAT10
Homo sapiens	IUUC-Hsa-046633	ENSG00000102178.12	P11441	UBL4A; DXS254E; GDX; UBL4
Homo sapiens	IUUC-Hsa-046906	ENSG00000197442.9	Q99683	MAP3K5; ASK1; MAPKKK5; MEKK5
Homo sapiens	IUUC-Hsa-045759	ENSG00000164332.7	Q8WVY7	UBLCP1
Homo sapiens	IUUC-Hsa-046427	ENSG00000135114.12	Q15646	OASL; TRIP14
Homo sapiens	IUUC-Hsa-046891	ENSG00000120686.11	P61960	UFM1; C13orf20; BM-002
Homo sapiens	IUUC-Hsa-045751	ENSG00000099995.18	Q15459	SF3A1; SAP114
Homo sapiens	IUUC-Hsa-046750	ENSG00000198258.10	Q9BZL1	UBL5
Homo sapiens	IUUC-Hsa-046457	ENSG00000168591.15	Q71RG4	TMUB2; FP2653; UNQ1897/PRO4343
Homo sapiens	IUUC-Hsa-046599	ENSG00000149806.10	E9PM49	FAU
Homo sapiens	IUUC-Hsa-046783	ENSG00000197312.11	Q5TDH0	DDI2
Homo sapiens	IUUC-Hsa-046701	ENSG00000223573.6	A0A1B0GVN0	TINCR
Homo sapiens	IUUC-Hsa-046800	ENSG00000182568.16	Q01826-2	SATB1
Homo sapiens	IUUC-Hsa-046324	ENSG00000119042.16	Q9UPW6	SATB2; KIAA1034
Homo sapiens	IUUC-Hsa-046431	ENSG00000103353.15	O14562	UBFD1; UBPH
Homo sapiens	IUUC-Hsa-045720	ENSG00000206468.3	A0A0G2JH67	UBD
Homo sapiens	IUUC-Hsa-045948	ENSG00000161981.10	Q9BV90	SNRNP25; C16orf33
Homo sapiens	IUUC-Hsa-046976	ENSG00000151835.14	Q9NZJ4	SACS; KIAA0730
Homo sapiens	IUUC-Hsa-046806	ENSG00000175518.6	Q8IYU4	UBQLNL
Homo sapiens	IUUC-Hsa-046077	ENSG00000167118.10	Q9BTM9	URM1; C9orf74
Homo sapiens	IUUC-Hsa-046504	ENSG00000196358.10	Q96CW9-2	NTNG2; KIAA1857; LMNT2; UNQ9381/PRO34206
Homo sapiens	IUUC-Hsa-046628	ENSG00000165886.4	Q9HAC8	UBTD1
Homo sapiens	IUUC-Hsa-045966	ENSG00000172671.19	Q86XD8	ZFAND4; ANUBL1
Homo sapiens	IUUC-Hsa-046847	ENSG00000183735.9	Q9UHD2	TBK1; NAK
Homo sapiens	IUUC-Hsa-046972	ENSG00000170967.4	Q8WTU0	DDI1
Homo sapiens	IUUC-Hsa-046639	ENSG00000164897.12	Q9BVT8	TMUB1; C7orf21; DULP; HOPS; SB144; UNQ763/PRO1555
Homo sapiens	IUUC-Hsa-046441	ENSG00000105254.11	Q99426	TBCB; CG22; CKAP1
Homo sapiens	IUUC-Hsa-045822	ENSG00000099797.12	Q9NZ01	TECR; GPSN2; SC2
Homo sapiens	IUUC-Hsa-045676	ENSG00000107262.17	Q99933	BAG1; HAP
Homo sapiens	IUUC-Hsa-046687	ENSG00000204463.12	P46379	BAG6; BAT3; G3
Homo sapiens	IUUC-Hsa-046609	ENSG00000221983.7	M0R2S1	UBA52
Homo sapiens	IUUC-Hsa-046062	ENSG00000255526.6	E9PL57	NEDD8-MDP1
Homo sapiens	IUUC-Hsa-046336	ENSG00000227761.10	A0A0G2JK23	BAG6
Homo sapiens	IUUC-Hsa-046856	ENSG00000186150.4	Q8N7F7	UBL4B
Homo sapiens	IUUC-Hsa-046849	ENSG00000122257.18	Q7Z6E9	RBBP6; P2PR; PACT; RBQ1; My038
Homo sapiens	IUUC-Hsa-046393	ENSG00000122042.9	O95164	UBL3; PNSC1
Homo sapiens	IUUC-Hsa-046453	ENSG00000038210.12	Q8TCG2	PI4K2B
Homo sapiens	IUUC-Hsa-045687	ENSG00000114354.13	Q92734	TFG
Homo sapiens	IUUC-Hsa-046423	ENSG00000169967.16	Q9Y2U5	MAP3K2; MAPKKK2; MEKK2
Homo sapiens	IUUC-Hsa-046189	ENSG00000124171.8	Q9BYG5	PARD6B; PAR6B
Homo sapiens	IUUC-Hsa-046137	ENSG00000198909.7	Q99759	MAP3K3; MAPKKK3; MEKK3
Homo sapiens	IUUC-Hsa-046330	ENSG00000178184.15	Q9BYG4	PARD6G; PAR6G
Homo sapiens	IUUC-Hsa-046991	ENSG00000163558.12	P41743	PRKCI; DXS1179E
Homo sapiens	IUUC-Hsa-045815	ENSG00000102981.9	Q9NPB6	PARD6A; PAR6A
Homo sapiens	IUUC-Hsa-047038	ENSG00000137764.19	Q13163	MAP2K5; MEK5; MKK5; PRKMK5
Homo sapiens	IUUC-Hsa-045681	ENSG00000273167.1	A0A0A0MRY4	RP11-307N16.6
Homo sapiens	IUUC-Hsa-046088	ENSG00000168283.13	Q5T8Z2	BMI1
Homo sapiens	IUUC-Hsa-045755	ENSG00000173960.12	P68543	UBXN2A; UBXD4
Homo sapiens	IUUC-Hsa-046321	ENSG00000158062.20	Q5T124	UBXN11; SOC; UBXD5; PP2243
Homo sapiens	IUUC-Hsa-045728	ENSG00000167671.11	Q9BZV1	UBXN6; UBXD1; UBXDC2
Homo sapiens	IUUC-Hsa-047003	ENSG00000144224.16	Q92575	UBXN4; KIAA0242; UBXD2; UBXDC1
Homo sapiens	IUUC-Hsa-046748	ENSG00000104691.14	O00124	UBXN8; D8S2298E; REP8; UBXD6
Homo sapiens	IUUC-Hsa-046853	ENSG00000215114.7	Q14CS0	UBXN2B
Homo sapiens	IUUC-Hsa-047027	ENSG00000162543.5	Q96LJ8	UBXN10; UBXD3
Homo sapiens	IUUC-Hsa-046613	ENSG00000169696.15	Q9BZE9-2	ASPSCR1; ASPL; RCC17; TUG; UBXD9; UBXN9
