# Supplementary material for: RNF25 serves as a novel diagnostic and prognostic biomarker in multiple myeloma: a multi-cohort integrative analysis
Source: Hereditas. 2025 Dec 28;163:18. doi: 10.1186/s41065-025-00631-0 (PMC12853844; doi:10.1186/s41065-025-00631-0)
Supplement: Supplementary file 2 — Supplementary Material 2. [file 41065_2025_631_MOESM2_ESM.xlsx]

## Sheet: WGCNA-modulebrown-gene
gene	modulecol
C15orf40	brown
CCDC69	brown
OXER1	brown
ZNF791	brown
ALG14	brown
B3GALT6	brown
ZNF121	brown
CHD2	brown
DNAJA3	brown
SNAPC5	brown
MEI1	brown
HP1BP3	brown
DNAJB9	brown
TSC22D4	brown
CYB5R3	brown
PACSIN2	brown
C8orf59	brown
TMEM192	brown
RPS24	brown
ADAM15	brown
DAAM1	brown
ITFG1	brown
ANKRD36BP2	brown
EHBP1L1	brown
MTERF4	brown
MTDH	brown
TRIM69	brown
SPN	brown
NARS	brown
STARD7	brown
DAD1	brown
JTB	brown
CANX	brown
TMED2	brown
MLEC	brown
TMEM59	brown
HDLBP	brown
SSR2	brown
PHB	brown
XBP1	brown
GLO1	brown
HSPA9	brown
DDX24	brown
PRKCSH	brown
CALU	brown
LAMC1	brown
ATF4	brown
SARS	brown
TMBIM6	brown
LMAN2	brown
GSTP1	brown
HYOU1	brown
BCAP31	brown
STAT1	brown
AHCY	brown
SLC3A2	brown
TMED10	brown
SEC31A	brown
PPIB	brown
SERP1	brown
ANXA6	brown
AARS	brown
SSR4	brown
RPN1	brown
RCN1	brown
LOC100996696	brown
SYNGR2	brown
SDHA	brown
GPX4	brown
TUFM	brown
MGAT1	brown
COX7C	brown
HAX1	brown
NMT1	brown
TMX2	brown
LRPAP1	brown
PITPNA	brown
ERP29	brown
SPCS2	brown
LOC101927673	brown
NME1-NME2	brown
RALY	brown
ADRM1	brown
SDC1	brown
MIR6733	brown
SNRPC	brown
GRHPR	brown
COPB1	brown
TMEM109	brown
PSMD3	brown
TRAM1	brown
COPS6	brown
MAPKAPK2	brown
SCRN1	brown
MIR6758	brown
GRSF1	brown
AAMP	brown
TOMM70	brown
SRM	brown
NCBP2	brown
LOC101927180	brown
TMPPE	brown
NME1	brown
SEC23B	brown
ALDH9A1	brown
SND1	brown
DARS	brown
BST2	brown
UBE2L6	brown
TIMP1	brown
TPD52	brown
SIGMAR1	brown
PGRMC2	brown
MRPL49	brown
MTHFD2	brown
MIR7703	brown
SCAMP3	brown
ADAR	brown
FAM3C	brown
AKR1A1	brown
NSA2	brown
PRDX4	brown
HEXB	brown
GNL2	brown
GNPAT	brown
MORF4L2	brown
ST6GAL1	brown
EXT2	brown
TMEM184B	brown
BCKDK	brown
SEL1L	brown
IDH3A	brown
SDC4	brown
MX1	brown
IGBP1	brown
PEPD	brown
LY6E	brown
KIAA0907	brown
STT3A	brown
TRIB1	brown
PSMB4	brown
VPS72	brown
COMMD3-BMI1	brown
SHFM1	brown
HSD17B10	brown
CDKN1A	brown
FNDC3A	brown
TAP1	brown
PAM	brown
CUX1	brown
LOC101930324	brown
CARS	brown
IFI27	brown
YIF1A	brown
DBI	brown
SLC35B1	brown
PAPD7	brown
TMEM147	brown
PITPNB	brown
IRF1	brown
HSPA13	brown
C14orf1	brown
OVCA2	brown
MANF	brown
GTF2E2	brown
RNMT	brown
RBM15B	brown
HIST2H2BE	brown
BET1	brown
FOXO1	brown
R3HDM1	brown
CASP3	brown
CLPP	brown
DHPS	brown
STAMBP	brown
PCK2	brown
POP4	brown
OAS1	brown
DDIT4	brown
UNC13B	brown
EPM2AIP1	brown
ZMPSTE24	brown
KIF13B	brown
CYBA	brown
BCAS2	brown
CHST15	brown
MTIF2	brown
PTK2B	brown
SSSCA1	brown
SEC61B	brown
RABAC1	brown
KIAA0040	brown
TRIM14	brown
MRPL40	brown
MIR7113	brown
ST3GAL5	brown
NPRL2	brown
CDK2AP2	brown
DRAP1	brown
TUSC2	brown
EDEM1	brown
CNOT4	brown
IDE	brown
STX5	brown
UGDH	brown
DGKA	brown
TBC1D4	brown
FKBP2	brown
CD53	brown
ATOX1	brown
SEC61G	brown
PMVK	brown
MTX2	brown
LSM1	brown
PRPSAP2	brown
ALG8	brown
NFIL3	brown
CSNK2A2	brown
BCAT2	brown
IFIT5	brown
SRP54	brown
POLB	brown
NDUFB5	brown
FDX1	brown
COX5A	brown
TMED1	brown
MPG	brown
FRZB	brown
TRMT1	brown
PDE4B	brown
PPRC1	brown
AQP3	brown
MRPL33	brown
MRPS14	brown
MIR7110	brown
POPDC2	brown
LYRM1	brown
SLC9A6	brown
MRPL12	brown
CSTF3	brown
ATF6	brown
QPRT	brown
RARRES3	brown
TOE1	brown
CLN5	brown
CD48	brown
NDUFAF1	brown
ZNF593	brown
CEBPG	brown
PCYT1A	brown
TMEM243	brown
PIM2	brown
EBAG9	brown
PSMB9	brown
SURF1	brown
AGA	brown
IFI6	brown
TBC1D8	brown
INPP4A	brown
IRF4	brown
DKK1	brown
SPOP	brown
TMEM186	brown
ICAM2	brown
ISG20	brown
IARS	brown
TAP2	brown
IFNAR2	brown
H1FX	brown
HLA-F	brown
BTN3A2	brown
BTN3A3	brown
POP5	brown
NME3	brown
MRPL58	brown
GMDS	brown
ORC5	brown
OAS2	brown
TRAPPC6A	brown
FOXN3	brown
IFT27	brown
GNE	brown
ASNS	brown
AUH	brown
ITGAE	brown
PIGF	brown
PEX12	brown
MAN2A1	brown
FTSJ1	brown
SRP19	brown
SERPINI1	brown
PEBP1	brown
ZBTB20	brown
DAG1	brown
CASP10	brown
ISG15	brown
GSPT2	brown
LAMP3	brown
XPA	brown
CD38	brown
CD1D	brown
RASGRP3	brown
TMED9	brown
ZBTB16	brown
PNOC	brown
SETBP1	brown
IQCB1	brown
HCP5	brown
BMP6	brown
CD180	brown
MAP4K1	brown
TLE3	brown
HINFP	brown
LY96	brown
AP3D1	brown
TNFRSF17	brown
ZNF430	brown
MIOS	brown
GNG7	brown
CCR2	brown
KRT10	brown
ACO1	brown
MAPK6	brown
LETMD1	brown
IL15RA	brown
ALG3	brown
RAD17	brown
ZNF189	brown
P4HA1	brown
WBSCR22	brown
BLNK	brown
PDIA6	brown
SEC13	brown
LAX1	brown
METTL7A	brown
PQBP1	brown
ATP6AP1	brown
GORASP2	brown
RFC1	brown
PAIP1	brown
SIK1	brown
VOPP1	brown
SRP72	brown
LSR	brown
RAD50	brown
HIST1H2BE	brown
H2BFS	brown
PDIA3	brown
PARP1	brown
PDIA4	brown
DDOST	brown
MAGED2	brown
CAPN2	brown
RPN2	brown
GARS	brown
CCND1	brown
NDUFV1	brown
TMCO1	brown
HLA-B	brown
EIF3I	brown
ATIC	brown
NCSTN	brown
PSMB5	brown
GOT1	brown
RAB8A	brown
DAP3	brown
TMED3	brown
ESYT1	brown
REEP5	brown
HNRNPUL2-BSCL2	brown
SLC1A5	brown
CYFIP1	brown
NEU1	brown
PRCC	brown
ATP5G1	brown
UBC	brown
ANAPC13	brown
MAGED1	brown
LONP1	brown
EDF1	brown
WDR45B	brown
NHP2	brown
UBE2G1	brown
MSMO1	brown
TM9SF1	brown
IPO4	brown
PRPF4	brown
AATF	brown
ATP2A2	brown
LOC102724364	brown
WDR45	brown
PRKD2	brown
UAP1	brown
HMGN3	brown
HIST1H1C	brown
IFI35	brown
SMPD1	brown
BTAF1	brown
CREB3	brown
DUSP5	brown
RBM4B	brown
LOC101060399	brown
DPAGT1	brown
ZNF32	brown
APOL1	brown
RNF113A	brown
PLA2G16	brown
CYTIP	brown
MRPL9	brown
SLC1A4	brown
ICE1	brown
CYB561D2	brown
FTO	brown
SCAPER	brown
ECI1	brown
HIST1H2BK	brown
BOLA2B	brown
HIST1H2BD	brown
DHTKD1	brown
PIGO	brown
ABHD14A	brown
PRKCQ	brown
EIF6	brown
B4GALT3	brown
IFT20	brown
SMG1P5	brown
MAGT1	brown
MOGS	brown
FCGR2B	brown
ST3GAL6	brown
UBE3A	brown
VDAC2	brown
NDUFS7	brown
GANAB	brown
HSPA5	brown
CDV3	brown
RSL1D1	brown
YARS	brown
LOC102724985	brown
TEX261	brown
SLC25A6	brown
PMPCA	brown
STX12	brown
TCTN3	brown
NIPA2	brown
VPS39	brown
TM9SF4	brown
TMEM87A	brown
SEL1L3	brown
NUP210	brown
FAM98A	brown
CREB3L2	brown
IMP4	brown
DESI1	brown
ARID4B	brown
MRPS31	brown
TMEM41B	brown
PPP1R14B	brown
ZNF3	brown
SCAMP5	brown
ANKRD46	brown
MFSD5	brown
MPHOSPH10	brown
SEC24A	brown
LRRC47	brown
THAP11	brown
CBX7	brown
PHF8	brown
DYRK4	brown
TBC1D9	brown
CXorf40B	brown
KANK1	brown
RANBP6	brown
ANGEL1	brown
GPX7	brown
CXorf40A	brown
RPP40	brown
MTMR1	brown
METTL18	brown
HSD17B8	brown
NSUN5P1	brown
IFITM1	brown
CRYBG3	brown
DYX1C1-CCPG1	brown
HIST2H2AA4	brown
RNASEH2B	brown
HIST1H2AC	brown
PGAP2	brown
STOML2	brown
SEC16A	brown
LOC100287852	brown
YIPF3	brown
HSP90B1	brown
MYDGF	brown
LOC101060373	brown
SEC61A1	brown
NGRN	brown
COPZ1	brown
COPG1	brown
TM9SF3	brown
ADI1	brown
TRMT112	brown
WDR83OS	brown
YKT6	brown
GALNT2	brown
SSR3	brown
UFC1	brown
YTHDF2	brown
UBE2J1	brown
SNORD19B	brown
TNS3	brown
SDF4	brown
ARMCX3	brown
PREB	brown
MIF	brown
C16orf58	brown
EMC7	brown
HERC2	brown
C19orf53	brown
SPCS1	brown
AFTPH	brown
VKORC1	brown
TTC19	brown
SAP30BP	brown
UBE2Q1	brown
MRPS2	brown
RPS27L	brown
LOC101060521	brown
COA3	brown
COMMD3	brown
UFM1	brown
ATP13A1	brown
ZNF706	brown
UBP1	brown
FXYD5	brown
CUEDC2	brown
IFT57	brown
NDUFC2-KCTD14	brown
MRPL4	brown
MRPS34	brown
HMOX2	brown
C21orf59	brown
TSEN34	brown
MKKS	brown
SRPRB	brown
GLT8D1	brown
SLC52A2	brown
DDRGK1	brown
NDUFA8	brown
NANS	brown
GOLT1B	brown
TMEM258	brown
C12orf10	brown
SLC38A1	brown
EIF2D	brown
ZBED5	brown
SECISBP2	brown
MRPL24	brown
MRPL48	brown
EDEM2	brown
SS18L2	brown
UBA5	brown
C11orf24	brown
PAGR1	brown
PSENEN	brown
PELI1	brown
NDUFB11	brown
COQ4	brown
DERL2	brown
PFDN2	brown
CRELD2	brown
GOLPH3L	brown
NUDT9	brown
TRIAP1	brown
DNAJC1	brown
CERK	brown
AACS	brown
SIL1	brown
MCCC1	brown
UFSP2	brown
TOR3A	brown
TMEM33	brown
EXOSC5	brown
EIF2B3	brown
ZNF302	brown
RNASEH1	brown
FOCAD	brown
RANGRF	brown
RIOK2	brown
MRS2	brown
ORMDL2	brown
NIT2	brown
LYRM4	brown
NDUFA3	brown
PTPMT1	brown
MAGEH1	brown
DUSP12	brown
FAM114A2	brown
CISD1	brown
TMEM39A	brown
MAN1B1	brown
CRIPT	brown
MRPS33	brown
PJA1	brown
PUS1	brown
SDF2L1	brown
EIF2AK3	brown
NXT1	brown
C1orf27	brown
CCDC51	brown
PTRH2	brown
TAPBPL	brown
FBXW7	brown
REXO4	brown
TMEM39B	brown
PANK4	brown
DCPS	brown
SMYD3	brown
SPCS3	brown
RPL26L1	brown
PAK1IP1	brown
NOC3L	brown
ISOC2	brown
CHST12	brown
PIP4K2C	brown
TTC17	brown
PUS7	brown
LDAH	brown
REPIN1	brown
WDYHV1	brown
PPCDC	brown
ANKRD49	brown
TMEM184C	brown
SHQ1	brown
OBFC1	brown
FKBP11	brown
OXSM	brown
SLAMF7	brown
MYO15B	brown
C1GALT1C1	brown
ATRAID	brown
AEN	brown
AVEN	brown
DPM3	brown
ALG9	brown
TMEM45A	brown
CECR1	brown
C14orf169	brown
CADPS2	brown
COG8	brown
RWDD1	brown
IGFLR1	brown
FAM173A	brown
HERC5	brown
SPAG4	brown
AMIGO3	brown
GLRX2	brown
FAM46C	brown
TXNDC15	brown
AUP1	brown
GPR89A	brown
COA4	brown
CSNK1G3	brown
APOLD1	brown
ZCCHC6	brown
FAM162A	brown
ARPC5L	brown
ITM2C	brown
SNX27	brown
BLOC1S5-TXNDC5	brown
EMC6	brown
LMAN2L	brown
PUS3	brown
MZB1	brown
CUTA	brown
BHLHE41	brown
GRWD1	brown
TMEM208	brown
IMP3	brown
PIGP	brown
VPS37B	brown
DNAJC10	brown
LDLRAP1	brown
CHPF2	brown
PHF11	brown
TMEM268	brown
PAIP2B	brown
TOPORS-AS1	brown
SDHAP2	brown
MRPL17	brown
PPIL1	brown
XPR1	brown
SLC35B3	brown
NUDT5	brown
SURF4	brown
SHISA5	brown
TMEM9	brown
CXXC5	brown
MRPS21	brown
EIF2A	brown
NOB1	brown
CLPTM1L	brown
PRELID1	brown
FUNDC2	brown
DNAJB11	brown
CHID1	brown
SELK	brown
NSUN2	brown
JAGN1	brown
TRUB2	brown
AIG1	brown
PHPT1	brown
VIMP	brown
HACL1	brown
ZHX1	brown
TATDN1	brown
STRBP	brown
ORMDL3	brown
SEC11C	brown
PRADC1	brown
TXNDC11	brown
NTMT1	brown
TRPT1	brown
NKAP	brown
PLPP5	brown
GPBP1	brown
THUMPD3	brown
MRPL36	brown
ZBTB38	brown
MRPL43	brown
BEX2	brown
TM2D2	brown
HINT2	brown
MIEN1	brown
PDCD2L	brown
CMSS1	brown
GPR75-ASB3	brown
SRP68	brown
SNHG1	brown
ERLEC1	brown
OST4	brown
ANAPC16	brown
MANBAL	brown
CNOT11	brown
STT3B	brown
PARP14	brown
LOC102724984	brown
C12orf57	brown
SULF2	brown
CHTF8	brown
RPL7L1	brown
RNF185	brown
TMEM263	brown
CERCAM	brown
ABHD14B	brown
DANCR	brown
KRTCAP2	brown
UTP4	brown
SETD7	brown
CHCHD10	brown
URGCP-MRPS24	brown
PDZRN4	brown
TMEM219	brown
SUMF2	brown
TMEM205	brown
SMIM20	brown
BOD1	brown
TOMM5	brown
NT5C3B	brown
MIR6791	brown
UBL7	brown
MIR6751	brown
MMGT1	brown
RPS19BP1	brown
ZNF622	brown
EIF2AK4	brown
MRPS26	brown
FAM199X	brown
SMAP2	brown
NDUFA11	brown
OCIAD2	brown
MRPL21	brown
ACBD6	brown
FAM214A	brown
CCDC50	brown
DNAJC19	brown
ZNF275	brown
NAXE	brown
LYRM5	brown
C1orf122	brown
OAF	brown
MRPL53	brown
FBXO25	brown
LSM10	brown
ALG2	brown
UBE2E2	brown
CTHRC1	brown
LOC101928927	brown
LTV1	brown
COX14	brown
MRPL54	brown
C19orf70	brown
GNPNAT1	brown
SLC35B4	brown
GZF1	brown
PIGU	brown
TP53INP1	brown
COMMD1	brown
TRIM56	brown
SELM	brown
TMEM218	brown
TIFA	brown
PCMTD1	brown
ALKBH3	brown
HEIH	brown
SLC30A7	brown
MCEE	brown
JMY	brown
ARL14EP	brown
LOC100653247	brown
TSTD1	brown
CCDC127	brown
MTX3	brown
SAMD9L	brown
UBE2QL1	brown
ZFAND2A	brown
FBXL8	brown
C8orf82	brown
FAM174A	brown
PPM1K	brown
LMBRD2	brown
FMC1	brown
DNAJC25-GNG10	brown
LRRN1	brown
SCFD2	brown
RHBDD1	brown
IGIP	brown
HDDC3	brown
ASPHD2	brown
TMEM256	brown
CPNE5	brown
SFMBT2	brown
ZNF766	brown
ANKRD37	brown
PLPP6	brown
COX18	brown
MAGI2-AS3	brown
THAP5	brown
RNF25	brown
COG1	brown
MIR6748	brown
ATG4C	brown
PSMG4	brown
NDUFAF2	brown
MIR29C	brown
NEDD8-MDP1	brown
DERL3	brown
WHAMM	brown
ZBTB8OS	brown
DUSP28	brown
CHCHD4	brown
P2RY8	brown
C15orf61	brown
BEX5	brown
TNRC6C-AS1	brown
MPND	brown
DIS3L	brown
SLC38A9	brown
FCRLA	brown
BHLHA15	brown
LINC00582	brown
SLC16A14	brown
KBTBD8	brown
LOC102724112	brown
ZNF600	brown
LOC100131043	brown
