# Supplementary material for: RNF25 serves as a novel diagnostic and prognostic biomarker in multiple myeloma: a multi-cohort integrative analysis
Source: Hereditas. 2025 Dec 28;163:18. doi: 10.1186/s41065-025-00631-0 (PMC12853844; doi:10.1186/s41065-025-00631-0)
Supplement: Supplementary file 3 — Supplementary Material 3. [file 41065_2025_631_MOESM3_ESM.xlsx]

## Sheet: GSE118985_limma_diff
	logFC	AveExpr	t	P.Value	adj.P.Val	B	sig
TNFRSF17	3.21197	11.9757	17.824	5.07445e-56	1.10324e-51	116.387	Up
BMP6	2.54922	10.261	16.8598	2.25043e-51	2.44633e-47	105.838	Up
BHLHA15	2.28666	10.3682	15.9411	5.10132e-47	3.69693e-43	95.9493	Up
MZB1	2.64553	12.6376	15.7474	4.12914e-46	2.24429e-42	93.8874	Up
FKBP11	1.88864	13.1257	15.3708	2.34012e-44	1.01753e-40	89.9066	Up
LAMP3	2.70288	9.44701	14.9072	3.20558e-42	1.16154e-38	85.0557	Up
LNP1	1.55699	8.71052	14.7317	2.03395e-41	6.31717e-38	83.234	Up
BHLHE41	1.85253	10.5196	14.6529	4.64772e-41	1.26308e-37	82.4192	Up
CPNE5	2.25816	11.2133	14.2872	2.09779e-39	5.06756e-36	78.6633	Up
BLOC1S5-TXNDC5	1.23653	14.2622	14.0461	2.52957e-38	5.49954e-35	76.2089	Up
IRF4	2.20541	11.8989	14.0076	3.7581e-38	7.42771e-35	75.8187	Up
LAX1	1.89979	10.5849	13.9564	6.35711e-38	1.15175e-34	75.3005	Up
CDKN1A	1.61501	10.2457	13.9101	1.02116e-37	1.70777e-34	74.8333	Up
AIM2	1.68002	10.0443	13.7384	5.90005e-37	9.16235e-34	73.1043	Up
SEC11C	1.51131	12.6624	13.6973	8.95768e-37	1.29833e-33	72.6927	Up
LSR	2.23962	9.42765	13.6798	1.07031e-36	1.45435e-33	72.5173	Up
MDFIC	1.38778	8.26957	13.6118	2.13525e-36	2.73073e-33	71.8365	Up
SDC1	2.06157	11.556	13.5299	4.8931e-36	5.91005e-33	71.0192	Up
CADPS2	1.71606	10.4249	13.5005	6.58461e-36	7.53452e-33	70.7265	Up
SLAMF7	2.54479	9.98214	13.3456	3.13377e-35	3.40656e-32	69.189	Up
SCAMP5	1.83703	10.334	13.294	5.25933e-35	5.44491e-32	68.6787	Up
PRDX4	1.28474	12.8963	13.2106	1.21112e-34	1.19686e-31	67.8566	Up
DNAJC1	1.24589	10.7705	13.1711	1.79686e-34	1.6985e-31	67.4679	Up
LOC100131043	1.66809	9.70678	13.1649	1.91285e-34	1.7328e-31	67.4062	Up
MEI1	1.4489	11.0068	13.0494	6.03635e-34	5.24945e-31	66.2737	Up
CCDC110	3.05325	6.46693	13.0015	9.713e-34	8.12194e-31	65.805	Up
TM9SF4	1.0333	10.0375	12.951	1.6015e-33	1.28957e-30	65.3122	Up
ST3GAL5	1.10431	9.98484	12.922	2.1322e-33	1.65558e-30	65.0302	Up
LAMC1	1.53477	9.83848	12.894	2.81199e-33	2.10812e-30	64.7575	Up
UBE2QL1	2.41547	9.66285	12.8826	3.14714e-33	2.28073e-30	64.6466	Up
PRDM1	2.36429	8.53047	12.8719	3.49834e-33	2.45347e-30	64.5423	Up
NBEA	1.82824	8.55928	12.7803	8.62168e-33	5.85762e-30	63.6536	Up
SPCS2	1.20859	12.7634	12.7746	9.11433e-33	6.00468e-30	63.5988	Up
CLPTM1L	1.38308	12.994	12.6145	4.37375e-32	2.79676e-29	62.0536	Up
ESRRG	2.35112	7.72838	12.5182	1.11687e-31	6.93769e-29	61.13	Up
LINC00582	1.50398	8.99991	12.5118	1.18854e-31	7.07468e-29	61.0687	Up
ZNF215	2.90825	3.77618	12.5105	1.20401e-31	7.07468e-29	61.056	Up
COMMD3-BMI1	1.28472	12.1545	12.4308	2.60909e-31	1.49275e-28	60.2942	Up
XBP1	1.27048	13.0418	12.4256	2.74307e-31	1.52915e-28	60.2448	Up
MANEAL	1.27177	8.64726	12.4173	2.97202e-31	1.61537e-28	60.1659	Up
TMEM268	1.04678	9.28507	12.403	3.4156e-31	1.81119e-28	60.0288	Up
PIM2	1.77714	11.1982	12.3922	3.79017e-31	1.94835e-28	59.9263	Up
SELM	1.58294	10.6861	12.3897	3.88363e-31	1.94835e-28	59.9023	Up
ARPC5L	1.20862	11.6038	12.3881	3.94311e-31	1.94835e-28	59.8874	Up
ANKDD1A	1.52034	8.57716	12.3572	5.31717e-31	2.54371e-28	59.5929	Up
PRSS16	1.92803	7.69919	12.3559	5.38202e-31	2.54371e-28	59.5809	Up
C15orf65	1.07846	8.37566	12.3135	8.1002e-31	3.74695e-28	59.1782	Up
RWDD2A	1.08831	8.19196	12.2965	9.5467e-31	4.32406e-28	59.0164	Up
SPAG4	2.05828	9.87551	12.2506	1.48408e-30	6.58475e-28	58.5818	Up
ERLEC1	1.24244	12.1287	12.2179	2.03212e-30	8.83607e-28	58.2722	Up
UAP1	1.27983	11.6867	12.2142	2.10491e-30	8.97311e-28	58.2376	Up
UNC13B	0.983853	9.66934	12.1723	3.14607e-30	1.31536e-27	57.8418	Up
TXNDC11	1.27692	11.2412	12.1521	3.81574e-30	1.56524e-27	57.6517	Up
BMP8B	2.46702	6.79907	12.0873	7.08756e-30	2.8263e-27	57.0418	Up
STARD5	2.01655	8.66569	12.0864	7.14992e-30	2.8263e-27	57.0332	Up
TM9SF1	1.00055	9.71048	12.0703	8.33352e-30	3.23534e-27	56.8823	Up
DUSP5	2.1315	10.747	12.0348	1.1684e-29	4.45651e-27	56.5495	Up
SEL1L	1.04975	12.631	12.0278	1.24918e-29	4.68249e-27	56.4837	Up
LOC101928433	1.16945	8.40335	11.9777	2.01075e-29	7.40945e-27	56.0149	Up
TMEM198	1.12217	8.85886	11.9606	2.36453e-29	8.56788e-27	55.8553	Up
IFNAR2	1.11244	10.4524	11.9009	4.15962e-29	1.48253e-26	55.2991	Up
GPRC5D	2.00961	10.4614	11.8991	4.23393e-29	1.48467e-26	55.2816	Up
HEY2	1.45502	7.98494	11.8664	5.76504e-29	1.98949e-26	54.9777	Up
LINC01000	-0.862894	11.7448	-11.8616	6.03096e-29	2.04874e-26	54.9333	Down
SLC35F2	1.13222	9.45736	11.8286	8.23356e-29	2.75394e-26	54.6267	Up
TSHR	2.54598	6.25118	11.796	1.11906e-28	3.68629e-26	54.3246	Up
KANK1	1.27294	10.8619	11.7443	1.81958e-28	5.90439e-26	53.8459	Up
SRPRB	0.866727	11.7642	11.7303	2.07552e-28	6.63586e-26	53.7164	Up
CREB3L2	1.13603	12.4057	11.6807	3.30158e-28	1.03835e-25	53.2593	Up
LOC728730	1.08974	6.63957	11.6794	3.34319e-28	1.03835e-25	53.247	Up
ALG8	0.754416	11.0359	11.6655	3.80426e-28	1.16491e-25	53.1198	Up
NXPE4	1.92213	4.92763	11.6486	4.45543e-28	1.34535e-25	52.9642	Up
CYTIP	1.08377	11.1395	11.6432	4.68679e-28	1.39583e-25	52.9144	Up
SPCS3	1.11799	9.93626	11.6112	6.31833e-28	1.85631e-25	52.6203	Up
SLC2A11	1.79048	6.92544	11.597	7.21253e-28	2.09077e-25	52.49	Up
PDZRN4	1.44112	8.51533	11.582	8.2944e-28	2.37274e-25	52.3524	Up
MAGEH1	1.03869	9.82994	11.5786	8.55693e-28	2.41606e-25	52.3217	Up
SSR4	0.944816	14.1604	11.5614	1.0042e-27	2.79901e-25	52.1642	Up
RASSF6	2.92018	8.86658	11.5494	1.12358e-27	3.09211e-25	52.0536	Up
MANBAL	0.622574	9.78315	11.5266	1.38792e-27	3.77184e-25	51.8456	Up
PLPP5	1.13428	10.6344	11.5032	1.72406e-27	4.62751e-25	51.6321	Up
CHSY3	1.75073	7.723	11.4994	1.78669e-27	4.73711e-25	51.597	Up
TXNDC15	1.03538	12.0619	11.4966	1.83385e-27	4.80357e-25	51.5713	Up
PPFIBP2	1.59286	8.10405	11.4556	2.67957e-27	6.9353e-25	51.198	Up
ALG2	1.09756	11.2605	11.3377	7.9472e-27	2.03271e-24	50.1279	Up
FAM3C	1.15716	11.695	11.3085	1.03924e-26	2.62723e-24	49.8639	Up
DERL3	1.45857	10.2514	11.274	1.42655e-26	3.56489e-24	49.5521	Up
TULP4	0.851104	8.9587	11.2501	1.77608e-26	4.38794e-24	49.3365	Up
CRYBG3	0.928559	10.0906	11.2338	2.06194e-26	5.03693e-24	49.1896	Up
TMEM243	1.22166	10.9574	11.2241	2.25278e-26	5.44197e-24	49.1025	Up
PAIP2B	1.34687	9.73212	11.2182	2.3763e-26	5.67726e-24	49.0499	Up
IGHM	-2.78911	11.1995	-11.2169	2.40546e-26	5.68446e-24	49.0379	Down
FCGR2B	1.52497	10.2159	11.2019	2.75952e-26	6.45104e-24	48.9028	Up
CD38	1.36924	11.2264	11.2004	2.79674e-26	6.4685e-24	48.8896	Up
FAM133A	3.20394	6.6652	11.1938	2.96872e-26	6.794e-24	48.8309	Up
NT5C3B	0.789399	9.94279	11.163	3.93129e-26	8.90315e-24	48.5545	Up
LOC101929819	-0.788328	12.1642	-11.1566	4.16829e-26	9.34255e-24	48.4969	Down
SSR2	0.880027	12.5788	11.1316	5.23564e-26	1.16151e-23	48.2726	Up
TAPBPL	0.901487	9.54558	11.1285	5.38276e-26	1.18209e-23	48.2453	Up
FCRLB	2.27165	7.42489	11.1223	5.69304e-26	1.23772e-23	48.1901	Up
TPD52	1.791	10.1828	11.1201	5.80762e-26	1.25013e-23	48.1705	Up
BET1L	1.78517	6.74878	11.1126	6.22046e-26	1.32587e-23	48.103	Up
ASPHD2	1.24238	9.16521	11.0897	7.65439e-26	1.61567e-23	47.8988	Up
MYDGF	1.16175	11.1082	11.0336	1.27226e-25	2.65964e-23	47.3989	Up
KCNN3	2.91685	6.30259	11.0262	1.36042e-25	2.81684e-23	47.333	Up
TMEM200A	1.38354	7.00588	11.0236	1.39324e-25	2.85759e-23	47.3095	Up
TRAM1	0.723349	13.1878	11.0209	1.42769e-25	2.90089e-23	47.2855	Up
PIGP	0.706881	11.041	11.0157	1.49619e-25	3.01192e-23	47.2394	Up
WDR64	1.27374	7.82167	11.004	1.66365e-25	3.3183e-23	47.135	Up
CXXC4	1.39613	7.6518	10.9629	2.40924e-25	4.76175e-23	46.7707	Up
MYEOV	1.32178	8.86019	10.9558	2.56856e-25	5.0309e-23	46.7077	Up
MRPL40	0.721284	10.3778	10.951	2.68101e-25	5.20427e-23	46.6655	Up
KCTD1	0.876712	9.13914	10.9454	2.81989e-25	5.42542e-23	46.6158	Up
LINC00525	1.65988	8.2266	10.9249	3.39079e-25	6.46659e-23	46.4344	Up
PDCD2L	0.869676	8.99036	10.9097	3.88658e-25	7.34767e-23	46.3002	Up
TTLL7	2.02471	7.08492	10.904	4.09245e-25	7.67016e-23	46.2494	Up
SFMBT2	1.07406	9.27298	10.877	5.21356e-25	9.68787e-23	46.0112	Up
MAGEC1	2.40748	8.12874	10.8732	5.39317e-25	9.93669e-23	45.9779	Up
RASGRP2	-1.06861	10.7251	-10.856	6.29385e-25	1.14987e-22	45.8259	Down
LINC00467	1.03578	8.21435	10.8455	6.91283e-25	1.25243e-22	45.7337	Up
RPS27L	0.78508	12.9645	10.8317	7.81879e-25	1.40486e-22	45.6125	Up
LOC101927402	1.89267	8.35891	10.8191	8.7556e-25	1.56029e-22	45.5012	Up
EIF2AK3	1.16802	11.4455	10.8114	9.37799e-25	1.65762e-22	45.4336	Up
ZBP1	1.62032	8.02373	10.806	9.84029e-25	1.7253e-22	45.3863	Up
SIK1	1.47647	11.1174	10.7786	1.25704e-24	2.18634e-22	45.1455	Up
HYOU1	0.973568	12.3522	10.7732	1.31875e-24	2.27548e-22	45.0983	Up
DKK1	1.82747	9.67967	10.7602	1.48108e-24	2.53545e-22	44.9841	Up
SEL1L3	1.40482	11.0756	10.7503	1.61633e-24	2.74536e-22	44.8982	Up
NME1-NME2	0.796895	12.3788	10.7347	1.85814e-24	3.13162e-22	44.761	Up
IGF1	0.945576	9.92416	10.707	2.37584e-24	3.94759e-22	44.5193	Up
SSR3	1.45278	9.14753	10.7069	2.37861e-24	3.94759e-22	44.5181	Up
CUTA	0.757131	12.7063	10.7003	2.52251e-24	4.15468e-22	44.4604	Up
CHCHD10	1.17127	11.1307	10.699	2.55046e-24	4.16914e-22	44.4495	Up
OCIAD2	0.828135	9.83818	10.6944	2.6582e-24	4.31283e-22	44.4088	Up
TMC3-AS1	1.03472	7.82228	10.6696	3.31041e-24	5.33124e-22	44.193	Up
GSPT2	0.753941	9.33817	10.6469	4.0469e-24	6.46525e-22	43.9955	Up
FAM149A	1.92615	6.93735	10.6461	4.07405e-24	6.46525e-22	43.9889	Up
KIF21A	1.0717	8.88742	10.6423	4.21413e-24	6.63908e-22	43.9556	Up
C2orf74	0.757141	8.85732	10.6232	4.9883e-24	7.80221e-22	43.7898	Up
NBPF4	2.05256	7.23315	10.6205	5.11135e-24	7.93756e-22	43.7658	Up
IRS2	-0.90602	10.5521	-10.6108	5.56562e-24	8.58171e-22	43.6821	Down
IL12RB1	1.0054	8.84412	10.6079	5.7137e-24	8.748e-22	43.6563	Up
MAN2A1	0.995942	11.5036	10.5989	6.18335e-24	9.40085e-22	43.5786	Up
SDF2L1	1.00106	10.8123	10.5529	9.27332e-24	1.39789e-21	43.18	Up
PNOC	1.32803	9.54654	10.5523	9.32314e-24	1.39789e-21	43.1747	Up
ABHD14A	0.840183	10.0013	10.5354	1.08133e-23	1.61022e-21	43.0289	Up
PDE4A	0.784252	9.52836	10.5311	1.12352e-23	1.66166e-21	42.9913	Up
TET1	1.52382	7.39076	10.5297	1.13763e-23	1.67116e-21	42.979	Up
UBE2J1	1.00957	12.4808	10.5284	1.14989e-23	1.67784e-21	42.9685	Up
TMEM147	0.850964	11.6387	10.5259	1.17628e-23	1.70491e-21	42.9462	Up
ASNS	1.15631	10.4937	10.4896	1.61627e-23	2.32711e-21	42.6337	Up
UBA5	0.687842	10.2417	10.4869	1.65546e-23	2.36785e-21	42.6101	Up
TAP1	0.812641	10.65	10.4858	1.67148e-23	2.37515e-21	42.6007	Up
MAVS	-0.520766	9.59686	-10.4697	1.92406e-23	2.7163e-21	42.4623	Down
TRPT1	0.696841	9.63775	10.4441	2.4071e-23	3.3763e-21	42.2421	Up
HSPA5	0.749854	13.4745	10.4335	2.64084e-23	3.68042e-21	42.151	Up
VIMP	0.978898	12.0451	10.4162	3.07257e-23	4.25483e-21	42.0021	Up
TAF1A-AS1	1.33434	6.48557	10.4106	3.22404e-23	4.43633e-21	41.9548	Up
GAS6	0.8581	11.8924	10.4023	3.46806e-23	4.74209e-21	41.883	Up
KRTCAP2	0.971735	12.6897	10.3846	4.04621e-23	5.49804e-21	41.7314	Up
TCTN3	0.832532	10.1817	10.3773	4.31124e-23	5.82178e-21	41.6691	Up
MOXD1	1.81923	8.94403	10.3744	4.42197e-23	5.93445e-21	41.6441	Up
CHAC1	2.30033	7.46214	10.366	4.75657e-23	6.34432e-21	41.5724	Up
MYO1F	-0.975556	11.7726	-10.3618	4.93324e-23	6.53986e-21	41.5366	Down
TMEM208	0.803874	10.6237	10.3425	5.83148e-23	7.68377e-21	41.3721	Up
TMEM42	0.568816	9.46247	10.3137	7.48959e-23	9.8091e-21	41.1261	Up
PCAT6	0.918995	8.05135	10.3125	7.56887e-23	9.85359e-21	41.1158	Up
FAM46A	-1.06304	11.8532	-10.3117	7.62122e-23	9.86268e-21	41.109	Down
DNAJB11	0.968816	12.2248	10.3004	8.40637e-23	1.08144e-20	41.0126	Up
BMS1P20	-1.9544	9.71305	-10.2832	9.75166e-23	1.24712e-20	40.8667	Down
CD320	1.34957	8.58098	10.272	1.07446e-22	1.36608e-20	40.7713	Up
LOC101928882	1.80778	5.76467	10.265	1.14107e-22	1.44232e-20	40.7122	Up
SELK	0.670083	12.381	10.2591	1.20075e-22	1.50899e-20	40.6621	Up
PSTPIP2	-1.06721	10.5276	-10.2532	1.26418e-22	1.57666e-20	40.6115	Down
B4GALT3	0.88655	10.9671	10.2527	1.2691e-22	1.57666e-20	40.6077	Up
SEC61B	0.781119	13.5036	10.2454	1.35206e-22	1.67018e-20	40.5454	Up
SORL1	-1.18804	12.1442	-10.2397	1.41976e-22	1.7439e-20	40.4974	Down
PARM1	0.960728	9.36227	10.2348	1.48186e-22	1.80995e-20	40.4553	Up
FBXW7	1.2418	10.4411	10.2298	1.5471e-22	1.87908e-20	40.413	Up
RABAC1	0.96248	11.9913	10.229	1.5569e-22	1.88047e-20	40.4068	Up
LOC101060373	0.781162	12.6278	10.2186	1.70328e-22	2.04591e-20	40.3185	Up
SIL1	0.932309	10.0864	10.2171	1.72546e-22	2.06116e-20	40.3057	Up
MXD1	-1.61519	4.9215	-10.2099	1.83615e-22	2.18141e-20	40.2446	Down
FAAH2	1.33635	7.98404	10.2023	1.95958e-22	2.3154e-20	40.1807	Up
MAGED1	0.804512	11.3778	10.1944	2.09754e-22	2.46501e-20	40.1138	Up
TMEM44-AS1	0.808941	8.13201	10.1862	2.25155e-22	2.63177e-20	40.0442	Up
ST6GAL1	0.937075	12.5113	10.1668	2.65976e-22	3.09229e-20	39.8804	Up
AUH	0.637316	9.86035	10.1634	2.7383e-22	3.16667e-20	39.8518	Up
TMED9	0.713744	13.0706	10.1455	3.19244e-22	3.67231e-20	39.701	Up
ANKRD20A5P	1.95	7.10818	10.1362	3.45966e-22	3.95877e-20	39.622	Up
TUFT1	0.774523	8.92649	10.1337	3.53471e-22	4.01744e-20	39.6009	Up
CYFIP2	-0.75081	10.916	-10.1332	3.5479e-22	4.01744e-20	39.5972	Down
LINC-PINT	0.924847	9.27269	10.1303	3.6387e-22	4.09891e-20	39.5724	Up
DDI2	-0.740641	8.73726	-10.1288	3.68468e-22	4.12931e-20	39.5601	Down
C19orf70	0.712994	10.8637	10.1196	3.98819e-22	4.44653e-20	39.4823	Up
CHMP4C	0.867142	8.29063	10.1073	4.43139e-22	4.89752e-20	39.3787	Up
FKBP2	1.25477	10.9637	10.1071	4.43775e-22	4.89752e-20	39.3773	Up
PREB	0.730863	10.495	10.092	5.04857e-22	5.54348e-20	39.2506	Up
LOC101929272	1.61217	8.56146	10.089	5.18038e-22	5.65908e-20	39.2252	Up
DENND5B	1.40408	8.52834	10.0884	5.2059e-22	5.65908e-20	39.2204	Up
NEU1	0.78502	9.69522	10.0815	5.52247e-22	5.97333e-20	39.1624	Up
FAM174A	1.05265	10.5302	10.0733	5.92275e-22	6.37458e-20	39.0936	Up
NDUFAF2	0.681729	9.33547	10.0642	6.40171e-22	6.85614e-20	39.0172	Up
SLCO4A1	1.3389	8.71307	10.0619	6.52728e-22	6.95636e-20	38.9981	Up
ZDBF2	1.23811	7.84664	10.0594	6.6677e-22	7.07134e-20	38.9772	Up
NFE2L3	1.25227	8.38697	10.0495	7.25513e-22	7.65698e-20	38.8942	Up
FERMT3	-0.713016	11.5152	-10.0362	8.12334e-22	8.53186e-20	38.7832	Down
TMEM39A	0.603198	9.71345	10.0309	8.50488e-22	8.88964e-20	38.7381	Up
COMMD3	1.01017	12.5035	10.0264	8.82992e-22	9.17017e-20	38.7012	Up
SERP1	0.760528	11.9584	10.0261	8.85762e-22	9.17017e-20	38.6981	Up
RCN1	0.754367	10.7648	10.0206	9.27992e-22	9.56184e-20	38.6524	Up
ZBTB20	0.903632	10.7011	10.0172	9.55423e-22	9.79804e-20	38.6237	Up
DNAJB9	1.3501	11.4094	10.0075	1.03738e-21	1.05886e-19	38.5429	Up
RTFDC1	-0.519903	11.2258	-9.99007	1.20288e-21	1.22204e-19	38.3974	Down
DEPTOR	1.60327	9.87393	9.98606	1.24454e-21	1.25849e-19	38.364	Up
DPH2	0.967184	8.45789	9.98115	1.29748e-21	1.30595e-19	38.323	Up
NANS	0.742492	10.9555	9.9722	1.39973e-21	1.40237e-19	38.2485	Up
RASSF2	-0.719597	11.2637	-9.95646	1.59955e-21	1.59522e-19	38.1174	Down
NOL4	2.97965	5.71207	9.9526	1.65268e-21	1.64068e-19	38.0853	Up
C21orf91	0.956675	8.82083	9.94124	1.8194e-21	1.79798e-19	37.9909	Up
UBR5-AS1	-0.672057	8.86695	-9.92765	2.04107e-21	2.00791e-19	37.8779	Down
LINC00926	-1.26077	7.90587	-9.9265	2.0611e-21	2.01185e-19	37.8683	Down
LMAN2	0.826044	10.5243	9.92635	2.06358e-21	2.01185e-19	37.8671	Up
TBC1D9	1.31653	11.5548	9.91991	2.17899e-21	2.11488e-19	37.8137	Up
DOLK	0.743811	8.94907	9.90508	2.46984e-21	2.38653e-19	37.6906	Up
MIR29C	0.950488	11.131	9.90241	2.52607e-21	2.43006e-19	37.6685	Up
MPV17L2	0.863203	8.44176	9.89471	2.69553e-21	2.58165e-19	37.6047	Up
DNASE2	0.680387	10.1908	9.88824	2.84686e-21	2.71463e-19	37.551	Up
WBSCR22	0.894023	11.1136	9.87908	3.07519e-21	2.91955e-19	37.4752	Up
LOC114224	-0.753128	9.13683	-9.86955	3.33226e-21	3.14985e-19	37.3963	Down
SPCS1	0.725698	13.5361	9.86274	3.52889e-21	3.32128e-19	37.34	Up
ZNF593	0.912329	9.49813	9.85821	3.66591e-21	3.43468e-19	37.3026	Up
MTX2	0.568263	9.70622	9.85773	3.68097e-21	3.43468e-19	37.2986	Up
KIF14	-0.874654	9.9432	-9.8517	3.87225e-21	3.59772e-19	37.2488	Down
LINC01420	0.887242	7.87355	9.82535	4.83218e-21	4.47049e-19	37.0313	Up
ITM2C	1.3615	12.3199	9.82289	4.93281e-21	4.54424e-19	37.011	Up
AGO2	-0.846163	10.5365	-9.81903	5.09539e-21	4.67422e-19	36.9792	Down
ZBTB38	1.42172	9.31227	9.81372	5.32751e-21	4.86662e-19	36.9354	Up
JMY	0.753373	10.4723	9.81045	5.47556e-21	4.98093e-19	36.9085	Up
SUB1	0.545651	13.6709	9.80793	5.59272e-21	5.0663e-19	36.8877	Up
TRIB1	1.11493	12.2468	9.79547	6.20814e-21	5.60047e-19	36.7851	Up
COL4A4	1.65554	4.87508	9.78621	6.70877e-21	6.02708e-19	36.709	Up
PPM1K	0.663423	11.4539	9.78037	7.04491e-21	6.30302e-19	36.6609	Up
GNG7	0.991539	10.6048	9.7538	8.79722e-21	7.83854e-19	36.4428	Up
BCL9	0.81805	8.47715	9.73134	1.06116e-20	9.41662e-19	36.2586	Up
EXT1	0.725378	9.12123	9.72436	1.12481e-20	9.94082e-19	36.2014	Up
CISD1	0.773985	10.0477	9.72064	1.16017e-20	1.01767e-18	36.171	Up
GRAMD1C	1.64931	7.6815	9.71676	1.19831e-20	1.04425e-18	36.1392	Up
CHPF	0.987109	9.46364	9.71651	1.20078e-20	1.04425e-18	36.1372	Up
GOLT1B	0.771599	9.98502	9.71144	1.25266e-20	1.08503e-18	36.0956	Up
IGLJ3	-1.49662	9.98936	-9.70565	1.31444e-20	1.13402e-18	36.0484	Down
PMEPA1	1.17997	8.79639	9.69745	1.40735e-20	1.20938e-18	35.9813	Up
ALG14	0.737643	9.30973	9.69549	1.43042e-20	1.22436e-18	35.9653	Up
WNT5A	2.16705	8.90294	9.68925	1.50671e-20	1.2846e-18	35.9143	Up
ZNF706	0.763626	12.2564	9.68739	1.53018e-20	1.29951e-18	35.8991	Up
C11orf24	0.793627	9.5898	9.68046	1.62094e-20	1.37124e-18	35.8425	Up
PRAM1	-1.56384	10.5524	-9.67627	1.6784e-20	1.40847e-18	35.8083	Down
NRSN2-AS1	0.919674	7.23228	9.67625	1.67866e-20	1.40847e-18	35.8082	Up
LINC00888	0.940884	8.96336	9.67584	1.68439e-20	1.40847e-18	35.8048	Up
OXSM	0.518653	9.93924	9.67454	1.70264e-20	1.41561e-18	35.7942	Up
HCK	-0.840836	11.1276	-9.67431	1.70594e-20	1.41561e-18	35.7923	Down
ANKRD36BP2	1.12012	10.3819	9.66696	1.81329e-20	1.49897e-18	35.7324	Up
LINC00847	0.58389	9.26127	9.66591	1.82923e-20	1.50641e-18	35.7238	Up
UBE2E2	0.669967	9.89337	9.66208	1.88821e-20	1.54912e-18	35.6926	Up
CBS	1.28661	8.94265	9.6543	2.01419e-20	1.64626e-18	35.6292	Up
TOR3A	0.845356	10.6428	9.64994	2.08844e-20	1.70055e-18	35.5937	Up
C5AR1	-1.09653	10.9698	-9.63685	2.32772e-20	1.88404e-18	35.4871	Down
TMED10	0.952522	11.3988	9.63667	2.33111e-20	1.88404e-18	35.4857	Up
SP140	0.768199	8.9515	9.63311	2.40098e-20	1.93332e-18	35.4567	Up
IL12A	1.46056	6.56293	9.62965	2.47072e-20	1.98214e-18	35.4286	Up
FAM129C	-1.70404	6.11483	-9.62617	2.5431e-20	2.03271e-18	35.4003	Down
AVEN	0.935906	9.31765	9.60397	3.05579e-20	2.43355e-18	35.2199	Up
TRIM55	1.56888	6.21245	9.60273	3.08727e-20	2.44964e-18	35.2099	Up
WDYHV1	0.584791	9.0839	9.60063	3.14128e-20	2.48344e-18	35.1928	Up
MCEE	0.74681	9.25063	9.59443	3.3064e-20	2.60451e-18	35.1425	Up
SIPA1	-0.770248	9.51409	-9.59271	3.35354e-20	2.63211e-18	35.1286	Down
ZNF493	-0.945998	9.09028	-9.58727	3.50762e-20	2.74313e-18	35.0845	Down
NRG3	2.05492	6.83053	9.58556	3.5577e-20	2.77233e-18	35.0706	Up
FAM65B	-0.799413	9.46081	-9.58321	3.62737e-20	2.81652e-18	35.0515	Down
CCR10	2.19396	7.45688	9.5739	3.91701e-20	3.01985e-18	34.9761	Up
SURF1	0.657572	11.6877	9.56332	4.27408e-20	3.28349e-18	34.8905	Up
TOMM70	0.582876	9.77938	9.55784	4.47143e-20	3.423e-18	34.8461	Up
SMYD5	1.77233	6.67317	9.55602	4.53882e-20	3.4624e-18	34.8315	Up
LMO2	-0.89554	12.17	-9.55037	4.75532e-20	3.61487e-18	34.7857	Down
HERC5	1.0141	9.80046	9.5408	5.14498e-20	3.89745e-18	34.7084	Up
MIR7703	0.717775	12.5074	9.5365	5.33036e-20	4.02387e-18	34.6736	Up
MORC4	0.712096	8.13254	9.52927	5.65659e-20	4.25536e-18	34.6153	Up
CDK2	-0.510715	10.5838	-9.51662	6.27675e-20	4.70562e-18	34.5132	Down
HAL	-0.963943	9.63825	-9.51196	6.52147e-20	4.87228e-18	34.4756	Down
DPAGT1	0.554793	10.2365	9.50655	6.81774e-20	5.07618e-18	34.432	Up
ANKRD37	0.951771	9.49421	9.50557	6.87282e-20	5.09972e-18	34.4241	Up
SCAPER	0.789188	9.13091	9.49692	7.37807e-20	5.45601e-18	34.3545	Up
CDC37L1	0.553154	8.79444	9.48894	7.87706e-20	5.80526e-18	34.2902	Up
STXBP5	-0.810328	8.50151	-9.48517	8.12439e-20	5.96731e-18	34.2599	Down
TNFRSF13B	0.980196	9.03317	9.48415	8.19239e-20	5.97979e-18	34.2517	Up
CRELD2	1.07005	12.0116	9.48409	8.19639e-20	5.97979e-18	34.2512	Up
NCF2	-1.12039	11.7159	-9.48262	8.29637e-20	6.01275e-18	34.2393	Down
CDKN2A	1.62566	6.33055	9.48261	8.29689e-20	6.01275e-18	34.2392	Up
ATP8B2	0.740219	9.41407	9.47816	8.60449e-20	6.21496e-18	34.2035	Up
CDA	-1.81492	10.3057	-9.47774	8.63442e-20	6.21592e-18	34.2001	Down
KLHDC9	0.748942	8.6825	9.47698	8.68852e-20	6.23423e-18	34.194	Up
MIXL1	1.63598	6.49134	9.47543	8.7995e-20	6.29309e-18	34.1815	Up
HAX1	0.684877	12.0146	9.45655	1.02697e-19	7.32044e-18	34.0298	Up
ANKEF1	1.1176	7.43611	9.45611	1.03065e-19	7.32268e-18	34.0263	Up
SVIL	-0.736782	7.98115	-9.45452	1.04422e-19	7.3949e-18	34.0135	Down
DCAF8	1.13197	6.98847	9.44926	1.09006e-19	7.69451e-18	33.9713	Up
COA4	0.5364	9.97653	9.44783	1.10288e-19	7.75977e-18	33.9598	Up
ISG20	1.32036	11.2205	9.44516	1.12721e-19	7.90539e-18	33.9384	Up
TIFA	0.976382	10.9168	9.44124	1.16394e-19	8.13675e-18	33.9069	Up
PSTPIP1	-0.85743	9.91826	-9.43718	1.20312e-19	8.38366e-18	33.8744	Down
PCMTD1	0.536619	11.6102	9.43382	1.23659e-19	8.5894e-18	33.8475	Up
TBC1D27	1.29869	9.16682	9.43205	1.25463e-19	8.68695e-18	33.8333	Up
MCC	0.922166	8.87861	9.423	1.35076e-19	9.32282e-18	33.7608	Up
EIF2AK4	0.726223	10.0057	9.39239	1.73354e-19	1.19269e-17	33.5159	Up
MYB	-1.12691	11.8508	-9.39001	1.76751e-19	1.21222e-17	33.4969	Down
KLC2	1.01394	8.92169	9.38392	1.85728e-19	1.26642e-17	33.4482	Up
KIAA1217	2.02931	6.34485	9.38371	1.86047e-19	1.26642e-17	33.4466	Up
MIR6751	0.780727	11.8137	9.38347	1.86401e-19	1.26642e-17	33.4447	Up
MANF	0.856509	12.4137	9.36113	2.23531e-19	1.51192e-17	33.2664	Up
COX18	0.681403	9.86781	9.36091	2.23926e-19	1.51192e-17	33.2647	Up
ESR1	0.934194	9.42295	9.35815	2.29007e-19	1.54144e-17	33.2426	Up
TARSL2	0.640197	8.87854	9.3563	2.32459e-19	1.55984e-17	33.228	Up
CSNK1G3	0.788864	9.67909	9.34835	2.47967e-19	1.65879e-17	33.1646	Up
RAB36	1.15499	8.57714	9.34515	2.54484e-19	1.69716e-17	33.1391	Up
AARS	0.605898	11.6689	9.34346	2.57994e-19	1.7153e-17	33.1257	Up
IFNAR1	0.519075	8.1286	9.34178	2.61536e-19	1.73355e-17	33.1123	Up
ZBED9	1.1585	6.7063	9.34045	2.64375e-19	1.74704e-17	33.1017	Up
GORASP2	0.749367	11.6568	9.33775	2.70227e-19	1.78031e-17	33.0802	Up
NDNF	1.46086	9.5665	9.33495	2.76419e-19	1.81559e-17	33.058	Up
PFKFB3	-0.854938	10.6892	-9.32856	2.91112e-19	1.90635e-17	33.0071	Down
TSPOAP1-AS1	-0.553727	8.99597	-9.32816	2.92055e-19	1.90678e-17	33.004	Down
SLC1A4	0.916505	11.5344	9.32361	3.0303e-19	1.97251e-17	32.9678	Up
TMTC2	0.805332	8.33114	9.32252	3.05707e-19	1.98399e-17	32.9591	Up
RAPGEF4	1.08112	7.53491	9.31785	3.17508e-19	2.05445e-17	32.922	Up
CLEC5A	-1.27038	9.73434	-9.316	3.22299e-19	2.07926e-17	32.9073	Down
GGCX	0.630773	8.68847	9.31028	3.37567e-19	2.17132e-17	32.8619	Up
HSCB	0.673598	8.91061	9.30708	3.46399e-19	2.22155e-17	32.8365	Up
HSPA13	0.866064	10.9608	9.30647	3.48128e-19	2.22608e-17	32.8316	Up
ARL14EP	0.570731	9.4558	9.30361	3.56263e-19	2.27141e-17	32.809	Up
CTSO	0.691523	10.5507	9.29587	3.79285e-19	2.40409e-17	32.7475	Up
TRIM69	0.736663	9.9763	9.29035	3.96563e-19	2.5063e-17	32.7038	Up
PPP1R12A	-0.715082	9.29805	-9.28771	4.05138e-19	2.55307e-17	32.6828	Down
AMPD3	-0.847627	11.4716	-9.28643	4.09335e-19	2.57207e-17	32.6727	Down
PPFIA3	1.22258	7.021	9.28148	4.26034e-19	2.66928e-17	32.6334	Up
POLQ	-0.809774	8.57047	-9.27909	4.34317e-19	2.71052e-17	32.6145	Down
SEC24A	0.732005	10.8835	9.27887	4.3511e-19	2.71052e-17	32.6128	Up
PPCDC	0.820922	9.55742	9.26818	4.74277e-19	2.94607e-17	32.5282	Up
PDIA4	0.854283	10.857	9.26349	4.92588e-19	3.0511e-17	32.491	Up
SUCLG2	0.550848	10.6446	9.25508	5.27128e-19	3.24654e-17	32.4245	Up
MRPL24	0.6405	10.8152	9.23077	6.41077e-19	3.9261e-17	32.2325	Up
HSPA1L	-0.992866	11.6318	-9.22811	6.54952e-19	3.9998e-17	32.2115	Down
LOC100506098	0.994928	8.36072	9.21844	7.07887e-19	4.31097e-17	32.1352	Up
SLC22A15	-0.862629	9.64555	-9.21612	7.21163e-19	4.37955e-17	32.117	Down
C15orf61	0.627032	10.5783	9.20878	7.64962e-19	4.6326e-17	32.0591	Up
C1orf122	0.645711	9.96868	9.20505	7.88202e-19	4.76009e-17	32.0298	Up
APAF1	-0.789634	10.2104	-9.18632	9.16028e-19	5.51672e-17	31.8823	Down
SCAF4	-0.695818	8.8328	-9.18516	9.24537e-19	5.55259e-17	31.8732	Down
MBOAT1	-0.571062	9.59547	-9.18392	9.33772e-19	5.5926e-17	31.8635	Down
C1GALT1C1	0.618612	10.5379	9.18348	9.37101e-19	5.59712e-17	31.86	Up
UBE2D4	1.02584	8.44899	9.18031	9.61177e-19	5.72519e-17	31.8351	Up
CLEC12A	-1.06677	10.4757	-9.17461	1.00613e-18	5.96029e-17	31.7903	Down
SNAPC5	0.529854	9.82204	9.16998	1.04409e-18	6.16838e-17	31.7539	Up
DNAJC5	-0.569136	10.3698	-9.16939	1.04907e-18	6.181e-17	31.7492	Down
CD200	1.35952	8.5078	9.1672	1.06759e-18	6.27308e-17	31.7321	Up
IGF1R	-0.651835	8.75536	-9.16509	1.08578e-18	6.3628e-17	31.7155	Down
SH2B2	1.03685	10.4618	9.16001	1.13082e-18	6.60892e-17	31.6756	Up
UGT2B17	2.89456	6.99523	9.15633	1.16458e-18	6.78798e-17	31.6468	Up
PIWIL4	-0.789138	9.74284	-9.15489	1.17813e-18	6.84861e-17	31.6354	Down
DCBLD1	0.991214	7.57025	9.15434	1.18332e-18	6.8604e-17	31.6311	Up
PROK2	-1.28257	9.72665	-9.15364	1.18991e-18	6.88027e-17	31.6257	Down
HK3	-1.42931	10.8396	-9.15274	1.19857e-18	6.91198e-17	31.6185	Down
METTL1	0.542449	9.22597	9.15222	1.20351e-18	6.92209e-17	31.6145	Up
APMAP	-0.604354	12.5962	-9.14949	1.23008e-18	7.05623e-17	31.5931	Down
ARMC2	1.28458	7.87034	9.14508	1.27422e-18	7.27699e-17	31.5585	Up
TWF1	0.535802	10.2411	9.14472	1.27785e-18	7.27699e-17	31.5557	Up
CPPED1	-0.755313	8.37315	-9.14465	1.2786e-18	7.27699e-17	31.5551	Down
TMEM258	0.661844	13.7207	9.1395	1.33225e-18	7.56252e-17	31.5148	Up
KIAA0922	-0.761713	10.9261	-9.13869	1.34093e-18	7.59196e-17	31.5084	Down
JARID2	-0.511372	11.165	-9.13474	1.38387e-18	7.80122e-17	31.4775	Down
BAZ1A	-0.698363	11.0627	-9.13463	1.38507e-18	7.80122e-17	31.4767	Down
ZNF35	0.710707	8.19139	9.13358	1.39679e-18	7.84691e-17	31.4684	Up
FBXO9	-0.890475	8.59149	-9.13129	1.42256e-18	7.9711e-17	31.4505	Down
IDH3A	0.826561	9.77022	9.09145	1.95416e-18	1.09217e-16	31.139	Up
TLR2	-1.06212	9.91244	-9.09074	1.96522e-18	1.09554e-16	31.1335	Down
PMVK	0.610425	10.2616	9.07896	2.15826e-18	1.20007e-16	31.0416	Up
ANKRD55	-0.819594	7.79583	-9.07772	2.17953e-18	1.2088e-16	31.032	Down
RAB31	-0.816644	12.1173	-9.06756	2.36287e-18	1.30716e-16	30.9527	Down
CORO2A	-0.799912	8.65554	-9.06302	2.4495e-18	1.35164e-16	30.9174	Down
DHFR	-0.576215	10.7138	-9.06249	2.45999e-18	1.35399e-16	30.9132	Down
LILRA2	-1.10641	10.3276	-9.06201	2.4693e-18	1.35568e-16	30.9095	Down
PTPRK	0.973873	9.34413	9.06011	2.50687e-18	1.37284e-16	30.8947	Up
ROGDI	-0.713549	10.3776	-9.05817	2.5457e-18	1.3906e-16	30.8796	Down
REEP5	0.624871	11.8905	9.05188	2.67601e-18	1.45813e-16	30.8307	Up
TRIM32	0.615369	9.01468	9.04289	2.87374e-18	1.56195e-16	30.7607	Up
ARID2	-0.660473	8.5392	-9.03141	3.14741e-18	1.70407e-16	30.6715	Down
PSAT1	1.32456	9.41312	9.03052	3.16955e-18	1.7099e-16	30.6647	Up
CDCA7	-0.795446	10.5121	-9.02618	3.28034e-18	1.76529e-16	30.631	Down
KIAA0040	0.676506	10.1791	9.02531	3.30325e-18	1.7691e-16	30.6241	Up
MTUS1	1.13727	8.14435	9.02529	3.30368e-18	1.7691e-16	30.624	Up
TJP1	0.940554	10.3202	9.02256	3.37594e-18	1.80335e-16	30.6028	Up
GNE	0.636453	9.55041	9.02191	3.39334e-18	1.8082e-16	30.5977	Up
FBXO46	0.622942	10.187	9.01648	3.54225e-18	1.88293e-16	30.5556	Up
P2RY6	1.76916	6.69629	9.00916	3.75321e-18	1.99021e-16	30.4989	Up
RPP25	0.864426	8.92968	9.00506	3.87689e-18	2.05079e-16	30.4671	Up
EDNRB-AS1	1.22435	7.31881	9.00351	3.92476e-18	2.07107e-16	30.4551	Up
IMPA2	-0.823428	10.4127	-8.99769	4.10923e-18	2.16317e-16	30.41	Down
DYX1C1-CCPG1	0.72666	11.2338	8.98794	4.43836e-18	2.33057e-16	30.3345	Up
CD300LF	-0.85412	10.0174	-8.98764	4.44868e-18	2.33057e-16	30.3322	Down
FICD	0.694709	9.83867	8.98447	4.56151e-18	2.38394e-16	30.3076	Up
HIST1H2BK	0.856254	12.3236	8.97264	5.00759e-18	2.61079e-16	30.2161	Up
IFITM1	0.719298	13.156	8.96166	5.46026e-18	2.83999e-16	30.1313	Up
SLC14A1	-1.45843	9.68997	-8.9605	5.51038e-18	2.85922e-16	30.1223	Down
HMOX1	-1.21348	11.6671	-8.95917	5.56799e-18	2.88068e-16	30.1121	Down
PYGL	-1.0175	11.4244	-8.95894	5.57825e-18	2.88068e-16	30.1103	Down
FGR	-0.92672	11.7666	-8.94558	6.19698e-18	3.19262e-16	30.0071	Down
CEBPE	-0.914804	9.81969	-8.94308	6.31966e-18	3.24813e-16	29.9879	Down
TSPAN31	0.607685	9.51851	8.93652	6.65427e-18	3.40401e-16	29.9373	Up
ZNF738	-0.717157	8.70543	-8.93111	6.94362e-18	3.54369e-16	29.8956	Down
FAM98A	0.505285	10.9175	8.92527	7.26944e-18	3.70129e-16	29.8506	Up
TCONS_00029157	1.38869	6.24031	8.92296	7.4021e-18	3.76002e-16	29.8329	Up
CD48	0.918411	12.2604	8.92137	7.49555e-18	3.79862e-16	29.8206	Up
FPR1	-1.35379	7.3818	-8.91844	7.6698e-18	3.86889e-16	29.7981	Down
PAM	0.728627	11.0366	8.91576	7.83304e-18	3.94208e-16	29.7774	Up
INPP5D	-0.782335	7.96255	-8.91397	7.94331e-18	3.98835e-16	29.7637	Down
EMC7	0.67517	11.7965	8.90728	8.3713e-18	4.19356e-16	29.7122	Up
RPN2	0.682746	13.1298	8.90514	8.51294e-18	4.25471e-16	29.6958	Up
SNORD19B	0.540524	10.9937	8.90479	8.53685e-18	4.25687e-16	29.693	Up
PIK3CD	-0.771721	11.4881	-8.90004	8.8604e-18	4.38652e-16	29.6566	Down
LOC400958	1.5856	5.20835	8.90003	8.86127e-18	4.38652e-16	29.6565	Up
LYL1	-1.03044	11.2515	-8.89989	8.87097e-18	4.38652e-16	29.6554	Down
BET1	0.566424	10.681	8.89979	8.87755e-18	4.38652e-16	29.6547	Up
MERTK	0.900412	9.59623	8.89432	9.2668e-18	4.56847e-16	29.6126	Up
MYO6	1.84027	7.20163	8.89024	9.56781e-18	4.70619e-16	29.5813	Up
ZNF516	-0.701428	8.64664	-8.8899	9.59345e-18	4.70815e-16	29.5786	Down
GPAT3	-0.997031	9.21857	-8.88947	9.62553e-18	4.71326e-16	29.5754	Down
MIDN	-0.800056	9.2734	-8.87857	1.0483e-17	5.11823e-16	29.4917	Down
ZNF275	1.24152	10.2611	8.87498	1.07812e-17	5.24369e-16	29.4642	Up
MR1	0.645759	8.6595	8.87356	1.0902e-17	5.29065e-16	29.4533	Up
FNDC3A	0.853838	11.0047	8.87032	1.11815e-17	5.41418e-16	29.4285	Up
APOL1	0.969893	9.11693	8.86901	1.12965e-17	5.4501e-16	29.4184	Up
MAN2A2	-0.661065	11.359	-8.86891	1.13058e-17	5.4501e-16	29.4176	Down
MPO	-1.26371	13.7109	-8.86167	1.19631e-17	5.75421e-16	29.3622	Down
YIF1A	0.597058	10.5805	8.86077	1.2048e-17	5.78224e-16	29.3553	Up
IQCH-AS1	1.2801	8.11771	8.85016	1.30887e-17	6.26091e-16	29.2741	Up
ATRAID	0.62761	12.3446	8.85002	1.31029e-17	6.26091e-16	29.273	Up
BCL6	-0.765647	11.6913	-8.84949	1.31577e-17	6.27326e-16	29.2689	Down
CPNE2	-0.909591	10.6241	-8.84879	1.32291e-17	6.29353e-16	29.2636	Down
MTF2	-0.577698	10.3855	-8.83907	1.42721e-17	6.77487e-16	29.1892	Down
ZNHIT2	1.33145	6.72891	8.83838	1.43491e-17	6.79658e-16	29.1839	Up
FAM101B	-0.889906	12.2886	-8.83794	1.43985e-17	6.80516e-16	29.1806	Down
FUT4	-0.943393	10.2856	-8.83237	1.50376e-17	7.09181e-16	29.138	Down
MTURN	-0.644032	9.69055	-8.82985	1.53355e-17	7.21664e-16	29.1188	Down
TMEM5	0.670324	7.83982	8.82949	1.53785e-17	7.22125e-16	29.116	Up
STARD4	0.669163	9.21055	8.82875	1.54669e-17	7.24712e-16	29.1104	Up
ZNF850	-0.727115	8.41382	-8.82827	1.55257e-17	7.25903e-16	29.1067	Down
MLC1	-1.10564	9.4461	-8.82799	1.55597e-17	7.25931e-16	29.1045	Down
SMIM20	0.546263	9.9196	8.82684	1.56995e-17	7.30884e-16	29.0958	Up
ZNF367	-0.745259	10.8681	-8.82636	1.57578e-17	7.32032e-16	29.0921	Down
MID2	0.584622	8.96555	8.82508	1.59163e-17	7.37819e-16	29.0823	Up
PLPP6	0.50117	9.37908	8.82442	1.59984e-17	7.40046e-16	29.0773	Up
USP12	-0.659271	10.5661	-8.82134	1.63862e-17	7.54771e-16	29.0538	Down
CHST15	0.660163	11.775	8.82098	1.64325e-17	7.55305e-16	29.051	Up
MYH9	-0.638623	11.7846	-8.8198	1.65846e-17	7.60685e-16	29.042	Down
C1RL	-0.542999	9.6985	-8.81907	1.66786e-17	7.63388e-16	29.0365	Down
NCF1	-0.73368	11.2082	-8.81858	1.67429e-17	7.64719e-16	29.0327	Down
SMIM24	-1.1952	9.40888	-8.80448	1.86845e-17	8.49834e-16	28.9251	Down
ZNF827	1.23782	8.15355	8.80335	1.88488e-17	8.55513e-16	28.9165	Up
C11orf95	0.584036	9.2463	8.80121	1.91649e-17	8.68051e-16	28.9002	Up
ITGA3	1.14734	7.44071	8.80093	1.92069e-17	8.68143e-16	28.8981	Up
DGKZ	-0.705702	11.0171	-8.79208	2.05747e-17	9.28037e-16	28.8307	Down
IGHD	-2.86875	8.23018	-8.78922	2.1037e-17	9.46926e-16	28.8089	Down
LOC100507431	2.52873	4.49276	8.78643	2.14973e-17	9.65213e-16	28.7877	Up
ANKRD46	0.57807	9.94722	8.7861	2.15533e-17	9.65213e-16	28.7851	Up
GRK2	-0.870664	10.0942	-8.78596	2.15765e-17	9.65213e-16	28.7841	Down
NCBP2	0.583088	10.5263	8.78352	2.19887e-17	9.81636e-16	28.7655	Up
BCAR3	0.765952	8.33684	8.78127	2.23766e-17	9.96905e-16	28.7484	Up
SLC35F1	0.976777	8.17974	8.77902	2.27696e-17	1.01234e-15	28.7313	Up
DMRT2	1.71361	7.3847	8.77697	2.31361e-17	1.02654e-15	28.7157	Up
RHPN2	1.03776	7.04642	8.77175	2.40924e-17	1.06679e-15	28.676	Up
MKI67	-0.688516	10.4771	-8.77047	2.43317e-17	1.0752e-15	28.6663	Down
NIPA2	0.588687	11.5884	8.76856	2.46946e-17	1.08902e-15	28.6518	Up
WFS1	1.1186	8.44238	8.76771	2.48576e-17	1.09399e-15	28.6453	Up
CMTM2	-1.13761	10.2228	-8.76619	2.51532e-17	1.10476e-15	28.6337	Down
GLT8D1	0.768728	10.8532	8.76299	2.57852e-17	1.13023e-15	28.6094	Up
KDM7A	-0.670713	11.5468	-8.76259	2.58647e-17	1.13144e-15	28.6064	Down
CEBPA	-0.822182	10.6883	-8.76161	2.60619e-17	1.13777e-15	28.5989	Down
UBE2G1	0.51979	11.3552	8.76127	2.6131e-17	1.1385e-15	28.5963	Up
AIM1	-0.632223	10.7681	-8.75972	2.64471e-17	1.14997e-15	28.5846	Down
PHPT1	0.6018	11.6553	8.7593	2.6533e-17	1.15141e-15	28.5814	Up
LTB4R	-0.81497	9.5666	-8.75789	2.68243e-17	1.15958e-15	28.5707	Down
HLX	-0.688162	10.0239	-8.75787	2.68282e-17	1.15958e-15	28.5705	Down
SERINC5	-0.589213	9.69591	-8.75157	2.81696e-17	1.21515e-15	28.5227	Down
CREB3	0.703762	9.36917	8.74909	2.87151e-17	1.23623e-15	28.5039	Up
TNFRSF10C	-0.787619	8.81799	-8.7454	2.95472e-17	1.26703e-15	28.4759	Down
EFHD2	-0.593226	10.7314	-8.73991	3.083e-17	1.31944e-15	28.4343	Down
MIR646HG	-1.21437	7.66715	-8.73278	3.25779e-17	1.39151e-15	28.3802	Down
ARL11	-1.18881	8.50003	-8.73246	3.26592e-17	1.39224e-15	28.3778	Down
BTLA	1.27041	8.96371	8.72893	3.35614e-17	1.4279e-15	28.3511	Up
C1orf228	-1.29907	9.643	-8.72604	3.43196e-17	1.45731e-15	28.3292	Down
ITGA8	1.39231	8.98387	8.72511	3.45666e-17	1.46494e-15	28.3221	Up
SLC24A4	-1.12042	7.98915	-8.72453	3.4722e-17	1.46866e-15	28.3177	Down
QPRT	0.8128	9.16159	8.72383	3.49111e-17	1.47094e-15	28.3124	Up
SLC2A14	-0.753956	9.74464	-8.72254	3.52608e-17	1.48279e-15	28.3027	Down
GBA3	1.51442	8.01616	8.71983	3.60078e-17	1.51129e-15	28.2821	Up
TMEM45A	1.02324	10.0816	8.719	3.62367e-17	1.51796e-15	28.2759	Up
GNAQ	-0.627548	11.6368	-8.71605	3.70729e-17	1.55001e-15	28.2535	Down
BICD1	1.22277	7.92266	8.70825	3.93723e-17	1.64298e-15	28.1946	Up
FAM214A	0.881939	11.0677	8.70509	4.03463e-17	1.6804e-15	28.1706	Up
CD24	-1.32216	11.4471	-8.69647	4.31182e-17	1.79241e-15	28.1055	Down
CHI3L1	-1.24104	11.2951	-8.69585	4.3323e-17	1.79749e-15	28.1009	Down
NLRP12	-1.33856	8.15027	-8.69492	4.36345e-17	1.80697e-15	28.0938	Down
ALOX12	-0.926173	9.13256	-8.68368	4.75817e-17	1.95553e-15	28.009	Down
MAP3K9	0.802294	7.63419	8.68007	4.89245e-17	2.00692e-15	27.9817	Up
FCRLA	1.3096	10.4499	8.67955	4.91181e-17	2.00928e-15	27.9778	Up
KLF5	-0.80435	8.53723	-8.67938	4.91824e-17	2.00928e-15	27.9766	Down
UHRF1	-0.820607	11.0312	-8.67918	4.92593e-17	2.00928e-15	27.975	Down
CPXM1	-1.00455	8.18362	-8.67732	4.99704e-17	2.03447e-15	27.961	Down
LRRC4	-1.06982	7.42804	-8.67244	5.18797e-17	2.10825e-15	27.9242	Down
HIST1H2BD	0.997044	10.3354	8.67085	5.25186e-17	2.13024e-15	27.9122	Up
ZDHHC23	0.702841	8.61535	8.66881	5.33484e-17	2.15987e-15	27.8969	Up
OAS2	0.921805	10.5722	8.66691	5.41341e-17	2.1876e-15	27.8826	Up
PDZK1IP1	-1.41857	9.61146	-8.66607	5.44871e-17	2.19778e-15	27.8762	Down
BFSP2	1.59894	6.12042	8.66546	5.47431e-17	2.20402e-15	27.8716	Up
NUDT16	0.568935	8.60307	8.6633	5.56589e-17	2.23675e-15	27.8553	Up
UBE2L6	0.555438	11.568	8.66179	5.63105e-17	2.25876e-15	27.8439	Up
FLOT2	-0.580574	11.9603	-8.65957	5.72757e-17	2.29324e-15	27.8273	Down
AEN	0.756324	9.45956	8.65648	5.8655e-17	2.34415e-15	27.804	Up
KCNA3	1.62538	7.82742	8.6556	5.90509e-17	2.35564e-15	27.7974	Up
MTMR3	-0.544029	10.8856	-8.65259	6.0434e-17	2.4064e-15	27.7747	Down
LPIN2	-0.733184	10.8271	-8.64816	6.25235e-17	2.48505e-15	27.7414	Down
TMEM170B	-0.991171	9.59195	-8.6458	6.36685e-17	2.52595e-15	27.7236	Down
ATP8B4	-1.09795	10.1521	-8.64258	6.52593e-17	2.58306e-15	27.6994	Down
CA4	-0.745115	8.71458	-8.64241	6.53457e-17	2.58306e-15	27.6981	Down
GALNS	-0.520521	10.0022	-8.63224	7.06482e-17	2.78759e-15	27.6217	Down
IPCEF1	-0.793027	9.36517	-8.63168	7.09522e-17	2.79451e-15	27.6175	Down
HDGF	-0.610044	12.8115	-8.62314	7.57482e-17	2.97802e-15	27.5534	Down
PDE4B	1.09398	10.2007	8.62206	7.63755e-17	2.99725e-15	27.5453	Up
CDK14	0.5571	10.5286	8.6154	8.03708e-17	3.14836e-15	27.4953	Up
PGRMC2	0.592041	10.4028	8.61421	8.11099e-17	3.1716e-15	27.4864	Up
KBTBD11	-1.13712	9.53124	-8.61125	8.29701e-17	3.23851e-15	27.4642	Down
SEC61A1	0.720716	11.5403	8.59908	9.10598e-17	3.54791e-15	27.373	Up
STT3A	0.899698	10.9551	8.59806	9.17769e-17	3.56945e-15	27.3653	Up
AIG1	0.608985	10.552	8.59681	9.26539e-17	3.59712e-15	27.356	Up
SEC16B	1.67725	5.54765	8.59616	9.31158e-17	3.60861e-15	27.3511	Up
CLOCK	0.556338	9.81588	8.59323	9.52239e-17	3.68374e-15	27.3292	Up
NAXE	0.647878	10.7244	8.59214	9.60237e-17	3.70808e-15	27.321	Up
PPP3R1	-0.650012	9.0345	-8.59046	9.72592e-17	3.74719e-15	27.3085	Down
CXCR2	-0.945683	10.0196	-8.5903	9.7381e-17	3.74719e-15	27.3072	Down
ZDHHC17	-0.507283	11.2213	-8.58815	9.8992e-17	3.80245e-15	27.2912	Down
CACFD1	0.566699	8.78958	8.58787	9.92026e-17	3.80382e-15	27.2891	Up
SH2D3A	1.18847	6.84629	8.58135	1.04272e-16	3.99116e-15	27.2403	Up
MGAT4B	-0.535433	9.86232	-8.57865	1.0644e-16	4.067e-15	27.2201	Down
ZNF492	-0.87977	6.45206	-8.57696	1.07819e-16	4.11243e-15	27.2075	Down
PQLC1	-0.789247	10.4837	-8.5756	1.08951e-16	4.14836e-15	27.1973	Down
NAT9	0.696487	9.03921	8.57442	1.09933e-16	4.17841e-15	27.1885	Up
LOXL3	-0.591787	9.28032	-8.57321	1.10956e-16	4.20994e-15	27.1794	Down
MGAM	-1.27889	10.6999	-8.56092	1.21848e-16	4.61515e-15	27.0877	Down
CLTCL1	-0.886306	8.9576	-8.56029	1.22438e-16	4.62944e-15	27.0829	Down
CXCL1	-0.839429	8.71382	-8.55919	1.23464e-16	4.66013e-15	27.0748	Down
PDZD8	-0.815162	9.98166	-8.55849	1.2413e-16	4.67712e-15	27.0695	Down
ASAP1-IT2	-0.684921	7.70809	-8.55751	1.25055e-16	4.70383e-15	27.0622	Down
GP5	-1.10541	9.00026	-8.55719	1.25367e-16	4.70743e-15	27.0598	Down
LOC102723709	0.761945	7.77659	8.5558	1.26701e-16	4.74932e-15	27.0494	Up
FCAR	-1.27066	8.85061	-8.55343	1.29006e-16	4.82738e-15	27.0317	Down
CYP4F3	-1.23625	11.4358	-8.55318	1.29249e-16	4.82818e-15	27.0299	Down
TMEM161A	1.19281	8.34187	8.55217	1.30244e-16	4.85702e-15	27.0224	Up
TESC	-0.837936	10.8492	-8.54902	1.33409e-16	4.96653e-15	26.9989	Down
AZU1	-1.51783	13.8687	-8.5443	1.38293e-16	5.13955e-15	26.9636	Down
BTN3A2	0.641085	12.0188	8.54172	1.4103e-16	5.23231e-15	26.9444	Up
RPS6KA1	-0.581826	10.5058	-8.53959	1.43339e-16	5.30893e-15	26.9285	Down
SEPT10	1.21683	10.3018	8.53891	1.44075e-16	5.3271e-15	26.9235	Up
DNAJC10	1.23308	9.2912	8.53773	1.45372e-16	5.36443e-15	26.9147	Up
B4GAT1	0.608897	9.25877	8.53755	1.45578e-16	5.36443e-15	26.9134	Up
MPP1	-0.815132	12.3551	-8.53713	1.46041e-16	5.37239e-15	26.9102	Down
ADGRG3	-1.12681	9.11836	-8.52273	1.62929e-16	5.96336e-15	26.8031	Down
PYCR1	0.627593	9.82176	8.52073	1.65426e-16	6.04458e-15	26.7882	Up
POLD3	-0.554116	9.65025	-8.5141	1.73969e-16	6.34608e-15	26.7388	Down
RBFOX2	1.09351	8.48225	8.51353	1.74727e-16	6.36304e-15	26.7346	Up
XPC	0.527588	10.2159	8.50913	1.80658e-16	6.56804e-15	26.7019	Up
SERPINI1	0.972562	9.21565	8.50673	1.83969e-16	6.67725e-15	26.6841	Up
ZNF273	-0.529399	9.11551	-8.50401	1.87806e-16	6.80516e-15	26.6639	Down
GFOD2	-0.642786	9.17011	-8.50157	1.9131e-16	6.92059e-15	26.6458	Down
RFPL3S	1.07584	6.88376	8.50052	1.92835e-16	6.96414e-15	26.638	Up
GAS2	1.98624	8.11592	8.49366	2.03132e-16	7.32386e-15	26.587	Up
NCF4	-0.599967	11.3693	-8.49242	2.05045e-16	7.3806e-15	26.5779	Down
TMC8	-0.712793	11.5703	-8.49181	2.05996e-16	7.40259e-15	26.5733	Down
ASPM	-0.867225	11.1048	-8.48697	2.13692e-16	7.66646e-15	26.5374	Down
DCP2	-0.571604	11.7271	-8.48645	2.14534e-16	7.68399e-15	26.5336	Down
LRG1	-0.814229	9.26589	-8.48407	2.18427e-16	7.81056e-15	26.5159	Down
RETN	-1.27998	10.9244	-8.48164	2.22497e-16	7.93e-15	26.4979	Down
POLE2	-0.791067	9.90626	-8.47839	2.28035e-16	8.10084e-15	26.4738	Down
ABHD5	-0.833798	8.92838	-8.47544	2.33182e-16	8.27018e-15	26.4519	Down
POU6F1	1.04996	7.38722	8.47378	2.36123e-16	8.36083e-15	26.4396	Up
NCAPG2	-0.719756	10.3744	-8.47218	2.39002e-16	8.449e-15	26.4278	Down
MICAL1	-0.667948	10.5567	-8.47099	2.41149e-16	8.51107e-15	26.419	Down
KIF20A	-0.642131	9.96065	-8.46985	2.43247e-16	8.57121e-15	26.4105	Down
SS18	0.622868	8.63392	8.46309	2.55994e-16	9.00576e-15	26.3605	Up
HSD17B8	0.878373	10.1163	8.46244	2.57255e-16	9.03552e-15	26.3557	Up
GINS1	-0.735925	10.0686	-8.46175	2.58606e-16	9.06832e-15	26.3506	Down
PUS3	0.544336	9.33161	8.45906	2.63907e-16	9.23929e-15	26.3307	Up
P2RY13	-0.959365	10.5767	-8.45504	2.72042e-16	9.50878e-15	26.301	Down
MX1	1.26139	10.8559	8.4532	2.75842e-16	9.62615e-15	26.2874	Up
KIFC1	-1.00435	9.73993	-8.45226	2.77819e-16	9.67957e-15	26.2804	Down
ZBTB21	0.579611	9.14286	8.44962	2.8341e-16	9.8586e-15	26.2609	Up
FAM83D	-0.860044	10.6157	-8.44357	2.96651e-16	1.03027e-14	26.2162	Down
KIAA0232	-0.551982	11.42	-8.44183	3.00561e-16	1.04218e-14	26.2033	Down
FOXM1	-1.23402	9.54923	-8.44152	3.01256e-16	1.04293e-14	26.2011	Down
SIRT4	1.42071	5.74683	8.43933	3.0627e-16	1.0586e-14	26.1849	Up
EEF1D	0.669677	12.6633	8.43381	3.193e-16	1.10189e-14	26.1441	Up
FAIM	0.731271	8.6154	8.4325	3.2247e-16	1.11106e-14	26.1344	Up
DUT	-0.545058	9.80382	-8.43206	3.23533e-16	1.11121e-14	26.1312	Down
LYPD6B	1.45567	8.38569	8.43099	3.26153e-16	1.11844e-14	26.1233	Up
RASSF3	-0.56742	11.0006	-8.43029	3.2788e-16	1.12185e-14	26.1181	Down
FZD3	0.979432	7.82064	8.43017	3.28181e-16	1.12185e-14	26.1172	Up
CTNNA2	1.79991	6.96691	8.40301	4.02607e-16	1.36553e-14	25.9171	Up
OAF	1.20873	9.29527	8.40165	4.06729e-16	1.37737e-14	25.9071	Up
BUB1B	-0.621585	10.8035	-8.40134	4.07692e-16	1.37848e-14	25.9048	Down
IGSF11	1.85412	6.13688	8.40085	4.09186e-16	1.38139e-14	25.9012	Up
RHEBL1	0.870619	7.85241	8.39963	4.12959e-16	1.39196e-14	25.8922	Up
SLC41A2	0.786723	7.52733	8.39352	4.32357e-16	1.45509e-14	25.8473	Up
PRKD2	0.758474	10.7587	8.39139	4.39338e-16	1.4763e-14	25.8316	Up
C3orf80	-1.18727	7.05787	-8.39063	4.41827e-16	1.48237e-14	25.8261	Down
HS2ST1	0.717996	8.04833	8.38718	4.53431e-16	1.51896e-14	25.8007	Up
ARHGAP9	-0.698392	12.1607	-8.38344	4.6633e-16	1.55737e-14	25.7732	Down
RTKN	1.65265	5.9352	8.38284	4.68445e-16	1.56203e-14	25.7688	Up
KIF18B	-0.695294	10.7678	-8.37707	4.89175e-16	1.62866e-14	25.7264	Down
C20orf197	-0.957056	6.90917	-8.37675	4.90337e-16	1.63003e-14	25.7241	Down
AKR1A1	0.501222	11.0504	8.37352	5.02349e-16	1.66741e-14	25.7004	Up
LOC730101	1.03876	9.05645	8.37182	5.08804e-16	1.68627e-14	25.6879	Up
RAB4B-EGLN2	-0.550017	10.4304	-8.37089	5.12373e-16	1.69551e-14	25.681	Down
NDEL1	-0.512773	11.522	-8.36929	5.18535e-16	1.71329e-14	25.6693	Down
CHMP1A	-0.505692	10.0667	-8.36606	5.3125e-16	1.75264e-14	25.6456	Down
MEGF9	-0.927267	11.3469	-8.36242	5.45919e-16	1.79831e-14	25.6189	Down
UBE2C	-0.65286	11.3394	-8.3596	5.57589e-16	1.8312e-14	25.5982	Down
NDUFAF4	0.558849	10.1212	8.35935	5.58638e-16	1.83188e-14	25.5964	Up
PCOLCE2	-0.898278	9.86081	-8.35801	5.64273e-16	1.84757e-14	25.5866	Down
SMOC1	1.35943	7.68554	8.35127	5.93456e-16	1.93634e-14	25.5372	Up
HP1BP3	-0.528387	9.21057	-8.35114	5.94057e-16	1.93634e-14	25.5362	Down
ACTN1	-0.735709	13.0055	-8.34981	5.99965e-16	1.95267e-14	25.5265	Down
NTNG2	-0.937663	8.51389	-8.34915	6.02946e-16	1.95944e-14	25.5217	Down
PDIA6	0.706684	13.097	8.3475	6.10456e-16	1.98088e-14	25.5095	Up
PDK1	1.31677	8.14702	8.34488	6.22537e-16	2.01707e-14	25.4903	Up
LOC285812	-0.542649	10.2091	-8.34371	6.27982e-16	2.03169e-14	25.4818	Down
APOBR	-0.788867	8.6371	-8.33506	6.69942e-16	2.16101e-14	25.4185	Down
ST3GAL6	1.05811	9.55986	8.33447	6.72882e-16	2.16728e-14	25.4142	Up
JAML	-0.888554	10.4065	-8.33258	6.82441e-16	2.19421e-14	25.4004	Down
IMPAD1	0.938708	8.2252	8.33242	6.83261e-16	2.19421e-14	25.3992	Up
METTL7A	0.637444	13.1156	8.32593	7.17192e-16	2.29977e-14	25.3518	Up
RHOG	-0.562918	12.3176	-8.29755	8.86218e-16	2.81685e-14	25.1446	Down
ANKRD22	-1.07892	9.67951	-8.29197	9.238e-16	2.93202e-14	25.104	Down
NKIRAS1	0.674009	8.13677	8.28321	9.86006e-16	3.12489e-14	25.0402	Up
CASP10	0.657279	9.91453	8.28023	1.00811e-15	3.19029e-14	25.0185	Up
MANEA	1.22135	6.51081	8.27873	1.01941e-15	3.22136e-14	25.0076	Up
AURKA	-0.744999	10.7632	-8.26576	1.12252e-15	3.54205e-14	24.9133	Down
HOMER1	1.35289	7.39713	8.26418	1.13582e-15	3.57882e-14	24.9017	Up
MYADM	-0.586254	9.94228	-8.26104	1.16258e-15	3.65785e-14	24.8789	Down
VOPP1	0.735301	12.0363	8.25913	1.17916e-15	3.70465e-14	24.8651	Up
AGTRAP	-0.691843	10.5467	-8.25782	1.19072e-15	3.73557e-14	24.8555	Down
C19orf60	0.76644	8.69772	8.25531	1.21306e-15	3.80016e-14	24.8373	Up
IER3	-0.689956	10.2286	-8.2393	1.36596e-15	4.273e-14	24.7211	Down
CHID1	0.601953	10.8631	8.23517	1.40836e-15	4.3993e-14	24.6912	Up
WASF2	-0.501662	11.4348	-8.23268	1.43454e-15	4.47464e-14	24.6732	Down
LOC101928000	0.742397	9.10901	8.22429	1.52649e-15	4.74784e-14	24.6124	Up
FUT7	-1.52685	6.87875	-8.22262	1.54546e-15	4.79999e-14	24.6003	Down
FDXACB1	0.841216	7.92407	8.2174	1.60629e-15	4.97945e-14	24.5625	Up
ZNF451	-0.617219	10.7593	-8.21727	1.60783e-15	4.97945e-14	24.5616	Down
MTX3	0.552438	9.98568	8.21687	1.61261e-15	4.98718e-14	24.5587	Up
TSPO	-0.894519	12.8112	-8.21373	1.65041e-15	5.08958e-14	24.536	Down
GGACT	0.531387	8.49091	8.21171	1.6752e-15	5.15872e-14	24.5214	Up
SETBP1	0.839058	9.2444	8.20968	1.70061e-15	5.22218e-14	24.5067	Up
PROM1	-0.768734	7.64443	-8.20948	1.70312e-15	5.22251e-14	24.5052	Down
CHCHD4	0.504314	9.71312	8.20924	1.70604e-15	5.22408e-14	24.5036	Up
CD82	-0.8989	10.3091	-8.2071	1.73332e-15	5.30014e-14	24.488	Down
POLE	-0.530182	9.66349	-8.20622	1.74453e-15	5.32695e-14	24.4817	Down
RAB11FIP1	-0.759125	9.95529	-8.20581	1.74982e-15	5.3356e-14	24.4788	Down
TNFRSF1A	-0.675578	11.0871	-8.20548	1.75412e-15	5.34122e-14	24.4764	Down
MKRN1	-0.738424	13.1921	-8.20255	1.79253e-15	5.45055e-14	24.4552	Down
SLC22A4	-0.85922	10.7557	-8.19694	1.86827e-15	5.66501e-14	24.4147	Down
GAS7	-0.809104	9.36282	-8.18976	1.96987e-15	5.95573e-14	24.3628	Down
RUNX1-IT1	-0.687325	9.7587	-8.18956	1.97282e-15	5.95573e-14	24.3614	Down
PAOX	0.75328	8.09527	8.1894	1.97511e-15	5.95573e-14	24.3603	Up
ORC6	-0.57144	10.207	-8.18847	1.9887e-15	5.98841e-14	24.3535	Down
B9D1	0.814785	8.30561	8.18771	1.99989e-15	6.01377e-14	24.3481	Up
DPY19L2P2	-0.687525	8.57931	-8.18064	2.10693e-15	6.3269e-14	24.297	Down
SLC33A1	0.573216	9.65923	8.17992	2.11812e-15	6.35173e-14	24.2918	Up
C3orf18	1.1297	6.51985	8.1714	2.25527e-15	6.7444e-14	24.2305	Up
KIAA0226L	-0.681336	9.65154	-8.16978	2.28227e-15	6.81578e-14	24.2188	Down
TM6SF1	-0.650726	9.52674	-8.16628	2.34188e-15	6.98419e-14	24.1936	Down
CCR2	1.08752	11.6532	8.16262	2.40586e-15	7.16517e-14	24.1672	Up
NCF1C	-0.679808	11.3595	-8.16239	2.40991e-15	7.16741e-14	24.1656	Down
C11orf80	1.07655	8.42081	8.16074	2.43936e-15	7.2451e-14	24.1537	Up
LOC100287896	0.616865	7.26849	8.15937	2.46407e-15	7.30852e-14	24.1438	Up
FRMD4B	-0.662438	10.0531	-8.15753	2.49763e-15	7.39797e-14	24.1306	Down
ITGB2	-1.00335	11.7943	-8.15686	2.50999e-15	7.42444e-14	24.1257	Down
KBTBD3	0.707328	7.5905	8.15176	2.60571e-15	7.69711e-14	24.0891	Up
KIF11	-0.725388	10.5396	-8.14762	2.68618e-15	7.92405e-14	24.0594	Down
CDV3	0.551357	13.1499	8.14685	2.70141e-15	7.95817e-14	24.0538	Up
BOLA2B	0.655008	10.9036	8.1426	2.78706e-15	8.19938e-14	24.0233	Up
AURKB	-0.745144	9.38481	-8.13942	2.8529e-15	8.38174e-14	24.0005	Down
FCN1	-0.858481	9.44911	-8.13063	3.04308e-15	8.92841e-14	23.9373	Down
COPG1	0.620146	10.3589	8.12989	3.05953e-15	8.95252e-14	23.932	Up
TP53INP1	0.707841	12.3792	8.12969	3.06404e-15	8.95368e-14	23.9306	Up
EML6	1.20192	8.7016	8.1281	3.09997e-15	9.04649e-14	23.9192	Up
DNA2	-0.569034	8.99358	-8.12696	3.12615e-15	9.11068e-14	23.911	Down
FAM72A	-0.772999	11.3317	-8.12335	3.20982e-15	9.3295e-14	23.8851	Down
RAB27A	-0.576246	11.2679	-8.12297	3.21876e-15	9.343e-14	23.8824	Down
NME8	-1.66921	6.00316	-8.12099	3.26595e-15	9.46733e-14	23.8682	Down
ZNF791	0.612051	11.0479	8.12023	3.28421e-15	9.50759e-14	23.8627	Up
IL15	0.848389	8.71178	8.11708	3.36082e-15	9.71643e-14	23.8401	Up
AGPS	-0.54514	9.38852	-8.11422	3.43202e-15	9.90911e-14	23.8196	Down
GNPDA2	0.66332	8.63512	8.11388	3.44041e-15	9.92014e-14	23.8172	Up
PXK	-0.652024	8.99155	-8.10639	3.63449e-15	1.04659e-13	23.7636	Down
NFE2	-1.18677	11.795	-8.10528	3.66414e-15	1.05332e-13	23.7556	Down
ATG9A	-0.560573	9.98843	-8.10515	3.66757e-15	1.05332e-13	23.7547	Down
FAM19A5	2.09633	6.05906	8.10398	3.69915e-15	1.06099e-13	23.7463	Up
RPN1	0.68772	12.1654	8.10269	3.73409e-15	1.0696e-13	23.7371	Up
C1orf27	0.666429	9.29377	8.09851	3.84998e-15	1.0999e-13	23.7072	Up
FAM200B	-0.657283	7.99673	-8.09814	3.86062e-15	1.10149e-13	23.7045	Down
SLC16A5	-1.12108	7.08884	-8.09759	3.87619e-15	1.10449e-13	23.7006	Down
UGT2B15	1.27799	7.49004	8.09714	3.8888e-15	1.10663e-13	23.6974	Up
IGLL1	-1.04122	9.71612	-8.09631	3.91248e-15	1.10943e-13	23.6915	Down
IFI6	1.20549	9.99828	8.09626	3.91394e-15	1.10943e-13	23.6911	Up
EBAG9	0.555239	11.1661	8.09626	3.91396e-15	1.10943e-13	23.6911	Up
CEBPD	-0.767226	12.1409	-8.09594	3.92298e-15	1.11054e-13	23.6888	Down
SLC4A1	-1.07011	11.0399	-8.09503	3.94936e-15	1.11635e-13	23.6823	Down
RIC1	1.3618	4.77114	8.09488	3.95379e-15	1.11635e-13	23.6812	Up
MCEMP1	-1.11631	11.6446	-8.09382	3.98452e-15	1.12357e-13	23.6736	Down
NDFIP2	0.773781	8.80884	8.09112	4.06378e-15	1.14328e-13	23.6543	Up
SGO2	-0.595596	9.9123	-8.09108	4.06492e-15	1.14328e-13	23.6541	Down
NDUFAF1	0.615735	9.88646	8.08946	4.11338e-15	1.15541e-13	23.6425	Up
GAPT	-1.28944	9.91719	-8.08689	4.19137e-15	1.1758e-13	23.6241	Down
RFC5	-0.505468	9.75492	-8.08515	4.24509e-15	1.18934e-13	23.6116	Down
PCDHB9	0.803499	6.87208	8.08335	4.301e-15	1.20345e-13	23.5988	Up
NOL12	-0.567472	9.32981	-8.08195	4.34519e-15	1.21425e-13	23.5888	Down
SLAMF1	1.37647	7.63562	8.07941	4.42663e-15	1.23542e-13	23.5707	Up
GNAZ	-0.693252	8.96879	-8.07376	4.61298e-15	1.28249e-13	23.5303	Down
CCNF	-0.767064	10.0505	-8.07075	4.71544e-15	1.30763e-13	23.5088	Down
TCP11L2	-1.05369	6.58368	-8.07033	4.72989e-15	1.30997e-13	23.5059	Down
ALAS1	-0.52368	10.9653	-8.06713	4.84162e-15	1.33921e-13	23.483	Down
MGME1	-0.543783	10.5685	-8.06516	4.91159e-15	1.35683e-13	23.469	Down
SND1	0.633521	11.2591	8.05715	5.20668e-15	1.43653e-13	23.4119	Up
PITPNA-AS1	0.643557	8.90252	8.0523	5.39409e-15	1.48447e-13	23.3773	Up
E2F8	-0.79493	10.1632	-8.05184	5.41202e-15	1.48752e-13	23.3741	Down
MARK3	-0.500852	10.4964	-8.05133	5.4324e-15	1.49124e-13	23.3704	Down
DDIT4	1.06652	11.8613	8.05087	5.45042e-15	1.49429e-13	23.3672	Up
LOC101930363	-0.8129	7.15365	-8.05062	5.46027e-15	1.49511e-13	23.3654	Down
DENND5A	-0.56634	10.3287	-8.0455	5.66794e-15	1.55002e-13	23.3289	Down
MC4R	1.34953	7.82511	8.0446	5.70478e-15	1.55814e-13	23.3225	Up
DLEU2	-0.647313	9.07192	-8.04067	5.87025e-15	1.60132e-13	23.2946	Down
TBC1D22B	-1.27991	6.21242	-8.03783	5.99298e-15	1.63275e-13	23.2743	Down
MAFG	-0.640246	10.474	-8.03581	6.08142e-15	1.65477e-13	23.26	Down
TMEM161B-AS1	1.22507	6.54408	8.03039	6.32616e-15	1.71707e-13	23.2214	Up
G6PD	-0.783761	10.5333	-8.02176	6.73501e-15	1.82576e-13	23.1602	Down
LIMK2	-0.539055	8.98773	-8.02024	6.80992e-15	1.84299e-13	23.1494	Down
H1F0	-0.980232	12.563	-8.01642	7.00121e-15	1.88616e-13	23.1223	Down
BCL2A1	-0.842183	9.94136	-8.01257	7.19996e-15	1.93731e-13	23.0949	Down
OSCAR	-0.781903	9.02844	-8.01202	7.22864e-15	1.94262e-13	23.091	Down
CDC20	-0.878428	10.5258	-8.00904	7.3866e-15	1.98159e-13	23.0699	Down
CCDC163	0.875497	8.57409	8.00888	7.39519e-15	1.98159e-13	23.0687	Up
NCAPD2	-0.582767	9.79838	-8.00877	7.40101e-15	1.98159e-13	23.068	Down
MFSD10	-0.705101	9.81857	-8.00802	7.44133e-15	1.98812e-13	23.0626	Down
ANK1	-0.945818	11.1455	-8.00798	7.44367e-15	1.98812e-13	23.0623	Down
NDE1	-0.507335	10.1367	-8.00671	7.51245e-15	2.00403e-13	23.0533	Down
RNF217	-0.501008	9.01555	-8.00573	7.56596e-15	2.01583e-13	23.0464	Down
IQCB1	0.523574	10.2402	8.00504	7.60391e-15	2.02346e-13	23.0415	Up
MIR7110	0.513055	10.968	8.00177	7.78634e-15	2.06947e-13	23.0183	Up
LOC101928443	1.17867	6.88429	7.99811	7.99547e-15	2.12246e-13	22.9924	Up
CHPT1	-0.915378	7.26364	-7.99733	8.0407e-15	2.13186e-13	22.9869	Down
IER3IP1	0.577297	8.44736	7.99671	8.07716e-15	2.13892e-13	22.9825	Up
STAT4	0.613583	9.54979	7.99654	8.087e-15	2.13892e-13	22.9813	Up
AMPD1	1.51867	10.0553	7.9959	8.12425e-15	2.14616e-13	22.9768	Up
SIGMAR1	0.531302	10.1368	7.99424	8.22262e-15	2.16951e-13	22.965	Up
CEACAM6	-1.22618	12.1135	-7.99332	8.27737e-15	2.18131e-13	22.9585	Down
KIF15	-0.651744	9.9864	-7.99025	8.46368e-15	2.22771e-13	22.9367	Down
CDKN2D	-0.995962	9.79143	-7.98943	8.51401e-15	2.23825e-13	22.9309	Down
MTDH	0.803654	10.0011	7.98702	8.66421e-15	2.27498e-13	22.9138	Up
GPSM2	-1.24521	8.58993	-7.9857	8.74734e-15	2.29404e-13	22.9045	Down
CYP27B1	0.740574	8.3331	7.98548	8.76103e-15	2.29486e-13	22.903	Up
TMEM263	0.682549	10.413	7.98088	9.0574e-15	2.36964e-13	22.8704	Up
ZNF532	1.01312	8.91782	7.97924	9.16533e-15	2.39212e-13	22.8589	Up
NUSAP1	-0.708037	12.5298	-7.96959	9.82781e-15	2.55582e-13	22.7906	Down
FBXO7	-0.752446	13.044	-7.96936	9.84417e-15	2.55701e-13	22.789	Down
CD40	1.28653	7.8823	7.96904	9.86682e-15	2.55984e-13	22.7867	Up
PCDH17	0.674016	8.69496	7.96839	9.91355e-15	2.5689e-13	22.7821	Up
NECTIN3	1.04726	7.14856	7.96528	1.01384e-14	2.62092e-13	22.7602	Up
RIOK2	0.568158	9.30483	7.96493	1.0164e-14	2.62442e-13	22.7577	Up
TMEM71	-1.16345	10.2118	-7.96136	1.04293e-14	2.68973e-13	22.7325	Down
C1orf162	-0.687321	11.0166	-7.95406	1.09939e-14	2.82934e-13	22.681	Down
VSTM1	-1.31649	9.15335	-7.95402	1.09967e-14	2.82934e-13	22.6807	Down
FOXP1	-0.611219	8.34579	-7.95246	1.11214e-14	2.85467e-13	22.6697	Down
ITGB2-AS1	-0.934892	8.62599	-7.95226	1.11372e-14	2.85534e-13	22.6683	Down
BCL7A	-0.735091	8.01423	-7.94898	1.14041e-14	2.92034e-13	22.6452	Down
RILPL2	-0.517678	10.7687	-7.94817	1.1471e-14	2.93055e-13	22.6394	Down
CXXC5	0.716037	10.8026	7.94684	1.15815e-14	2.95185e-13	22.6301	Up
LINC01021	2.05417	4.1737	7.94445	1.17829e-14	2.99967e-13	22.6132	Up
LOC101060399	0.614275	10.2599	7.94063	1.21117e-14	3.07978e-13	22.5863	Up
CHST12	0.639503	10.8096	7.93827	1.23188e-14	3.12878e-13	22.5697	Up
ULK1	-0.565327	9.23378	-7.93598	1.25236e-14	3.17708e-13	22.5536	Down
DDOST	0.566488	12.1818	7.9353	1.25857e-14	3.18912e-13	22.5488	Up
TTN-AS1	-0.658752	8.51523	-7.93474	1.26365e-14	3.19824e-13	22.5448	Down
NRGN	-0.891775	11.29	-7.93337	1.27615e-14	3.22613e-13	22.5352	Down
MIR7109	-0.526093	9.62957	-7.93205	1.28834e-14	3.25316e-13	22.5259	Down
TRAK2	-1.06167	11.7311	-7.93074	1.30057e-14	3.27645e-13	22.5167	Down
HMGB3	-0.533189	10.471	-7.92803	1.32617e-14	3.33641e-13	22.4976	Down
CKAP2L	-0.769121	9.6462	-7.92789	1.32744e-14	3.33641e-13	22.4967	Down
COLCA2	0.91777	8.01751	7.9259	1.34661e-14	3.38068e-13	22.4826	Up
KDM6B	-1.06805	7.75628	-7.92557	1.34979e-14	3.38475e-13	22.4803	Down
DNAJA4	-1.22429	8.48076	-7.92147	1.39024e-14	3.47815e-13	22.4515	Down
C8orf88	-0.676227	8.10229	-7.92044	1.40056e-14	3.49996e-13	22.4442	Down
IGF2BP2	-0.788703	10.4663	-7.92025	1.40249e-14	3.50075e-13	22.4429	Down
LOC101928429	-0.834845	8.64094	-7.92	1.40499e-14	3.50296e-13	22.4412	Down
MYO1G	-1.11414	8.34823	-7.91822	1.42307e-14	3.54398e-13	22.4287	Down
NEIL3	-0.681544	9.29666	-7.91768	1.42861e-14	3.55372e-13	22.4249	Down
PPFIA4	-1.3335	6.20041	-7.91599	1.44616e-14	3.59324e-13	22.4129	Down
RNF126P1	0.752103	7.34784	7.9153	1.4533e-14	3.60687e-13	22.4081	Up
ALDH1L2	1.62001	5.23498	7.9143	1.46376e-14	3.6287e-13	22.4011	Up
CBX5	-0.685617	8.84591	-7.9125	1.48288e-14	3.67189e-13	22.3884	Down
GLUL	-0.881937	10.9823	-7.90934	1.51687e-14	3.75179e-13	22.3662	Down
NFXL1	0.654928	8.89386	7.89974	1.62513e-14	4.015e-13	22.2988	Up
LOC100505711	0.935847	8.84248	7.89507	1.68053e-14	4.14715e-13	22.2661	Up
ERMAP	-0.891504	9.96981	-7.89192	1.71893e-14	4.2323e-13	22.244	Down
KCNK12	1.47956	6.71325	7.89157	1.72323e-14	4.23808e-13	22.2416	Up
NRIP1	-0.656016	10.2928	-7.89036	1.73825e-14	4.27021e-13	22.2331	Down
PREX1	-0.558387	10.2061	-7.88853	1.76119e-14	4.31681e-13	22.2202	Down
HDLBP	0.60167	11.25	7.88639	1.78846e-14	4.37872e-13	22.2052	Up
IFT57	0.507399	9.82272	7.88506	1.80553e-14	4.41552e-13	22.1959	Up
SLC25A23	1.05819	6.25679	7.88014	1.87034e-14	4.56889e-13	22.1615	Up
CCDC50	0.610843	10.337	7.87177	1.98588e-14	4.84286e-13	22.1029	Up
NUF2	-0.822767	10.0858	-7.87169	1.98695e-14	4.84286e-13	22.1023	Down
SLC27A2	-0.82882	8.73074	-7.87071	2.00101e-14	4.87166e-13	22.0955	Down
FAM114A1	0.564669	9.75895	7.86897	2.026e-14	4.92698e-13	22.0833	Up
PLBD1	-1.02764	12.7298	-7.86859	2.03161e-14	4.9351e-13	22.0806	Down
ALG9	0.549059	9.68112	7.86772	2.04427e-14	4.96033e-13	22.0745	Up
NUS1P3	0.996317	7.33522	7.86387	2.10131e-14	5.09305e-13	22.0476	Up
DCLK1	0.94511	8.06119	7.86271	2.1188e-14	5.12401e-13	22.0395	Up
ZWINT	-0.574404	12.0693	-7.85942	2.16927e-14	5.24024e-13	22.0165	Down
STEAP1B	1.05076	6.86009	7.85429	2.25035e-14	5.42404e-13	21.9807	Up
CACNA2D3	-1.18348	7.00274	-7.8507	2.30876e-14	5.54638e-13	21.9556	Down
IFIT5	0.690215	9.94645	7.84948	2.32896e-14	5.58872e-13	21.9471	Up
KIF23	-0.90791	8.84047	-7.84856	2.34434e-14	5.61945e-13	21.9407	Down
GLT1D1	-0.909483	9.73969	-7.84666	2.37631e-14	5.6898e-13	21.9274	Down
RAB37	-0.630735	9.88807	-7.84571	2.39251e-14	5.72228e-13	21.9208	Down
DPY19L1P1	-1.28042	7.64379	-7.84498	2.40494e-14	5.74569e-13	21.9157	Down
SLC26A8	-1.11369	7.87749	-7.84339	2.43244e-14	5.8008e-13	21.9046	Down
RCOR1	-0.709497	11.1205	-7.84334	2.43334e-14	5.8008e-13	21.9042	Down
CYB561	0.521393	9.16356	7.83915	2.50721e-14	5.97035e-13	21.875	Up
CAPN2	0.672206	12.5131	7.83877	2.51404e-14	5.98007e-13	21.8724	Up
PTGS1	-1.22641	7.29357	-7.83422	2.59696e-14	6.17054e-13	21.8406	Down
CDC7	-0.536724	10.1201	-7.83063	2.66422e-14	6.31654e-13	21.8156	Down
STXBP6	1.40218	5.99575	7.82839	2.7071e-14	6.41122e-13	21.8	Up
VNN2	-1.17457	10.0931	-7.82585	2.75662e-14	6.50725e-13	21.7823	Down
RAB39B	1.31159	6.74117	7.82534	2.76656e-14	6.52362e-13	21.7788	Up
MIR6125	-0.551358	11.1466	-7.82409	2.79142e-14	6.57511e-13	21.7701	Down
FAN1	0.527642	9.76185	7.81626	2.95145e-14	6.94453e-13	21.7156	Up
CCDC69	0.797393	9.8058	7.81325	3.01529e-14	7.08707e-13	21.6947	Up
MBP	-0.897345	9.41718	-7.81294	3.02209e-14	7.09538e-13	21.6925	Down
PTPRE	-0.687513	7.18555	-7.81064	3.0719e-14	7.20456e-13	21.6765	Down
DUSP22	0.705501	11.3443	7.80906	3.10657e-14	7.27802e-13	21.6655	Up
LCN2	-1.00333	13.8611	-7.80745	3.14235e-14	7.35392e-13	21.6543	Down
ATG4C	0.753033	9.00508	7.80578	3.17986e-14	7.42571e-13	21.6427	Up
MAP2	1.01391	6.73666	7.80224	3.2611e-14	7.59909e-13	21.6181	Up
C5orf45	0.951742	7.83468	7.79997	3.31411e-14	7.71436e-13	21.6023	Up
NEK2	-0.712971	10.3569	-7.79935	3.32876e-14	7.74016e-13	21.598	Down
IGSF6	-0.621754	9.71513	-7.79807	3.35911e-14	7.78575e-13	21.5891	Down
CFP	-1.41646	10.2493	-7.79787	3.36386e-14	7.78846e-13	21.5878	Down
PNP	-0.615951	11.4754	-7.79629	3.40188e-14	7.86812e-13	21.5768	Down
DPM3	0.670687	10.3247	7.79527	3.42649e-14	7.91662e-13	21.5697	Up
ARRDC1	-0.528259	9.68839	-7.79278	3.48764e-14	8.04935e-13	21.5524	Down
MSRB1	-0.86618	12.3841	-7.79212	3.50411e-14	8.07878e-13	21.5478	Down
RNF166	-0.546802	10.156	-7.79001	3.55712e-14	8.1923e-13	21.5332	Down
STIL	-0.556089	9.70642	-7.78819	3.60322e-14	8.28969e-13	21.5206	Down
KEL	-1.11334	10.3868	-7.78522	3.68005e-14	8.4575e-13	21.5	Down
IRAK1	0.753959	9.11058	7.78368	3.72056e-14	8.54158e-13	21.4893	Up
AJAP1	1.49885	6.24728	7.78038	3.80871e-14	8.73472e-13	21.4664	Up
TICAM1	0.604462	8.05695	7.77905	3.84476e-14	8.8081e-13	21.4572	Up
DNAJC25-GNG10	0.527944	9.27083	7.77622	3.92282e-14	8.97747e-13	21.4375	Up
RBPMS2	-1.10954	8.8373	-7.77477	3.96317e-14	9.06028e-13	21.4275	Down
MSMO1	0.650355	9.94431	7.77428	3.97689e-14	9.0821e-13	21.4242	Up
LCP2	-0.664105	10.6533	-7.77376	3.99172e-14	9.1064e-13	21.4205	Down
BMX	-1.07396	8.55022	-7.76813	4.15419e-14	9.46712e-13	21.3815	Down
MLEC	0.730809	11.1581	7.76504	4.24608e-14	9.65911e-13	21.3602	Up
HID1	0.615293	9.29798	7.765	4.24733e-14	9.65911e-13	21.3599	Up
FLJ32255	0.622418	8.96573	7.76459	4.25966e-14	9.67704e-13	21.357	Up
CENPA	-0.580984	9.19337	-7.76371	4.28628e-14	9.72735e-13	21.351	Down
WASF1	-0.686886	8.93639	-7.75398	4.592e-14	1.04103e-12	21.2836	Down
SEL1L2	1.78271	5.27381	7.75347	4.60859e-14	1.0437e-12	21.2801	Up
LPCAT2	-0.843994	8.70848	-7.75118	4.68398e-14	1.05967e-12	21.2643	Down
KIAA0101	-0.708677	12.8025	-7.74841	4.77647e-14	1.07835e-12	21.2451	Down
ANPEP	-0.710371	10.3095	-7.74699	4.82473e-14	1.08812e-12	21.2353	Down
ARRB2	-0.787603	10.9026	-7.74578	4.86622e-14	1.09634e-12	21.227	Down
MIR4707	-0.532907	10.8537	-7.74488	4.89726e-14	1.10219e-12	21.2207	Down
ATP10B	1.49192	8.85607	7.74438	4.91449e-14	1.10492e-12	21.2173	Up
URGCP-MRPS24	0.524226	12.5315	7.74371	4.93772e-14	1.109e-12	21.2127	Up
PARVG	-0.687814	11.1292	-7.74137	5.02015e-14	1.12635e-12	21.1965	Down
BUB1	-0.608334	9.88319	-7.73224	5.35482e-14	1.19896e-12	21.1335	Down
ATP6V1B2	-0.50399	11.8367	-7.73001	5.43974e-14	1.21601e-12	21.1181	Down
CAPN3	-0.739329	10.4893	-7.72994	5.44213e-14	1.21601e-12	21.1177	Down
LMNB1	-0.852018	10.6733	-7.72682	5.56343e-14	1.24056e-12	21.0961	Down
C9orf24	1.21262	6.09952	7.72569	5.60786e-14	1.24918e-12	21.0884	Up
BEX2	0.90102	9.58366	7.72492	5.63845e-14	1.25471e-12	21.083	Up
TACC3	-0.917126	10.5956	-7.71801	5.92002e-14	1.31602e-12	21.0354	Down
DMTN	-0.905178	11.4346	-7.71764	5.93578e-14	1.31818e-12	21.0328	Down
PTPN22	-0.791817	9.65473	-7.71721	5.95369e-14	1.32081e-12	21.0299	Down
GNL3	0.849953	7.02477	7.71465	6.06224e-14	1.34233e-12	21.0122	Up
KIF21B	-0.953493	9.53905	-7.71319	6.12454e-14	1.35319e-12	21.0023	Down
GLIPR2	-0.692619	10.9424	-7.71218	6.16847e-14	1.36151e-12	20.9953	Down
CLMN	0.85339	8.27718	7.70986	6.26995e-14	1.38251e-12	20.9793	Up
EZH2	-0.564273	10.3827	-7.70582	6.45128e-14	1.42105e-12	20.9515	Down
TSPAN14	-0.555307	10.81	-7.70244	6.60644e-14	1.45375e-12	20.9283	Down
SERPINB1	-0.88311	12.0467	-7.7002	6.71165e-14	1.47541e-12	20.9128	Down
CENPU	-0.606084	11.2843	-7.69855	6.78966e-14	1.49105e-12	20.9015	Down
CLEC4A	-0.703428	9.77755	-7.697	6.86444e-14	1.50595e-12	20.8908	Down
AGA	0.71109	10.2037	7.69682	6.87283e-14	1.50627e-12	20.8896	Up
PAQR9	-1.23204	8.75293	-7.69492	6.96536e-14	1.52502e-12	20.8766	Down
RACGAP1	-0.634677	11.5672	-7.69393	7.0143e-14	1.53418e-12	20.8697	Down
MPL	-1.00979	7.71845	-7.69349	7.03591e-14	1.53667e-12	20.8667	Down
DPP7	0.756478	10.1324	7.69341	7.03982e-14	1.53667e-12	20.8662	Up
CAV1	0.853977	10.5552	7.69276	7.07192e-14	1.54213e-12	20.8617	Up
NOTCH2NL	-0.698704	11.3837	-7.68911	7.25618e-14	1.58073e-12	20.8366	Down
RNF141	-1.15956	6.1342	-7.68876	7.27374e-14	1.58297e-12	20.8343	Down
KIF2C	-0.528266	10.6233	-7.68773	7.32685e-14	1.59293e-12	20.8272	Down
ZNF431	-0.601237	8.4955	-7.68756	7.33562e-14	1.59324e-12	20.826	Down
RGS18	-0.802763	10.9827	-7.68698	7.36568e-14	1.59818e-12	20.822	Down
SELENBP1	-1.06414	12.658	-7.68518	7.4594e-14	1.6169e-12	20.8096	Down
ISG15	1.22457	10.9996	7.68343	7.55127e-14	1.63518e-12	20.7977	Up
SELL	-0.783842	12.4156	-7.68207	7.62404e-14	1.6493e-12	20.7883	Down
LYST	-0.906969	8.11849	-7.6793	7.77354e-14	1.67997e-12	20.7693	Down
RBM38	-0.757639	11.9834	-7.67869	7.807e-14	1.68552e-12	20.7651	Down
LY96	0.671548	11.6519	7.67732	7.88244e-14	1.70012e-12	20.7558	Up
GYPA	-1.13049	8.40969	-7.6717	8.19956e-14	1.76327e-12	20.7172	Down
FRAT2	-0.772023	10.874	-7.66911	8.35013e-14	1.79388e-12	20.6995	Down
USP46	0.686652	7.71173	7.66838	8.39329e-14	1.80137e-12	20.6944	Up
SLPI	-0.833813	11.4298	-7.66606	8.53074e-14	1.82906e-12	20.6785	Down
SEPT5-GP1BB	-0.938139	9.64209	-7.66149	8.8087e-14	1.88494e-12	20.6472	Down
ERGIC2	0.539161	10.538	7.66056	8.86597e-14	1.89533e-12	20.6409	Up
TPX2	-0.772254	11.1089	-7.65862	8.98768e-14	1.91946e-12	20.6276	Down
SLC25A32	0.65848	9.6446	7.65799	9.02714e-14	1.926e-12	20.6233	Up
RWDD2B	0.506837	9.31072	7.65761	9.05133e-14	1.92927e-12	20.6207	Up
GS1-124K5.4	0.754623	7.9534	7.65619	9.14196e-14	1.94667e-12	20.611	Up
KDELR3	1.01895	9.85578	7.65252	9.38011e-14	1.99543e-12	20.5858	Up
LAMP5	2.3691	9.73427	7.651	9.48026e-14	2.01476e-12	20.5755	Up
PPP1R16B	0.876575	9.06221	7.64676	9.7664e-14	2.07355e-12	20.5464	Up
PIP4K2A	-0.645435	9.9885	-7.6435	9.9916e-14	2.11723e-12	20.5242	Down
AGTPBP1	-0.692233	7.89557	-7.64022	1.02232e-13	2.16208e-12	20.5018	Down
PDLIM2	-0.535714	9.66101	-7.63625	1.05111e-13	2.22082e-12	20.4746	Down
PTGER2	-0.980823	9.36542	-7.63237	1.08001e-13	2.27745e-12	20.4482	Down
LINC00260	-0.958009	5.48013	-7.63116	1.08919e-13	2.29459e-12	20.4399	Down
RNF10	-0.521514	12.1524	-7.62947	1.10212e-13	2.31958e-12	20.4284	Down
RAD51AP1	-0.739226	10.0596	-7.62703	1.12114e-13	2.35733e-12	20.4117	Down
IPO4	0.519037	10.7723	7.62538	1.13409e-13	2.37994e-12	20.4004	Up
TMEM150A	0.595378	7.82005	7.62424	1.14315e-13	2.39664e-12	20.3927	Up
CENPK	-0.69644	10.2136	-7.62204	1.16088e-13	2.43147e-12	20.3776	Down
SULT1A1	-0.510538	11.4343	-7.61682	1.20399e-13	2.51449e-12	20.342	Down
SETD7	0.563147	10.7036	7.61501	1.21926e-13	2.54395e-12	20.3297	Up
FZD6	0.93578	9.25672	7.61453	1.22337e-13	2.55008e-12	20.3264	Up
FES	-0.831807	9.58554	-7.61284	1.23788e-13	2.57538e-12	20.3149	Down
NPL	-0.641183	10.1151	-7.61124	1.25178e-13	2.60181e-12	20.304	Down
CTSE	-1.01658	10.554	-7.61013	1.26148e-13	2.61947e-12	20.2965	Down
HCAR3	-0.957359	8.82203	-7.60902	1.27132e-13	2.63738e-12	20.2889	Down
TTPAL	-0.561008	8.98865	-7.60851	1.27584e-13	2.64253e-12	20.2854	Down
FBXO10	1.1512	5.72679	7.60718	1.28771e-13	2.66376e-12	20.2764	Up
PRTN3	-1.22702	13.2493	-7.60436	1.31326e-13	2.71402e-12	20.2572	Down
CRISP2	-1.0264	9.18932	-7.60393	1.31725e-13	2.71969e-12	20.2542	Down
CCDC189	-0.614686	8.67215	-7.60363	1.31997e-13	2.72273e-12	20.2522	Down
ACVR1C	0.808626	8.15745	7.60229	1.33231e-13	2.74556e-12	20.2431	Up
TYROBP	-0.680741	12.3072	-7.60144	1.34028e-13	2.75937e-12	20.2373	Down
SLC35B1	0.636096	11.1224	7.60124	1.34214e-13	2.76054e-12	20.2359	Up
TNFSF14	-1.24551	6.52955	-7.6006	1.34809e-13	2.7676e-12	20.2316	Down
RMI2	-0.621238	10.3149	-7.59962	1.35733e-13	2.78393e-12	20.225	Down
TFF3	-0.790784	9.00984	-7.59583	1.39371e-13	2.85586e-12	20.1991	Down
DCTD	0.731718	9.06238	7.59542	1.3977e-13	2.86133e-12	20.1963	Up
TRIM65	0.553623	9.27993	7.59268	1.42459e-13	2.91364e-12	20.1777	Up
LOC100996696	0.694423	12.3809	7.58941	1.45739e-13	2.97349e-12	20.1555	Up
ATG16L2	-0.661568	10.1723	-7.58935	1.45795e-13	2.97349e-12	20.1551	Down
GORAB	0.580018	9.1659	7.58406	1.51267e-13	3.07466e-12	20.1191	Up
LINC00893	0.80604	7.19231	7.58102	1.54499e-13	3.13336e-12	20.0985	Up
TMEM205	0.628596	11.3054	7.5806	1.54951e-13	3.1396e-12	20.0957	Up
C6orf99	1.30252	5.60853	7.57638	1.59561e-13	3.22999e-12	20.067	Up
CLEC12B	-1.38455	5.81874	-7.57372	1.62538e-13	3.2872e-12	20.049	Down
LOC101928047	-0.660394	8.10939	-7.5735	1.6279e-13	3.28924e-12	20.0475	Down
EDEM2	0.548697	10.04	7.57328	1.63034e-13	3.29112e-12	20.046	Up
MPI	0.674502	8.77953	7.5713	1.65299e-13	3.33374e-12	20.0325	Up
C17orf99	-1.2962	9.67909	-7.57022	1.66545e-13	3.35575e-12	20.0252	Down
YBEY	0.555162	9.33661	7.56897	1.67992e-13	3.38177e-12	20.0168	Up
BST1	-1.25256	9.51292	-7.56024	1.78491e-13	3.58648e-12	19.9576	Down
C1QTNF4	-1.37185	5.92711	-7.55736	1.82087e-13	3.65536e-12	19.9381	Down
PANX1	0.501822	8.23238	7.55196	1.89043e-13	3.7915e-12	19.9015	Up
SNX25	0.767905	7.36041	7.54789	1.94449e-13	3.89274e-12	19.874	Up
HJURP	-0.738197	10.3729	-7.54721	1.95367e-13	3.90752e-12	19.8694	Down
NEURL1B	-0.778583	10.593	-7.54449	1.99085e-13	3.97823e-12	19.8509	Down
AUNIP	-0.532344	9.00831	-7.5425	2.01849e-13	4.02975e-12	19.8375	Down
CYB5D2	0.507539	8.92925	7.54226	2.02186e-13	4.03277e-12	19.8359	Up
PLAUR	-0.586042	10.1661	-7.54012	2.05201e-13	4.08915e-12	19.8214	Down
MYBL2	-0.876016	10.1992	-7.53916	2.06571e-13	4.1127e-12	19.8149	Down
LCP1	-0.664308	12.4313	-7.53653	2.10362e-13	4.18051e-12	19.7972	Down
C7orf31	0.632917	7.89075	7.53516	2.12379e-13	4.21674e-12	19.7878	Up
GNA15	-0.560019	9.38493	-7.53432	2.13606e-13	4.23724e-12	19.7822	Down
C2orf27A	0.641881	7.69792	7.53401	2.14074e-13	4.23793e-12	19.7801	Up
PLPP1	0.691328	9.82948	7.53399	2.14099e-13	4.23793e-12	19.78	Up
UGT8	1.68184	5.55517	7.5334	2.14973e-13	4.24885e-12	19.776	Up
KCNJ15	-0.912143	9.14402	-7.52684	2.24956e-13	4.44212e-12	19.7317	Down
CENPE	-0.745278	9.87494	-7.52616	2.26016e-13	4.45899e-12	19.7271	Down
LAP3	0.595041	11.9121	7.52578	2.26608e-13	4.46661e-12	19.7245	Up
TYMS	-0.862899	10.972	-7.5248	2.28155e-13	4.49304e-12	19.7179	Down
DTL	-0.619649	10.9145	-7.52318	2.30716e-13	4.53717e-12	19.707	Down
MIR3652	0.853476	12.6537	7.52049	2.3505e-13	4.61627e-12	19.6888	Up
HNRNPUL2-BSCL2	0.785939	10.2389	7.5187	2.37971e-13	4.66942e-12	19.6768	Up
SLC25A4	0.946723	9.3393	7.51662	2.41412e-13	4.73268e-12	19.6628	Up
MMD	-0.542052	10.9907	-7.50993	2.5284e-13	4.9478e-12	19.6176	Down
TTK	-0.739927	10.5038	-7.50854	2.55276e-13	4.99097e-12	19.6082	Down
DIAPH2	-0.504583	8.88215	-7.50716	2.57719e-13	5.02969e-12	19.5989	Down
ALOX5AP	-0.934026	12.956	-7.50565	2.60414e-13	5.07772e-12	19.5888	Down
SLC25A37	-0.796307	11.4428	-7.50306	2.65114e-13	5.16474e-12	19.5713	Down
TKT	-0.796076	12.3295	-7.50077	2.69326e-13	5.2382e-12	19.5559	Down
UFM1	0.591938	10.8435	7.50075	2.69367e-13	5.2382e-12	19.5558	Up
PLAGL1	-0.608615	9.75853	-7.50035	2.70115e-13	5.24804e-12	19.5531	Down
DANCR	0.754206	11.3799	7.49841	2.73742e-13	5.31376e-12	19.5401	Up
ARHGEF39	-0.845204	6.82871	-7.49656	2.77262e-13	5.3773e-12	19.5276	Down
ARRDC2	-0.603531	9.44557	-7.49449	2.81256e-13	5.44504e-12	19.5136	Down
SIDT1	0.753146	8.92708	7.49171	2.86685e-13	5.54522e-12	19.495	Up
MCM2	-0.674765	11.9539	-7.49062	2.88843e-13	5.58006e-12	19.4877	Down
C3orf70	1.48325	6.29338	7.49055	2.89e-13	5.58006e-12	19.4871	Up
TNS1	-1.46587	6.6064	-7.48897	2.92161e-13	5.62636e-12	19.4765	Down
PSRC1	-0.593336	9.68839	-7.48896	2.92174e-13	5.62636e-12	19.4765	Down
LOC105377938	-1.19633	6.65552	-7.48862	2.92857e-13	5.63452e-12	19.4742	Down
CORO1A	-0.533215	12.5943	-7.48739	2.95357e-13	5.67258e-12	19.4659	Down
PHGDH	0.775155	9.37385	7.4852	2.99846e-13	5.75042e-12	19.4512	Up
XPO7	-0.780585	10.3574	-7.48336	3.03667e-13	5.81163e-12	19.4388	Down
B3GNT9	0.544191	8.42429	7.47845	3.14101e-13	6.00605e-12	19.4058	Up
ARFGEF3	1.14904	8.42085	7.47566	3.20183e-13	6.10257e-12	19.3871	Up
VRK1	-0.551086	11.0136	-7.47562	3.20272e-13	6.10257e-12	19.3868	Down
MAP4K3	0.723232	9.05516	7.4742	3.23408e-13	6.156e-12	19.3773	Up
NAPRT	-0.740941	9.74763	-7.4741	3.23642e-13	6.156e-12	19.3766	Down
MIR4453	0.707227	9.00885	7.47333	3.25362e-13	6.1833e-12	19.3714	Up
CTDSPL	-0.901516	9.50537	-7.47005	3.32779e-13	6.31321e-12	19.3494	Down
RALGAPA2	-0.566663	9.54313	-7.4684	3.36586e-13	6.37988e-12	19.3383	Down
ICAM2	0.515459	10.8774	7.46772	3.38156e-13	6.40406e-12	19.3338	Up
APOBEC3G	0.64781	10.1329	7.46565	3.43003e-13	6.49018e-12	19.3199	Up
ZNF788	-0.662444	8.7151	-7.46288	3.49584e-13	6.60321e-12	19.3014	Down
METTL21B	0.507707	9.32013	7.46071	3.54832e-13	6.69653e-12	19.2868	Up
ANLN	-0.911596	9.52862	-7.45967	3.57373e-13	6.73864e-12	19.2799	Down
ANXA3	-1.11444	11.8877	-7.45706	3.6385e-13	6.85482e-12	19.2623	Down
DEK	-0.66794	12.6033	-7.45468	3.69849e-13	6.95578e-12	19.2464	Down
SUCNR1	-0.809945	9.51707	-7.4532	3.73602e-13	7.0203e-12	19.2365	Down
MAPK1	-0.703574	9.90947	-7.4516	3.77737e-13	7.09187e-12	19.2258	Down
FTSJ1	0.515469	10.7053	7.45067	3.80146e-13	7.13093e-12	19.2196	Up
VASP	-0.678966	11.0982	-7.44964	3.82841e-13	7.17529e-12	19.2127	Down
DYSF	-0.572051	11.1436	-7.44745	3.88642e-13	7.27775e-12	19.198	Down
H2AFX	-0.609891	12.2502	-7.44395	3.98074e-13	7.44795e-12	19.1746	Down
LOC101930361	-0.93473	6.9995	-7.44034	4.0807e-13	7.60879e-12	19.1504	Down
ETS2	-0.506498	9.15752	-7.43945	4.10548e-13	7.64844e-12	19.1445	Down
ABCD2	0.784457	6.91127	7.43906	4.11648e-13	7.6562e-12	19.1419	Up
NOCT	-0.585283	7.72815	-7.43906	4.11669e-13	7.6562e-12	19.1418	Down
JAK2	-0.906167	7.18959	-7.43832	4.13748e-13	7.68173e-12	19.1369	Down
ARMCX3	0.51063	11.3989	7.43727	4.16729e-13	7.73047e-12	19.1299	Up
ZNF43	-0.544833	8.62304	-7.43476	4.23968e-13	7.85804e-12	19.1131	Down
SYT1	1.41786	6.60706	7.43401	4.26157e-13	7.89189e-12	19.1081	Up
BLNK	0.93624	10.6673	7.43223	4.31367e-13	7.98158e-12	19.0962	Up
LOC100996792	-0.660769	11.4119	-7.42933	4.40031e-13	8.13496e-12	19.0768	Down
MAP3K8	-0.684366	8.44697	-7.42891	4.413e-13	8.15149e-12	19.074	Down
SLC6A8	-1.15126	11.0375	-7.42464	4.54367e-13	8.37153e-12	19.0455	Down
OAS1	1.05125	9.44866	7.42452	4.54765e-13	8.37175e-12	19.0447	Up
KIF13A	-0.864834	7.06938	-7.42151	4.6421e-13	8.53119e-12	19.0246	Down
MAGEA6	1.80252	7.16919	7.41761	4.7677e-13	8.74721e-12	18.9986	Up
ARL1	0.612152	8.81924	7.41457	4.86765e-13	8.91556e-12	18.9783	Up
CTBP2	-0.672462	10.8202	-7.41131	4.97755e-13	9.1015e-12	18.9565	Down
OSBPL8	-0.520516	11.8819	-7.41023	5.01421e-13	9.16083e-12	18.9494	Down
ROPN1L	-1.18859	7.17306	-7.40897	5.05746e-13	9.2321e-12	18.941	Down
CCDC102A	1.18199	5.52611	7.40813	5.0867e-13	9.27507e-12	18.9354	Up
KAZN	-0.575706	8.79786	-7.40571	5.17158e-13	9.40095e-12	18.9192	Down
RGL4	-1.07774	9.91808	-7.4048	5.20369e-13	9.45141e-12	18.9132	Down
CST7	-1.02844	12.2331	-7.40362	5.24581e-13	9.51255e-12	18.9053	Down
ANKRD34A	1.18439	5.11417	7.40355	5.24841e-13	9.51255e-12	18.9048	Up
TMED7-TICAM2	0.593011	9.92159	7.40347	5.25123e-13	9.51255e-12	18.9043	Up
MMP9	-0.836836	14.0012	-7.40329	5.25754e-13	9.51255e-12	18.9031	Down
LOC102725426	2.23922	9.76804	7.40325	5.25922e-13	9.51255e-12	18.9028	Up
ELANE	-1.03598	14.5649	-7.40141	5.32569e-13	9.61677e-12	18.8906	Down
RPIA	-0.650915	12.2077	-7.40005	5.37507e-13	9.69788e-12	18.8816	Down
LBH	-0.57914	11.0233	-7.39969	5.38849e-13	9.71403e-12	18.8791	Down
ZNF296	0.891715	7.98423	7.39191	5.68227e-13	1.02098e-11	18.8273	Up
TSPAN5	-0.824488	10.0376	-7.38823	5.82647e-13	1.04602e-11	18.8029	Down
SYNGR3	1.46011	5.84243	7.38805	5.83358e-13	1.04606e-11	18.8017	Up
RAD17	0.535912	10.5393	7.38798	5.83632e-13	1.04606e-11	18.8012	Up
LIME1	0.880636	9.00937	7.38697	5.87685e-13	1.05246e-11	18.7945	Up
LOC727820	-0.730178	10.5974	-7.3803	6.14978e-13	1.10043e-11	18.7502	Down
SLC25A39	-0.663364	12.7461	-7.37975	6.17317e-13	1.10318e-11	18.7465	Down
GPX7	0.548988	9.59431	7.3792	6.19617e-13	1.106e-11	18.7429	Up
ANXA11	-0.586835	12.0144	-7.37885	6.21097e-13	1.10773e-11	18.7405	Down
DAPK2	-0.609367	8.63669	-7.37714	6.28367e-13	1.11886e-11	18.7292	Down
TMOD1	-0.705797	10.3823	-7.37597	6.33394e-13	1.12597e-11	18.7214	Down
EPOR	-0.955311	10.3595	-7.37084	6.55903e-13	1.16454e-11	18.6873	Down
MME	-0.68355	8.59218	-7.37078	6.5616e-13	1.16454e-11	18.6869	Down
TREML1	-0.803794	9.06027	-7.36737	6.71589e-13	1.19095e-11	18.6643	Down
MAN1A2	1.04753	7.08685	7.36693	6.73565e-13	1.19348e-11	18.6614	Up
DNAJC9	-0.51343	12.2156	-7.36477	6.83555e-13	1.21019e-11	18.647	Down
ALAD	-0.769858	11.7028	-7.35909	7.10472e-13	1.2558e-11	18.6094	Down
CDK1	-0.744326	11.3517	-7.35758	7.17791e-13	1.26771e-11	18.5994	Down
STT3B	0.52936	12.7411	7.35366	7.37174e-13	1.29878e-11	18.5734	Up
ANKLE1	-1.22001	8.45483	-7.3518	7.46511e-13	1.31416e-11	18.5611	Down
FAM110A	-0.500389	8.94894	-7.34883	7.61729e-13	1.33878e-11	18.5414	Down
WSB1	-0.598561	9.58421	-7.34829	7.64527e-13	1.34262e-11	18.5378	Down
SEC24D	0.750092	9.90064	7.34126	8.01866e-13	1.40705e-11	18.4913	Up
STAP1	1.07197	8.12721	7.33908	8.13812e-13	1.42686e-11	18.4769	Up
LOC101927266	-1.12205	8.71827	-7.33795	8.20083e-13	1.4367e-11	18.4694	Down
ZCCHC2	-0.545246	9.71463	-7.33486	8.37453e-13	1.46595e-11	18.449	Down
MARC1	-1.0151	9.34102	-7.33448	8.39568e-13	1.46847e-11	18.4465	Down
LAIR1	-1.11456	8.56194	-7.3336	8.44644e-13	1.47616e-11	18.4406	Down
GCNT1	-0.554618	8.76341	-7.3266	8.85645e-13	1.54657e-11	18.3944	Down
LOC100653247	0.679039	11.0704	7.32579	8.90508e-13	1.55382e-11	18.389	Up
MTA3	0.541396	8.2527	7.32061	9.22268e-13	1.60665e-11	18.3549	Up
CEACAM8	-0.990769	13.2571	-7.31949	9.29277e-13	1.61757e-11	18.3475	Down
LOC81691	-0.92792	8.5725	-7.31908	9.31861e-13	1.61947e-11	18.3448	Down
CARNMT1	0.550064	9.36967	7.31679	9.46427e-13	1.64347e-11	18.3296	Up
IFI27	1.2386	10.7777	7.31544	9.55146e-13	1.65518e-11	18.3207	Up
SPNS3	-1.07399	8.38038	-7.31539	9.55455e-13	1.65518e-11	18.3204	Down
ACSL6	-1.08382	10.4701	-7.3126	9.73615e-13	1.68396e-11	18.302	Down
ARG1	-0.938481	11.9507	-7.3085	1.00103e-12	1.72863e-11	18.2749	Down
ADGRE3	-0.810164	8.48252	-7.30766	1.00667e-12	1.73698e-11	18.2695	Down
LOC400768	1.5208	4.22989	7.30557	1.02103e-12	1.75897e-11	18.2556	Up
IL18RAP	-0.941036	10.45	-7.30347	1.03558e-12	1.78262e-11	18.2418	Down
KIF4A	-0.717982	10.0832	-7.2997	1.06228e-12	1.8257e-11	18.217	Down
CCNE2	-0.6265	10.1687	-7.29879	1.06887e-12	1.83268e-11	18.211	Down
KIF20B	-0.556886	9.42265	-7.29543	1.09335e-12	1.87023e-11	18.1889	Down
HEXIM2	0.509981	8.294	7.29434	1.10145e-12	1.88259e-11	18.1817	Up
MFHAS1	-0.898938	9.84235	-7.29281	1.11292e-12	1.89921e-11	18.1716	Down
SLC43A1	-0.543223	10.4628	-7.28935	1.13918e-12	1.94098e-11	18.1488	Down
CSNK1E	1.01223	7.36218	7.28428	1.17876e-12	2.00527e-11	18.1155	Up
MYO5C	0.502157	9.63753	7.27273	1.27414e-12	2.16583e-11	18.0397	Up
FZD7	0.928878	8.16656	7.27254	1.27579e-12	2.16695e-11	18.0384	Up
THY1	0.619348	8.78445	7.2719	1.28128e-12	2.17439e-11	18.0342	Up
ASAP1	-0.718277	10.1799	-7.2718	1.28217e-12	2.17439e-11	18.0335	Down
CMTM5	-0.755731	9.94573	-7.26856	1.31046e-12	2.22063e-11	18.0122	Down
HMMR	-0.713494	11.3027	-7.26598	1.33343e-12	2.2578e-11	17.9953	Down
GCLC	-0.949735	8.22732	-7.26463	1.34552e-12	2.27526e-11	17.9865	Down
SCARNA17	-0.766067	8.51315	-7.2646	1.34584e-12	2.27526e-11	17.9863	Down
BRI3BP	-0.504381	10.9425	-7.26407	1.35062e-12	2.28157e-11	17.9828	Down
DLGAP5	-0.753031	11.0692	-7.26214	1.3683e-12	2.30785e-11	17.9701	Down
PTH2R	-1.16518	7.29797	-7.26139	1.3752e-12	2.31664e-11	17.9652	Down
JAZF1	-0.71795	11.1688	-7.26134	1.37564e-12	2.31664e-11	17.9649	Down
PGLYRP1	-1.21965	12.2143	-7.25992	1.3889e-12	2.3354e-11	17.9556	Down
G0S2	-0.738592	11.0727	-7.25991	1.38893e-12	2.3354e-11	17.9555	Down
CYP4F2	-1.27783	6.83504	-7.25718	1.41465e-12	2.3766e-11	17.9376	Down
LIG1	-0.557925	10.0244	-7.25708	1.41562e-12	2.3766e-11	17.937	Down
PARP1	0.502198	11.5479	7.25378	1.4474e-12	2.42433e-11	17.9153	Up
CNDP2	1.07797	6.59661	7.25015	1.48314e-12	2.47848e-11	17.8915	Up
CD1D	0.954619	9.54771	7.24805	1.50422e-12	2.50984e-11	17.8778	Up
STX3	-0.506187	10.4202	-7.24442	1.54127e-12	2.56968e-11	17.8541	Down
LINC00959	0.573962	8.40678	7.24118	1.57513e-12	2.62413e-11	17.8329	Up
LTC4S	-0.946015	7.62472	-7.24064	1.58092e-12	2.63175e-11	17.8293	Down
B3GNT8	-0.867372	8.3004	-7.23968	1.59104e-12	2.64658e-11	17.8231	Down
CXCR1	-1.52292	8.36937	-7.229	1.70918e-12	2.82795e-11	17.7532	Down
BRCA1	-0.58576	9.41335	-7.22821	1.71828e-12	2.84085e-11	17.7481	Down
FAM19A2	-0.959092	7.17533	-7.22306	1.77859e-12	2.93832e-11	17.7144	Down
FOXP1-IT1	-0.525095	9.21747	-7.2204	1.81049e-12	2.98649e-11	17.6971	Down
TMEM91	-0.942265	7.98638	-7.21956	1.82079e-12	3.0012e-11	17.6916	Down
RGS2	-0.775256	12.5449	-7.21937	1.82313e-12	3.00278e-11	17.6903	Down
SPIB	-1.08694	8.1226	-7.21657	1.85759e-12	3.05491e-11	17.6721	Down
LPGAT1	-0.580821	9.15556	-7.21561	1.86949e-12	3.07216e-11	17.6658	Down
FAM117A	-0.517558	12.6052	-7.2143	1.88599e-12	3.09693e-11	17.6573	Down
HYMAI	-0.817518	6.98214	-7.2128	1.90507e-12	3.1259e-11	17.6474	Down
SIRPB2	-1.01235	7.90507	-7.21102	1.92782e-12	3.15845e-11	17.6359	Down
RXRA	-0.559711	9.40754	-7.20955	1.94691e-12	3.18734e-11	17.6263	Down
NES	1.36045	9.27843	7.20857	1.95972e-12	3.20589e-11	17.6199	Up
HIST1H2BE	0.769454	9.0386	7.20806	1.96637e-12	3.21436e-11	17.6166	Up
CERCAM	0.824717	9.22066	7.20719	1.97782e-12	3.23064e-11	17.6109	Up
B4GALT5	-0.588552	11.7251	-7.20562	1.99877e-12	3.2624e-11	17.6006	Down
P2RY10	0.695707	8.6054	7.20393	2.02143e-12	3.29691e-11	17.5896	Up
LRP3	-0.900418	7.84581	-7.20096	2.06193e-12	3.36045e-11	17.5703	Down
LOC101929232	-0.549574	8.76104	-7.20047	2.0687e-12	3.36644e-11	17.5671	Down
DERL1	0.839314	10.6417	7.19949	2.08228e-12	3.386e-11	17.5607	Up
ERCC6-PGBD3	-0.515421	7.64773	-7.19937	2.08389e-12	3.38609e-11	17.56	Down
TNFAIP8L2	-0.51052	9.85332	-7.19648	2.12455e-12	3.44612e-11	17.5411	Down
GCA	-0.690964	12.7167	-7.19641	2.12559e-12	3.44612e-11	17.5407	Down
BTN3A3	0.692396	9.32037	7.19363	2.16533e-12	3.50793e-11	17.5226	Up
TMEM106B	0.555264	10.3113	7.19312	2.17269e-12	3.51723e-11	17.5193	Up
TMEM117	0.953783	5.95846	7.19212	2.18732e-12	3.53829e-11	17.5128	Up
TCTEX1D1	-0.83012	7.55677	-7.18965	2.22365e-12	3.59437e-11	17.4967	Down
GPR84	-0.966844	9.27598	-7.18926	2.22949e-12	3.59932e-11	17.4941	Down
MOB1B	-0.784955	11.4762	-7.18916	2.23086e-12	3.59932e-11	17.4935	Down
C19orf24	0.512094	9.46	7.18631	2.2738e-12	3.66455e-11	17.475	Up
EVI2A	0.621477	11.7154	7.18579	2.28171e-12	3.67456e-11	17.4716	Up
LOC101929759	0.757611	8.08598	7.18275	2.32831e-12	3.74216e-11	17.4519	Up
ADD2	-1.08717	11.2093	-7.18272	2.32878e-12	3.74216e-11	17.4517	Down
LINC01127	-1.32976	4.40062	-7.18272	2.32885e-12	3.74216e-11	17.4516	Down
ARHGEF37	-0.688956	9.35997	-7.18226	2.33605e-12	3.75096e-11	17.4486	Down
MSTO2P	0.854955	8.38812	7.18031	2.36658e-12	3.79719e-11	17.436	Up
STEAP3	-0.643325	7.97348	-7.17969	2.37641e-12	3.81014e-11	17.4319	Down
CTSG	-0.941091	13.9324	-7.17849	2.39545e-12	3.83784e-11	17.4242	Down
SCRN1	0.581082	10.5033	7.1776	2.40971e-12	3.85501e-11	17.4184	Up
LRP2BP	1.12558	3.98787	7.17692	2.42055e-12	3.8695e-11	17.414	Up
IGFBP3	0.842967	10.728	7.17487	2.45385e-12	3.91697e-11	17.4007	Up
HPR	-1.2061	10.938	-7.17403	2.4677e-12	3.93619e-11	17.3952	Down
LOC102724387	-0.649473	7.24154	-7.17169	2.5065e-12	3.99221e-11	17.38	Down
SPIN4	-0.595182	10.4308	-7.16821	2.56522e-12	4.07977e-11	17.3574	Down
ANKRD33B	-1.0213	8.69355	-7.16496	2.62123e-12	4.16579e-11	17.3364	Down
ELOVL4	1.60579	5.48264	7.16471	2.62573e-12	4.16991e-11	17.3347	Up
E2F4	-0.722729	9.07662	-7.16412	2.63589e-12	4.17994e-11	17.3309	Down
PARPBP	-0.634055	8.5737	-7.16344	2.64801e-12	4.19304e-11	17.3265	Down
GLO1	0.518187	11.9181	7.16277	2.65979e-12	4.20652e-11	17.3221	Up
TREM1	-1.21852	7.88397	-7.16273	2.6604e-12	4.20652e-11	17.3219	Down
STS	0.775566	8.46013	7.16006	2.70821e-12	4.27591e-11	17.3045	Up
LOC153546	0.506046	8.24726	7.15295	2.83922e-12	4.4795e-11	17.2585	Up
SLC35D3	-0.852453	7.78304	-7.15265	2.84487e-12	4.48515e-11	17.2566	Down
LILRB2	-0.748576	9.89545	-7.14655	2.96249e-12	4.66721e-11	17.2171	Down
CHAF1A	-0.582746	9.31044	-7.14446	3.00385e-12	4.7221e-11	17.2036	Down
TNPO2	-1.07658	5.75151	-7.14173	3.05879e-12	4.805e-11	17.1859	Down
CD58	-0.563394	10.8621	-7.14133	3.06709e-12	4.81455e-11	17.1833	Down
PGM3	1.23805	6.67563	7.13714	3.15348e-12	4.94659e-11	17.1562	Up
FHDC1	-0.637163	10.8264	-7.13701	3.15618e-12	4.94726e-11	17.1554	Down
DNAJC12	1.01211	8.7057	7.13495	3.19959e-12	5.01169e-11	17.142	Up
MIF	0.561231	12.7471	7.1347	3.20495e-12	5.01647e-11	17.1404	Up
FANCI	-0.53924	10.5466	-7.13435	3.21229e-12	5.02435e-11	17.1382	Down
MCM4	-0.872821	9.42605	-7.13294	3.24264e-12	5.06816e-11	17.129	Down
H2BFS	0.896922	10.0794	7.13282	3.24505e-12	5.06829e-11	17.1283	Up
VPREB1	-1.18315	7.21154	-7.13109	3.28259e-12	5.12324e-11	17.1171	Down
EPS8L2	0.971186	6.13896	7.12627	3.38918e-12	5.28202e-11	17.0859	Up
FLJ45482	-0.59277	7.99997	-7.1226	3.47246e-12	5.40794e-11	17.0623	Down
HIST1H1C	0.900033	10.9981	7.12241	3.47685e-12	5.41089e-11	17.0611	Up
YPEL4	-0.998684	10.3129	-7.12149	3.49809e-12	5.43617e-11	17.0551	Down
SMAGP	0.972424	7.88549	7.12035	3.52468e-12	5.47358e-11	17.0477	Up
TFDP2	-0.742888	10.0927	-7.11988	3.53559e-12	5.4866e-11	17.0447	Down
PRKCQ	-0.515246	9.33969	-7.1162	3.62273e-12	5.61782e-11	17.021	Down
ARRDC1-AS1	0.966774	7.15238	7.1146	3.66151e-12	5.67391e-11	17.0106	Up
LZTFL1	0.590382	9.55598	7.113	3.70049e-12	5.73022e-11	17.0003	Up
ZNF529	-0.734974	7.14761	-7.11183	3.72904e-12	5.76621e-11	16.9928	Down
SKIL	0.757051	6.67278	7.10935	3.79089e-12	5.85387e-11	16.9768	Up
SAR1B	0.646573	9.52705	7.10934	3.79111e-12	5.85387e-11	16.9767	Up
CLEC1B	-0.893276	9.89362	-7.10917	3.79522e-12	5.85606e-11	16.9757	Down
GUCY1B3	-0.507141	10.3209	-7.10878	3.80522e-12	5.86732e-11	16.9731	Down
SYK	-0.850804	10.5982	-7.1081	3.82224e-12	5.88939e-11	16.9688	Down
ITGA2B	-0.881513	10.5171	-7.10694	3.85165e-12	5.9305e-11	16.9613	Down
GAS2L3	-1.03549	7.44967	-7.10481	3.90634e-12	6.00519e-11	16.9476	Down
RNF24	-0.696711	7.70296	-7.10475	3.90775e-12	6.00519e-11	16.9472	Down
SFXN4	0.505874	10.1012	7.10473	3.90844e-12	6.00519e-11	16.947	Up
HMBS	-0.768934	13.2068	-7.10234	3.9705e-12	6.09623e-11	16.9317	Down
LOC100653057	-1.15761	8.79848	-7.10098	4.00643e-12	6.14272e-11	16.9229	Down
CCNB2	-0.661472	11.5083	-7.09978	4.03824e-12	6.18278e-11	16.9152	Down
MNDA	-0.831725	13.3431	-7.09525	4.16108e-12	6.36636e-11	16.886	Down
P2RY2	-1.03743	6.75242	-7.09419	4.19028e-12	6.40653e-11	16.8792	Down
FAM171B	0.87159	7.81905	7.09059	4.29089e-12	6.55575e-11	16.8561	Up
FCN3	1.17423	7.45749	7.09003	4.30687e-12	6.57554e-11	16.8524	Up
HYKK	0.890764	7.39017	7.08984	4.31219e-12	6.57904e-11	16.8512	Up
GPCPD1	-0.532921	11.5934	-7.08622	4.4165e-12	6.72874e-11	16.828	Down
HEBP1	-0.574877	12.1122	-7.08605	4.42158e-12	6.73177e-11	16.8268	Down
FAM201A	-1.38989	6.04279	-7.08541	4.44005e-12	6.75044e-11	16.8228	Down
ASAP1-IT1	-0.744537	8.56821	-7.08319	4.50558e-12	6.84527e-11	16.8085	Down
LOC101927943	1.30159	4.39568	7.08269	4.52048e-12	6.8612e-11	16.8053	Up
NCAPG	-0.576704	10.4711	-7.08263	4.52238e-12	6.8612e-11	16.8049	Down
CD180	1.02626	9.86865	7.08194	4.54304e-12	6.88774e-11	16.8004	Up
NLRC4	-0.742713	9.47568	-7.08169	4.55053e-12	6.89429e-11	16.7988	Down
SIGLEC5	-0.908	9.25204	-7.08128	4.56286e-12	6.90815e-11	16.7962	Down
ASAP2	-0.501589	9.16478	-7.08001	4.60125e-12	6.96143e-11	16.788	Down
ACVR1	0.501519	9.70013	7.07982	4.60694e-12	6.9652e-11	16.7868	Up
TNIK	-0.919618	7.54008	-7.07802	4.66202e-12	7.04357e-11	16.7752	Down
LOC102724362	0.999411	5.37205	7.07744	4.67972e-12	7.0654e-11	16.7716	Up
GP1BA	-0.5469	10.2608	-7.07685	4.69789e-12	7.08553e-11	16.7678	Down
TFDP1	-0.89178	10.1	-7.0768	4.69957e-12	7.08553e-11	16.7674	Down
BEX5	1.4851	9.28031	7.07546	4.74129e-12	7.13853e-11	16.7588	Up
MYH10	-0.549023	11.3602	-7.07047	4.89972e-12	7.36177e-11	16.7268	Down
ARRB1	-0.999564	5.80829	-7.06832	4.96937e-12	7.45868e-11	16.713	Down
NPR3	-0.748723	8.33142	-7.06827	4.97108e-12	7.45868e-11	16.7127	Down
ABCB10	-0.770856	12.4851	-7.06527	5.07026e-12	7.59701e-11	16.6935	Down
E2F6	0.590856	8.69556	7.06486	5.08388e-12	7.60789e-11	16.6909	Up
DOPEY2	-0.513729	8.51611	-7.06484	5.08453e-12	7.60789e-11	16.6907	Down
LINC01268	-0.619978	8.52278	-7.06463	5.09178e-12	7.61351e-11	16.6893	Down
AKR1C3	-0.852282	10.2242	-7.06327	5.13755e-12	7.67545e-11	16.6806	Down
EDNRB	1.44554	9.54962	7.06319	5.14027e-12	7.67545e-11	16.6801	Up
USP28	0.667544	8.84457	7.06107	5.21219e-12	7.7775e-11	16.6666	Up
LOC101927059	0.920653	6.26953	7.059	5.28381e-12	7.87357e-11	16.6533	Up
ALDH8A1	0.86884	6.83511	7.05219	5.52569e-12	8.22272e-11	16.6097	Up
FECH	-1.04028	11.0765	-7.05114	5.5639e-12	8.27392e-11	16.603	Down
ORM2	-1.13506	10.1057	-7.05081	5.57589e-12	8.28609e-11	16.6009	Down
POLR3D	0.69433	8.25405	7.05063	5.58275e-12	8.29061e-11	16.5997	Up
BRCA2	-0.705683	8.15758	-7.04699	5.71772e-12	8.48525e-11	16.5764	Down
ABCA7	-0.527126	10.1298	-7.04606	5.75282e-12	8.5257e-11	16.5704	Down
LILRA6	-0.647808	9.70615	-7.04542	5.77701e-12	8.55573e-11	16.5663	Down
TMEM192	0.597652	9.95405	7.04249	5.88897e-12	8.70967e-11	16.5476	Up
EXOSC5	0.558002	9.17663	7.04202	5.90752e-12	8.73116e-11	16.5446	Up
FKTN	0.501464	8.76657	7.04056	5.96407e-12	8.80876e-11	16.5353	Up
MRPS21	0.504843	11.3515	7.04018	5.97902e-12	8.82484e-11	16.5329	Up
TBC1D30	0.764417	7.59826	7.03984	5.99234e-12	8.83279e-11	16.5307	Up
KIF18A	-0.634632	8.78067	-7.03191	6.31229e-12	9.29151e-11	16.48	Down
ARIH1	0.79606	7.61631	7.02917	6.42664e-12	9.44065e-11	16.4625	Up
SLC22A16	-0.980262	11.0002	-7.02866	6.44819e-12	9.46031e-11	16.4593	Down
CDK5R1	-0.55993	7.83227	-7.02865	6.44873e-12	9.46031e-11	16.4592	Down
ZNF79	0.95814	6.91492	7.02395	6.65048e-12	9.74971e-11	16.4292	Up
SLC51A	-1.03372	6.61016	-7.02377	6.6585e-12	9.75488e-11	16.428	Down
ARHGAP11A	-0.662695	7.55219	-7.02299	6.69228e-12	9.79777e-11	16.4231	Down
UNC50	0.517174	10.8291	7.02252	6.71325e-12	9.81526e-11	16.42	Up
DR1	-0.522843	8.62043	-7.02084	6.78728e-12	9.91017e-11	16.4094	Down
C8orf4	0.883924	7.00069	7.01905	6.86747e-12	1.00138e-10	16.3979	Up
FAM46C	0.632583	10.8473	7.01809	6.91068e-12	1.007e-10	16.3918	Up
ATAD2	-0.668125	9.75632	-7.01648	6.98387e-12	1.01699e-10	16.3815	Down
ARL6IP1	-0.503886	12.4378	-7.01445	7.07738e-12	1.02991e-10	16.3686	Down
ARID3B	0.88145	7.81762	7.00933	7.31839e-12	1.06356e-10	16.336	Up
BST2	0.674045	11.1668	7.00609	7.47491e-12	1.08486e-10	16.3154	Up
OLR1	-0.847786	9.45665	-7.00478	7.53934e-12	1.09348e-10	16.307	Down
FAM65C	-0.882812	10.8013	-7.00448	7.55412e-12	1.09489e-10	16.3051	Down
CLEC4G	-1.24867	8.78273	-7.00391	7.58208e-12	1.09821e-10	16.3015	Down
FAM13A-AS1	-0.802948	8.26794	-7.00288	7.63334e-12	1.1049e-10	16.2949	Down
C15orf39	0.557667	9.49169	6.99977	7.79016e-12	1.1261e-10	16.2751	Up
NT5C2	-0.575449	11.1316	-6.99777	7.89239e-12	1.14012e-10	16.2624	Down
THAP2	0.842495	7.01948	6.99765	7.89893e-12	1.14031e-10	16.2616	Up
ACSL1	-0.723836	11.9365	-6.99713	7.92562e-12	1.14309e-10	16.2583	Down
KMT5A	-0.550363	9.09403	-6.99707	7.92868e-12	1.14309e-10	16.258	Down
PRC1	-0.740899	12.0235	-6.99523	8.02445e-12	1.15536e-10	16.2463	Down
GLS	0.625362	9.32165	6.99018	8.2934e-12	1.19251e-10	16.2142	Up
SPTA1	-1.08241	12.4697	-6.98964	8.32306e-12	1.19598e-10	16.2107	Down
ELOVL6	-0.650587	9.51388	-6.98948	8.3317e-12	1.19599e-10	16.2097	Down
MCM5	-0.599116	9.91475	-6.98943	8.33413e-12	1.19599e-10	16.2094	Down
TYRP1	1.11137	6.23249	6.98651	8.49464e-12	1.21581e-10	16.1908	Up
SPA17	-0.51217	8.32611	-6.98104	8.80288e-12	1.2558e-10	16.1561	Down
TALDO1	-0.574147	13.3088	-6.97982	8.87329e-12	1.26418e-10	16.1484	Down
IGLV1-44	-1.07853	13.8295	-6.97428	9.19918e-12	1.30975e-10	16.1132	Down
CDT1	-0.642198	8.77329	-6.97287	9.28442e-12	1.32103e-10	16.1042	Down
SLC38A1	0.704892	10.5785	6.97268	9.29554e-12	1.32174e-10	16.1031	Up
ZBTB11-AS1	1.05354	5.83299	6.9702	9.4474e-12	1.34158e-10	16.0873	Up
MAGEE1	0.511179	8.11441	6.97	9.45926e-12	1.34239e-10	16.0861	Up
CYP2J2	1.06259	6.29414	6.96518	9.76058e-12	1.38334e-10	16.0555	Up
TMEM25	0.864634	7.54611	6.96242	9.93767e-12	1.40661e-10	16.038	Up
DEPDC1	-0.605767	8.98639	-6.96108	1.00246e-11	1.418e-10	16.0296	Down
PPIB	0.54816	13.4221	6.95919	1.01489e-11	1.43463e-10	16.0176	Up
LRRC75A	-1.21624	7.7139	-6.95662	1.03194e-11	1.4578e-10	16.0013	Down
CNTN4	1.3043	5.56126	6.95489	1.04365e-11	1.47338e-10	15.9903	Up
TMED3	0.556604	10.1431	6.95409	1.04906e-11	1.48005e-10	15.9853	Up
MESP1	0.670872	8.4281	6.95379	1.05114e-11	1.48202e-10	15.9834	Up
P3H4	0.943788	7.10236	6.94989	1.07811e-11	1.51906e-10	15.9587	Up
HP	-0.832257	11.4424	-6.94961	1.08008e-11	1.52085e-10	15.9569	Down
TMEM214	0.512873	10.5458	6.94905	1.084e-11	1.52538e-10	15.9534	Up
LINC01105	1.03608	5.98878	6.94452	1.11634e-11	1.56887e-10	15.9248	Up
RFWD3	-0.520556	8.76819	-6.94388	1.12101e-11	1.57441e-10	15.9207	Down
BCL2L15	-0.5543	8.79974	-6.94193	1.13531e-11	1.59244e-10	15.9084	Down
LINC01252	1.05815	6.54063	6.94077	1.14389e-11	1.60323e-10	15.9011	Up
GMPR	-0.752441	10.6911	-6.94069	1.14448e-11	1.60323e-10	15.9006	Down
SERPINB10	-0.686262	9.66657	-6.9387	1.15934e-11	1.623e-10	15.888	Down
TCN1	-0.892502	11.9388	-6.9371	1.17139e-11	1.63882e-10	15.8779	Down
C7orf73	-0.510254	8.55568	-6.93687	1.17315e-11	1.64022e-10	15.8765	Down
PFN2	0.675671	10.4188	6.93496	1.18779e-11	1.65856e-10	15.8644	Up
HEPACAM2	-0.802231	9.1427	-6.9318	1.21235e-11	1.69177e-10	15.8445	Down
MON1A	0.641321	8.25621	6.93006	1.22617e-11	1.70897e-10	15.8334	Up
KLF1	-0.893582	11.6537	-6.92975	1.22861e-11	1.70897e-10	15.8315	Down
RPL15	0.577762	10.0088	6.92613	1.2578e-11	1.74733e-10	15.8086	Up
ANKRD39	0.577417	7.72771	6.92518	1.26556e-11	1.75699e-10	15.8027	Up
RASGRP3	1.01294	9.66799	6.92432	1.27255e-11	1.76332e-10	15.7973	Up
LOC100506123	0.696934	9.71476	6.92186	1.29304e-11	1.79057e-10	15.7817	Up
CYP2E1	0.647895	6.86023	6.91359	1.36408e-11	1.88534e-10	15.7297	Up
LDLR	1.22012	6.27838	6.91029	1.39353e-11	1.9236e-10	15.7089	Up
IDNK	0.71201	8.62142	6.90663	1.42694e-11	1.96676e-10	15.6858	Up
IL7R	-0.674051	9.31456	-6.9053	1.43922e-11	1.98165e-10	15.6775	Down
IL17RA	-0.589165	10.9018	-6.90087	1.48103e-11	2.03662e-10	15.6496	Down
SRM	0.570282	10.6767	6.89864	1.5025e-11	2.06485e-10	15.6356	Up
KIDINS220	-0.691418	8.15724	-6.89748	1.51381e-11	2.07776e-10	15.6283	Down
RPL7AP10	0.585096	9.87691	6.89714	1.51708e-11	2.08093e-10	15.6262	Up
FDX1	0.59214	9.43476	6.89506	1.53765e-11	2.10753e-10	15.6131	Up
SLA	-0.791294	11.1336	-6.89498	1.53841e-11	2.10753e-10	15.6126	Down
CAMP	-1.02254	13.723	-6.89323	1.55586e-11	2.12876e-10	15.6016	Down
ATP8A2	1.34751	6.79695	6.88963	1.59247e-11	2.17611e-10	15.579	Up
ESPL1	-0.609558	9.89713	-6.8886	1.60311e-11	2.18927e-10	15.5725	Down
SLCO5A1	1.0362	6.4018	6.88612	1.62892e-11	2.22199e-10	15.557	Up
PRR15	1.72446	7.70543	6.8861	1.62911e-11	2.22199e-10	15.5568	Up
FAXDC2	-0.868733	10.6355	-6.88506	1.64005e-11	2.23551e-10	15.5503	Down
SLC25A15	-0.661234	9.24088	-6.88354	1.65629e-11	2.25481e-10	15.5407	Down
MAGT1	0.562425	9.3101	6.88165	1.67655e-11	2.27842e-10	15.5289	Up
KATNAL1	-0.645256	7.0627	-6.88163	1.67677e-11	2.27842e-10	15.5288	Down
WDHD1	-0.681064	7.46807	-6.87664	1.73151e-11	2.34692e-10	15.4975	Down
PORCN	0.53832	8.07736	6.87254	1.77786e-11	2.40826e-10	15.4718	Up
RIOK3	-0.946922	10.4713	-6.87165	1.78809e-11	2.42061e-10	15.4662	Down
MMP8	-1.16001	11.9041	-6.87049	1.80148e-11	2.43721e-10	15.459	Down
ASCC3	0.584037	9.99227	6.86896	1.8193e-11	2.45674e-10	15.4494	Up
E2F5	1.16018	7.53205	6.86862	1.82334e-11	2.46066e-10	15.4472	Up
KCNE3	-1.16506	6.68962	-6.86826	1.82757e-11	2.46484e-10	15.445	Down
RNF182	-1.22797	8.69874	-6.86808	1.82969e-11	2.46617e-10	15.4438	Down
PPP1R26	0.679929	8.54789	6.86642	1.84929e-11	2.48951e-10	15.4335	Up
TFR2	-0.570251	8.5996	-6.86543	1.86112e-11	2.50233e-10	15.4273	Down
NMNAT3	-0.560335	9.20026	-6.8648	1.86871e-11	2.51097e-10	15.4233	Down
MAGED2	0.781812	9.44435	6.86139	1.91015e-11	2.56507e-10	15.4019	Up
EAF2	0.891684	6.33947	6.85997	1.92756e-11	2.58526e-10	15.3931	Up
PF4	-1.03549	12.9643	-6.85935	1.93531e-11	2.59246e-10	15.3892	Down
LILRA3	-1.28969	8.4873	-6.85474	1.99352e-11	2.66715e-10	15.3604	Down
FBLN2	1.0313	8.13558	6.85292	2.01689e-11	2.6951e-10	15.349	Up
LOC100134445	-0.697658	10.0361	-6.85256	2.02162e-11	2.69976e-10	15.3468	Down
IFI35	0.636132	10.0313	6.84951	2.06158e-11	2.75039e-10	15.3277	Up
TMEM19	0.658548	7.08376	6.84948	2.06206e-11	2.75039e-10	15.3275	Up
FCRL2	1.08011	9.74355	6.84841	2.07623e-11	2.76759e-10	15.3208	Up
MESP2	1.35067	6.65962	6.84454	2.12845e-11	2.83372e-10	15.2966	Up
MBOAT2	-0.615908	10.6784	-6.83989	2.19282e-11	2.91407e-10	15.2676	Down
LOC101928927	0.572023	9.39872	6.83953	2.19789e-11	2.91902e-10	15.2654	Up
YWHAH	-0.501748	11.3463	-6.83713	2.23204e-11	2.96256e-10	15.2504	Down
TMEM178A	0.778959	7.34313	6.83588	2.25003e-11	2.98461e-10	15.2426	Up
ACSBG1	-0.923639	7.39082	-6.83531	2.2583e-11	2.99377e-10	15.239	Down
PPP3CC	0.640961	8.93213	6.83222	2.30344e-11	3.04802e-10	15.2198	Up
LOC105379499	-0.68784	9.39534	-6.82566	2.40226e-11	3.16914e-10	15.1789	Down
BCL2	1.14036	6.97931	6.82352	2.43535e-11	3.21085e-10	15.1656	Up
CRISP3	-1.13934	12.0919	-6.82309	2.44214e-11	3.21591e-10	15.1629	Down
MND1	-0.554535	8.69107	-6.81713	2.53704e-11	3.33683e-10	15.1258	Down
SMC2	-0.564329	9.98163	-6.81466	2.57747e-11	3.38591e-10	15.1104	Down
TOP2A	-0.780512	11.2174	-6.81334	2.59935e-11	3.41259e-10	15.1022	Down
BASP1	-0.519385	13.1207	-6.81151	2.62983e-11	3.45052e-10	15.0908	Down
ARHGAP26	-0.504689	8.78076	-6.81019	2.65217e-11	3.47564e-10	15.0826	Down
SVBP	-0.75838	9.47447	-6.80931	2.66705e-11	3.49304e-10	15.0771	Down
NME3	0.585927	9.23878	6.80743	2.69932e-11	3.53104e-10	15.0655	Up
LOC257152	0.726842	6.77681	6.80714	2.70426e-11	3.53537e-10	15.0637	Up
WNT10A	1.10003	8.1182	6.80512	2.73939e-11	3.57915e-10	15.0511	Up
FHL2	-0.53898	10.4228	-6.80249	2.78586e-11	3.63767e-10	15.0347	Down
DNM3	-0.624032	7.54999	-6.79807	2.86554e-11	3.73947e-10	15.0073	Down
NCAPH	-0.790784	9.31776	-6.79174	2.98362e-11	3.88192e-10	14.968	Down
ECT2	-0.612222	10.1568	-6.79143	2.98965e-11	3.88649e-10	14.9661	Down
CDNF	0.975907	5.82163	6.79061	3.00535e-11	3.90318e-10	14.961	Up
KRT23	-1.16359	7.2026	-6.78901	3.03614e-11	3.93934e-10	14.9511	Down
PF4V1	-1.15932	9.22581	-6.78897	3.03682e-11	3.93934e-10	14.9508	Down
EML2-AS1	0.907819	7.24904	6.78604	3.09403e-11	4.004e-10	14.9327	Up
PTPN12	-0.530704	10.5202	-6.78514	3.11187e-11	4.0247e-10	14.9271	Down
BCAR1	0.800723	6.35815	6.7839	3.13659e-11	4.05426e-10	14.9194	Up
CSTA	-0.798398	12.5879	-6.78103	3.19446e-11	4.1266e-10	14.9016	Down
C4orf47	1.37709	4.49814	6.78085	3.1982e-11	4.12898e-10	14.9005	Up
SLC2A3	-0.93455	9.65338	-6.77918	3.23228e-11	4.1705e-10	14.8902	Down
OLFM4	-1.244	12.0832	-6.77016	3.42332e-11	4.41176e-10	14.8343	Down
CNTN5	1.1464	6.06967	6.76941	3.43973e-11	4.43028e-10	14.8296	Up
FUT8-AS1	0.850466	7.22764	6.76835	3.46305e-11	4.45768e-10	14.8231	Up
CDCA8	-0.895436	9.877	-6.76692	3.49457e-11	4.49559e-10	14.8143	Down
GATA1	-1.00842	9.48529	-6.76469	3.54438e-11	4.55697e-10	14.8005	Down
RAB26	1.12276	7.001	6.76089	3.63113e-11	4.66024e-10	14.777	Up
SERPINB2	-0.932174	9.05207	-6.76043	3.64181e-11	4.67118e-10	14.7741	Down
LOC652276	-0.910501	7.71776	-6.75936	3.66656e-11	4.70016e-10	14.7675	Down
FANCB	-0.901085	5.58647	-6.75911	3.67246e-11	4.70494e-10	14.766	Down
CR1	-0.950697	7.74966	-6.75619	3.74126e-11	4.79027e-10	14.7479	Down
RRBP1	1.00785	8.88203	6.75569	3.75317e-11	4.80268e-10	14.7448	Up
CLEC4D	-0.937792	8.89322	-6.75276	3.82359e-11	4.88704e-10	14.7267	Down
APOBEC3A_B	-0.706189	10.5285	-6.74934	3.90754e-11	4.98762e-10	14.7056	Down
OR7E14P	1.07273	7.00167	6.74927	3.90916e-11	4.98762e-10	14.7052	Up
CXCL8	-1.02677	8.60346	-6.74809	3.93849e-11	5.02209e-10	14.6979	Down
TSPAN2	-0.717564	7.58389	-6.74709	3.96376e-11	5.04839e-10	14.6917	Down
TRIP13	-0.538102	9.3297	-6.74363	4.05163e-11	5.15427e-10	14.6704	Down
BMS1P21	1.03778	5.86491	6.74316	4.06358e-11	5.16645e-10	14.6675	Up
TWSG1	0.873583	7.1193	6.7403	4.13811e-11	5.25813e-10	14.6499	Up
SHCBP1	-0.631221	10.3692	-6.7381	4.19625e-11	5.32267e-10	14.6363	Down
EPB42	-1.05712	12.5192	-6.73617	4.24778e-11	5.38489e-10	14.6244	Down
CENPH	-0.581282	9.39275	-6.73585	4.25635e-11	5.39262e-10	14.6225	Down
CYAT1	-1.0731	5.50657	-6.73567	4.26132e-11	5.39577e-10	14.6213	Down
SIX4	1.34866	5.66044	6.73234	4.35193e-11	5.50729e-10	14.6009	Up
FKBP1B	-0.571289	9.08515	-6.73144	4.37689e-11	5.53244e-10	14.5953	Down
LOC102725051	0.858819	10.4598	6.73087	4.39275e-11	5.54927e-10	14.5918	Up
PDCD5	0.591419	8.81866	6.72833	4.46401e-11	5.636e-10	14.5761	Up
SPATS2	1.21447	5.63119	6.72729	4.49343e-11	5.66986e-10	14.5697	Up
HEMGN	-1.01864	12.3363	-6.7268	4.50727e-11	5.68402e-10	14.5668	Down
ZNF816-ZNF321P	-1.07676	4.34841	-6.72386	4.59198e-11	5.7875e-10	14.5487	Down
MAGEF1	0.509804	8.94926	6.72132	4.66636e-11	5.87442e-10	14.533	Up
SAMD9L	0.556561	10.4795	6.71976	4.7127e-11	5.92933e-10	14.5234	Up
BACH2	-0.705905	8.84506	-6.71669	4.80505e-11	6.03853e-10	14.5045	Down
TUBB3	-0.594679	11.2638	-6.71633	4.81583e-11	6.04859e-10	14.5024	Down
TM7SF3	-0.521492	8.84612	-6.71546	4.84263e-11	6.07874e-10	14.497	Down
RPAIN	-0.558623	7.60239	-6.709	5.04412e-11	6.31343e-10	14.4573	Down
P2RX5	0.784424	10.6003	6.70692	5.11082e-11	6.39324e-10	14.4446	Up
ACRBP	-0.703032	9.34387	-6.70638	5.12851e-11	6.41168e-10	14.4412	Down
DNAJC18	0.827287	6.91282	6.70222	5.26467e-11	6.57434e-10	14.4157	Up
SLC12A8	1.10795	6.2825	6.69909	5.36965e-11	6.70159e-10	14.3965	Up
PRKAR2B	-0.791293	11.6557	-6.69809	5.40389e-11	6.74044e-10	14.3903	Down
SNHG9	1.05588	7.63439	6.69791	5.41008e-11	6.7443e-10	14.3892	Up
CENPL	-0.543686	8.36232	-6.69654	5.45675e-11	6.79079e-10	14.3809	Down
UBE2S	-0.657808	11.579	-6.69447	5.5287e-11	6.8764e-10	14.3681	Down
FPR2	-0.755174	8.93813	-6.69074	5.66015e-11	7.03184e-10	14.3453	Down
FLVCR1	-0.577441	8.20533	-6.68878	5.73057e-11	7.11121e-10	14.3333	Down
OXR1	0.76826	9.54544	6.68603	5.83048e-11	7.23106e-10	14.3165	Up
LINC00597	-0.52819	8.17069	-6.68288	5.94739e-11	7.36765e-10	14.2972	Down
HSPC102	-0.688849	7.71142	-6.67971	6.06708e-11	7.50736e-10	14.2778	Down
C11orf21	-0.614889	8.70925	-6.67884	6.10057e-11	7.54451e-10	14.2724	Down
SMIM5	-0.765007	10.2737	-6.67656	6.18846e-11	7.64885e-10	14.2585	Down
NKG7	-0.834528	11.6427	-6.67613	6.20542e-11	7.66545e-10	14.2559	Down
RALYL	1.57276	4.73019	6.67534	6.2361e-11	7.69898e-10	14.2511	Up
ASCC2	-0.617297	9.73126	-6.67254	6.34724e-11	7.81843e-10	14.2339	Down
PPOX	-0.574613	11.3742	-6.67132	6.39583e-11	7.86937e-10	14.2265	Down
TCL1A	-1.40429	8.6908	-6.67069	6.42138e-11	7.89634e-10	14.2226	Down
ASB10	1.13456	6.36902	6.66786	6.53638e-11	8.0332e-10	14.2054	Up
LOC101060405	-0.69649	8.99287	-6.66245	6.76269e-11	8.30665e-10	14.1723	Down
ABCA13	-1.21374	5.30769	-6.65889	6.91539e-11	8.47505e-10	14.1506	Down
R3HDM4	-0.62597	10.817	-6.65621	7.03245e-11	8.60881e-10	14.1343	Down
C12orf45	0.709079	8.857	6.65456	7.1058e-11	8.69371e-10	14.1242	Up
FKBP14	0.585511	8.47094	6.65437	7.11412e-11	8.69899e-10	14.123	Up
INHBE	1.75507	5.78243	6.65314	7.1695e-11	8.75686e-10	14.1155	Up
CENPM	-0.717711	9.16843	-6.65245	7.20041e-11	8.78475e-10	14.1113	Down
RMND5A	-0.933174	6.86617	-6.65009	7.308e-11	8.91101e-10	14.0969	Down
ART4	-0.642102	9.0216	-6.64929	7.3447e-11	8.95073e-10	14.092	Down
NLRP11	1.2847	6.09162	6.64873	7.37046e-11	8.97207e-10	14.0886	Up
LINC00094	0.583442	7.78871	6.64657	7.4708e-11	9.08912e-10	14.0755	Up
RIMS3	-0.754739	8.53078	-6.64561	7.51623e-11	9.13928e-10	14.0696	Down
CFAP44	0.528649	7.52733	6.64511	7.53955e-11	9.15979e-10	14.0666	Up
GRIN1	0.82208	3.81533	6.64251	7.66322e-11	9.3024e-10	14.0508	Up
STAT5B	-0.940719	7.96784	-6.64148	7.71288e-11	9.35225e-10	14.0445	Down
LINC01023	1.1245	5.42186	6.64094	7.73897e-11	9.37865e-10	14.0412	Up
KHDC1	0.686563	7.26842	6.64049	7.76099e-11	9.40009e-10	14.0384	Up
C12orf66	0.646493	8.59802	6.63373	8.09652e-11	9.77381e-10	13.9973	Up
ORM1	-0.913953	10.0189	-6.63312	8.12751e-11	9.80034e-10	13.9936	Down
TMEM50B	0.50687	10.3752	6.632	8.18451e-11	9.85813e-10	13.9868	Up
TMEM136	0.558354	8.18072	6.63164	8.20333e-11	9.87534e-10	13.9846	Up
ACPP	-0.966967	7.59595	-6.63123	8.22404e-11	9.88916e-10	13.9821	Down
FUT1	-0.684783	8.64241	-6.63115	8.22846e-11	9.88916e-10	13.9816	Down
S100P	-0.976161	12.8039	-6.63105	8.23358e-11	9.88985e-10	13.981	Down
CENPV	-0.874595	7.91888	-6.62724	8.43206e-11	1.01171e-09	13.9578	Down
BIN2	-0.513229	11.1745	-6.62648	8.47205e-11	1.01594e-09	13.9532	Down
ARHGAP31	0.607735	8.06495	6.62628	8.4829e-11	1.01669e-09	13.952	Up
NAP1L2	1.19665	7.90883	6.62516	8.54229e-11	1.02268e-09	13.9452	Up
TUBB1	-1.13795	8.22859	-6.62365	8.62324e-11	1.03173e-09	13.936	Down
CAPS	1.11577	7.24552	6.62358	8.62738e-11	1.03173e-09	13.9356	Up
PLEKHA8	1.0051	5.4657	6.62265	8.67744e-11	1.03714e-09	13.9299	Up
TMA16	0.512139	8.6548	6.61905	8.87466e-11	1.05898e-09	13.9081	Up
EPHA6	1.51262	4.3169	6.61905	8.87475e-11	1.05898e-09	13.9081	Up
ATP11A	-0.707818	7.34169	-6.61881	8.8881e-11	1.05999e-09	13.9066	Down
ST7L	0.683085	6.66746	6.61289	9.22299e-11	1.09752e-09	13.8707	Up
MRPS2	0.520752	9.76951	6.61179	9.2866e-11	1.10388e-09	13.864	Up
MSANTD3-TMEFF1	1.1773	7.27016	6.61118	9.32162e-11	1.10744e-09	13.8604	Up
IGK	-1.73106	10.1848	-6.61085	9.34099e-11	1.10913e-09	13.8583	Down
TP53TG1	0.534591	8.00471	6.60914	9.44149e-11	1.12046e-09	13.8479	Up
CPA3	-0.722753	10.0346	-6.60816	9.49936e-11	1.12548e-09	13.842	Down
BEX3	-0.584532	11.9368	-6.60094	9.93693e-11	1.17412e-09	13.7982	Down
FUT8	0.650977	9.05377	6.6004	9.97031e-11	1.17743e-09	13.795	Up
DACH1	-0.648134	8.38931	-6.59841	1.00945e-10	1.19145e-09	13.7829	Down
CDC14A	-0.60949	7.3965	-6.59681	1.01954e-10	1.20239e-09	13.7733	Down
DCAF11	-0.540399	11.2322	-6.59618	1.02361e-10	1.20619e-09	13.7694	Down
LMO3	1.16235	2.6811	6.5949	1.0318e-10	1.21407e-09	13.7617	Up
CTHRC1	1.33225	10.2924	6.59487	1.03197e-10	1.21407e-09	13.7615	Up
DEFT1P2	-0.837192	9.34211	-6.59394	1.03795e-10	1.22045e-09	13.7559	Down
ZNF611	-0.668305	6.63705	-6.59364	1.03989e-10	1.22207e-09	13.7541	Down
FCHSD2	0.637383	7.51282	6.59283	1.04517e-10	1.22761e-09	13.7492	Up
HIST2H2BE	0.584685	9.98844	6.59205	1.05022e-10	1.23287e-09	13.7445	Up
LINC00494	0.979274	7.66747	6.59117	1.05604e-10	1.23891e-09	13.7391	Up
CCNB1	-0.636018	10.8635	-6.58584	1.09163e-10	1.27872e-09	13.7069	Down
LIMD1	0.640434	9.12139	6.58512	1.09651e-10	1.28375e-09	13.7026	Up
HMGA1	-0.523022	11.7049	-6.58078	1.12652e-10	1.31746e-09	13.6763	Down
FBXO32	0.784021	8.98089	6.57976	1.1337e-10	1.32515e-09	13.6702	Up
GJB6	-1.53679	6.57285	-6.57965	1.13447e-10	1.32533e-09	13.6695	Down
RPS16P5	-0.516964	8.82445	-6.57131	1.19485e-10	1.39362e-09	13.6191	Down
SRGN	-0.759344	8.49425	-6.56286	1.25916e-10	1.46236e-09	13.5682	Down
C15orf52	-0.712821	7.89722	-6.56175	1.26788e-10	1.4717e-09	13.5615	Down
LOC100288637	-0.650171	8.4828	-6.56137	1.27086e-10	1.47438e-09	13.5592	Down
SNCA	-0.891681	13.2979	-6.55795	1.2981e-10	1.50517e-09	13.5386	Down
ZEB2	-0.574544	10.0574	-6.55717	1.30439e-10	1.51085e-09	13.5339	Down
ZNF100	-0.562908	7.12005	-6.55672	1.30802e-10	1.51425e-09	13.5312	Down
UGCG	-0.691882	11.5878	-6.55393	1.33083e-10	1.53902e-09	13.5144	Down
C9orf40	-0.556998	9.32069	-6.55206	1.34637e-10	1.55533e-09	13.5031	Down
POGLUT1	0.537587	8.92228	6.5512	1.35351e-10	1.56193e-09	13.498	Up
LOC100507472	-1.05834	6.29585	-6.54908	1.37148e-10	1.58182e-09	13.4852	Down
LOC100128751	-0.987137	7.26658	-6.54594	1.39837e-10	1.61027e-09	13.4663	Down
CIITA	-0.55757	8.0204	-6.53876	1.46194e-10	1.67814e-09	13.4231	Down
BEX1	-0.82519	11.0585	-6.53829	1.46617e-10	1.68211e-09	13.4203	Down
RNASE3	-1.09628	13.57	-6.53677	1.47999e-10	1.69618e-09	13.4112	Down
MET	1.0766	7.35053	6.53481	1.49807e-10	1.71509e-09	13.3994	Up
RAB40B	0.558564	8.54605	6.52916	1.55126e-10	1.77411e-09	13.3655	Up
RFESD	-0.737632	10.6165	-6.52752	1.56705e-10	1.78842e-09	13.3557	Down
CDCA7L	-0.521883	10.929	-6.52593	1.58252e-10	1.80418e-09	13.3461	Down
BARD1	-0.557326	9.21666	-6.5241	1.60049e-10	1.8218e-09	13.3352	Down
CDCA2	-0.592462	9.66121	-6.52363	1.60519e-10	1.82525e-09	13.3323	Down
LOC101930115	0.505563	7.52912	6.52363	1.6052e-10	1.82525e-09	13.3323	Up
ALG3	0.55323	9.97861	6.52318	1.60961e-10	1.8293e-09	13.3297	Up
VGLL3	-0.832797	6.63027	-6.52236	1.61778e-10	1.83667e-09	13.3247	Down
PDIA3	0.518376	12.5449	6.52054	1.63608e-10	1.85551e-09	13.3138	Up
EIF2AK1	-0.742166	9.13096	-6.51769	1.66516e-10	1.88628e-09	13.2967	Down
NADK2	0.524541	9.11751	6.51762	1.66581e-10	1.88628e-09	13.2963	Up
LBR	-0.505118	13.1752	-6.51614	1.68115e-10	1.90067e-09	13.2874	Down
GFPT1	0.905686	8.48245	6.51483	1.69475e-10	1.9134e-09	13.2796	Up
CCNA2	-0.615882	10.044	-6.5148	1.69505e-10	1.9134e-09	13.2794	Down
SPTB	-0.818772	10.9454	-6.51234	1.72103e-10	1.94171e-09	13.2647	Down
ALDH4A1	-1.04295	7.67815	-6.51196	1.72498e-10	1.94517e-09	13.2624	Down
PCED1B	0.697459	8.95913	6.51036	1.74211e-10	1.96346e-09	13.2528	Up
OIP5	-0.638563	9.70104	-6.50581	1.7916e-10	2.01819e-09	13.2256	Down
DERL2	0.608643	10.5605	6.50392	1.81258e-10	2.04077e-09	13.2143	Up
LPAR2	-0.924912	7.26463	-6.50363	1.81589e-10	2.04343e-09	13.2125	Down
LINC01128	-0.672861	9.9676	-6.501	1.84547e-10	2.07458e-09	13.1968	Down
WDR20	-0.557971	6.81223	-6.50008	1.85596e-10	2.08421e-09	13.1913	Down
PIM1	-0.641191	11.6277	-6.49946	1.86311e-10	2.09117e-09	13.1876	Down
RAB32	-0.504911	10.9132	-6.4911	1.96145e-10	2.19814e-09	13.1377	Down
RELB	0.661887	8.415	6.49099	1.96275e-10	2.19847e-09	13.137	Up
CNTNAP3B	-0.656572	7.33543	-6.48878	1.98966e-10	2.22745e-09	13.1238	Down
DHFR2	0.543183	7.72875	6.4796	2.10503e-10	2.35056e-09	13.0691	Up
CD177	-0.929972	10.0446	-6.47607	2.15121e-10	2.39721e-09	13.048	Down
CDH26	-1.01889	5.62554	-6.47213	2.20385e-10	2.45461e-09	13.0245	Down
EMC3-AS1	-0.74798	7.9819	-6.46994	2.23361e-10	2.48648e-09	13.0115	Down
AK2	-0.523623	9.61253	-6.46745	2.26802e-10	2.5222e-09	12.9966	Down
C2orf81	0.74765	8.05098	6.46657	2.28018e-10	2.53314e-09	12.9915	Up
ERC2-IT1	0.706881	7.3687	6.46623	2.28501e-10	2.5372e-09	12.9894	Up
FGD3	-0.563762	7.99893	-6.4661	2.28676e-10	2.53734e-09	12.9887	Down
PLK4	-0.803111	8.51137	-6.46528	2.29827e-10	2.54802e-09	12.9838	Down
KRT13	-0.850282	7.2736	-6.46442	2.31055e-10	2.56033e-09	12.9786	Down
NLGN4X	0.981287	7.44511	6.46429	2.31227e-10	2.56093e-09	12.9779	Up
LY75-CD302	-0.656938	11.6865	-6.46252	2.33759e-10	2.58766e-09	12.9673	Down
PELI1	0.631541	11.3654	6.46236	2.3399e-10	2.58889e-09	12.9664	Up
MS4A3	-1.18575	11.578	-6.46064	2.36458e-10	2.61354e-09	12.9562	Down
GYPB	-0.979034	12.3589	-6.45827	2.39923e-10	2.6478e-09	12.942	Down
TMCC2	-1.01073	9.25542	-6.45527	2.4436e-10	2.6954e-09	12.9242	Down
CDC45	-0.93132	8.07898	-6.45473	2.45177e-10	2.70304e-09	12.921	Down
EPCAM	-0.918877	8.72822	-6.45339	2.47188e-10	2.72383e-09	12.9131	Down
DPEP2	-1.1843	8.37682	-6.453	2.47785e-10	2.72902e-09	12.9107	Down
ZNF708	-0.531852	7.84594	-6.4521	2.49155e-10	2.74273e-09	12.9054	Down
PADI4	-0.909436	6.12605	-6.45092	2.50963e-10	2.76123e-09	12.8984	Down
RTN4	-0.639975	7.79764	-6.44826	2.55082e-10	2.80229e-09	12.8826	Down
LPCAT3	-0.603075	7.96345	-6.44636	2.58057e-10	2.83354e-09	12.8713	Down
STRADB	-0.714804	12.3857	-6.44424	2.61419e-10	2.86901e-09	12.8587	Down
CDC25A	-0.691186	8.09733	-6.43921	2.6959e-10	2.95421e-09	12.8289	Down
RALY-AS1	0.740993	7.56711	6.43746	2.72483e-10	2.98141e-09	12.8185	Up
TRMU	-0.524342	7.85908	-6.43537	2.75975e-10	3.01658e-09	12.8061	Down
SMCO3	-0.632674	6.86368	-6.43477	2.77003e-10	3.02477e-09	12.8025	Down
ZNF83	-0.507836	9.86076	-6.4346	2.7729e-10	3.02624e-09	12.8015	Down
ATRN	0.879059	7.97323	6.43452	2.77415e-10	3.02624e-09	12.8011	Up
RRP9	0.790572	7.63447	6.43215	2.81459e-10	3.06727e-09	12.787	Up
RTP4	0.79448	8.29762	6.42916	2.86647e-10	3.12089e-09	12.7693	Up
GNB4	-0.888114	6.6007	-6.42864	2.8755e-10	3.12894e-09	12.7663	Down
LMAN1	1.52519	7.03585	6.42425	2.95358e-10	3.2123e-09	12.7402	Up
ISL2	1.92552	6.38329	6.4229	2.97791e-10	3.23714e-09	12.7323	Up
B3GNTL1	-1.06216	7.45652	-6.4222	2.9908e-10	3.24952e-09	12.7281	Down
OTOGL	1.23005	5.65089	6.42201	2.9941e-10	3.25108e-09	12.727	Up
S100A6	-0.618523	13.4493	-6.42195	2.99522e-10	3.25108e-09	12.7267	Down
PTGES2	0.524204	8.88616	6.4208	3.01636e-10	3.27239e-09	12.7198	Up
ANKRD20A11P	0.997794	8.6059	6.41413	3.14142e-10	3.40637e-09	12.6804	Up
CMAS	-0.580519	9.56916	-6.41267	3.16958e-10	3.43519e-09	12.6717	Down
BSG	-0.653567	11.9674	-6.41074	3.20704e-10	3.47405e-09	12.6603	Down
CAPN10-AS1	0.617996	7.71056	6.40879	3.24522e-10	3.51288e-09	12.6488	Up
ARMCX2	0.774592	9.0077	6.40875	3.24612e-10	3.51288e-09	12.6486	Up
EPB41	-1.11233	7.78282	-6.40614	3.29809e-10	3.56558e-09	12.6332	Down
LOC401317	-0.533904	7.66704	-6.40437	3.33378e-10	3.5988e-09	12.6227	Down
ERC2	1.47578	6.00988	6.40398	3.34159e-10	3.60544e-09	12.6204	Up
ADGRB3	0.996262	6.80338	6.3988	3.44855e-10	3.71164e-09	12.5899	Up
SRGAP2	-0.879922	6.49075	-6.39753	3.47517e-10	3.73473e-09	12.5824	Down
C20orf27	-0.666146	10.0955	-6.39615	3.5045e-10	3.76068e-09	12.5742	Down
STARD9	0.507824	8.16337	6.3953	3.52264e-10	3.77828e-09	12.5692	Up
FAM210B	-0.593478	12.9397	-6.39354	3.56064e-10	3.81527e-09	12.5588	Down
C1orf112	-0.593841	8.11939	-6.39296	3.57303e-10	3.82666e-09	12.5555	Down
KIAA0754	-0.542485	7.7018	-6.39133	3.60855e-10	3.8609e-09	12.5459	Down
MYLIP	-0.680066	9.41331	-6.38991	3.6398e-10	3.8905e-09	12.5375	Down
CASC7	-1.13627	5.93497	-6.38979	3.64263e-10	3.89162e-09	12.5367	Down
AGR2	1.69959	5.17838	6.38865	3.66788e-10	3.91667e-09	12.53	Up
LOC729683	0.611313	5.01456	6.38575	3.73303e-10	3.98037e-09	12.5129	Up
GABBR1	-0.684008	9.25118	-6.38356	3.78299e-10	4.02969e-09	12.5	Down
CAMSAP2	0.550437	8.08824	6.38253	3.80662e-10	4.05288e-09	12.494	Up
CD33	-0.957337	8.20492	-6.3814	3.83277e-10	4.07872e-09	12.4874	Down
CARD6	-0.519192	9.8246	-6.37727	3.92987e-10	4.17796e-09	12.4631	Down
APBB1IP	-0.618532	7.52692	-6.37497	3.98507e-10	4.22838e-09	12.4495	Down
USP30-AS1	0.729209	7.18888	6.37409	4.00637e-10	4.2489e-09	12.4444	Up
SPATA20	0.529312	9.89026	6.37394	4.01008e-10	4.25077e-09	12.4435	Up
LOC105371763	0.825188	6.67387	6.36525	4.22669e-10	4.4673e-09	12.3924	Up
LOC100190986	-0.838904	10.421	-6.3643	4.25123e-10	4.49106e-09	12.3868	Down
CCDC15	-0.597153	8.71157	-6.36154	4.32276e-10	4.56219e-09	12.3706	Down
TCP10L	0.65343	7.75164	6.35932	4.38102e-10	4.62143e-09	12.3576	Up
LOC202181	-0.544284	8.26454	-6.35853	4.40222e-10	4.64154e-09	12.3529	Down
TTC12	1.01001	6.89592	6.35485	4.50125e-10	4.74038e-09	12.3314	Up
STK38	-0.806933	9.1952	-6.35252	4.56484e-10	4.80369e-09	12.3177	Down
NUS1	0.581246	8.65732	6.3516	4.59052e-10	4.82812e-09	12.3123	Up
WWP2	-1.04701	7.35984	-6.3508	4.61267e-10	4.84399e-09	12.3076	Down
RHAG	-0.968327	12.2626	-6.35067	4.6163e-10	4.84399e-09	12.3069	Down
BTBD11	-0.526511	8.22392	-6.35066	4.61651e-10	4.84399e-09	12.3068	Down
MUC19	-0.807044	7.08459	-6.34978	4.64114e-10	4.86514e-09	12.3017	Down
CNTNAP1	0.752951	8.24526	6.349	4.66315e-10	4.88586e-09	12.2971	Up
ANXA1	-0.58876	12.6507	-6.348	4.69135e-10	4.91067e-09	12.2912	Down
GFI1B	-1.15941	8.8525	-6.3413	4.88499e-10	5.09375e-09	12.252	Down
ATP8B3	-0.577939	8.05853	-6.33885	4.95756e-10	5.16446e-09	12.2377	Down
LOC728903	0.728471	7.22304	6.33607	5.04145e-10	5.24432e-09	12.2214	Up
MAGEC3	1.17476	5.86531	6.33414	5.10059e-10	5.3033e-09	12.2101	Up
PIK3C2B	0.531685	10.0278	6.33237	5.15517e-10	5.35749e-09	12.1998	Up
S100A4	-0.57947	12.9837	-6.33201	5.16645e-10	5.36664e-09	12.1976	Down
COL17A1	-1.32273	6.97351	-6.33005	5.22762e-10	5.42759e-09	12.1862	Down
SPHK2	0.844638	5.02026	6.32434	5.41079e-10	5.6124e-09	12.1528	Up
PRICKLE2	0.537744	8.89164	6.32293	5.45686e-10	5.65749e-09	12.1446	Up
MGAT4A	-1.07811	5.26542	-6.3228	5.46115e-10	5.65924e-09	12.1438	Down
CCDC125	-0.515439	8.11991	-6.31736	5.64292e-10	5.84204e-09	12.1121	Down
GALNT2	0.605646	9.16559	6.31465	5.73537e-10	5.92999e-09	12.0963	Up
IL2RG	0.718613	11.7288	6.31463	5.73606e-10	5.92999e-09	12.0962	Up
MCM10	-0.707723	8.96205	-6.31367	5.76955e-10	5.96178e-09	12.0905	Down
GJB2	1.28129	5.71458	6.31347	5.77633e-10	5.96311e-09	12.0894	Up
MAP3K13	1.075	5.26063	6.31298	5.79345e-10	5.97795e-09	12.0865	Up
SULF2	0.962959	11.099	6.31099	5.86314e-10	6.04699e-09	12.0749	Up
SIRPB1	-0.627407	9.6396	-6.31004	5.89664e-10	6.07865e-09	12.0694	Down
ACOXL	1.11498	5.52375	6.30881	5.94047e-10	6.11514e-09	12.0622	Up
STX16	-0.558574	9.19885	-6.30872	5.94378e-10	6.11565e-09	12.0617	Down
CCND1	1.28643	8.96749	6.30188	6.193e-10	6.36003e-09	12.0219	Up
MMRN1	-0.821135	9.27192	-6.29931	6.28912e-10	6.4557e-09	12.0069	Down
UBIAD1	0.53358	8.47393	6.29873	6.31095e-10	6.47369e-09	12.0036	Up
TRIM47	0.891216	7.94212	6.29869	6.3126e-10	6.47369e-09	12.0033	Up
PRG3	-1.21689	12.6425	-6.28794	6.73296e-10	6.88205e-09	11.9408	Down
OLIG1	-0.661463	8.47877	-6.28589	6.81627e-10	6.96066e-09	11.9289	Down
NOD2	-0.540711	8.48681	-6.28074	7.02941e-10	7.17495e-09	11.899	Down
PTPRC	-1.10695	5.17366	-6.27334	7.34784e-10	7.4824e-09	11.856	Down
NEURL3	-0.714019	7.43475	-6.27134	7.43635e-10	7.56545e-09	11.8444	Down
ITGAD	-0.659567	8.51292	-6.2647	7.73712e-10	7.8604e-09	11.806	Down
DNLZ	-0.672803	7.74424	-6.26269	7.83078e-10	7.94813e-09	11.7943	Down
UBE2T	-0.542576	10.0997	-6.25978	7.96791e-10	8.07978e-09	11.7775	Down
TNFSF13	-0.522302	10.5272	-6.2565	8.12535e-10	8.23174e-09	11.7585	Down
LINC01607	0.785442	6.22613	6.2554	8.17899e-10	8.28223e-09	11.7521	Up
DFNB59	0.543964	7.26969	6.25528	8.18499e-10	8.28444e-09	11.7514	Up
CDIP1	0.663239	7.96616	6.25516	8.19062e-10	8.28628e-09	11.7507	Up
NFIX	-0.932177	7.29712	-6.25045	8.42432e-10	8.50293e-09	11.7235	Down
IZUMO4	0.608054	7.28252	6.24773	8.56182e-10	8.6217e-09	11.7078	Up
LOC646014	-0.760064	8.05465	-6.24583	8.65924e-10	8.70368e-09	11.6968	Down
XRRA1	1.07408	5.75509	6.23908	9.01467e-10	9.04838e-09	11.6578	Up
ZBTB42	0.860612	6.54455	6.23721	9.11553e-10	9.14118e-09	11.647	Up
PP7080	0.523742	8.49266	6.23705	9.12404e-10	9.14549e-09	11.6461	Up
LOC257396	0.674832	6.36749	6.2337	9.3079e-10	9.3169e-09	11.6268	Up
ITGB7	1.27807	9.77227	6.23284	9.35593e-10	9.35636e-09	11.6218	Up
ASS1	0.967457	9.99852	6.23114	9.45061e-10	9.44236e-09	11.612	Up
MEF2C	0.750342	8.5159	6.22412	9.85344e-10	9.84032e-09	11.5716	Up
CSF2RA	-0.824871	7.47983	-6.2209	1.00438e-09	1.00212e-08	11.553	Down
LZTS3	0.959186	7.23819	6.22033	1.00781e-09	1.00508e-08	11.5497	Up
TRPC3	0.919712	6.74039	6.2188	1.01696e-09	1.01374e-08	11.541	Up
ZDHHC11	0.839661	4.8219	6.21872	1.01748e-09	1.01379e-08	11.5405	Up
C1orf61	0.840335	5.3501	6.21743	1.02529e-09	1.02065e-08	11.533	Up
WHAMMP2	-0.749537	7.7649	-6.21656	1.03061e-09	1.02547e-08	11.528	Down
KCNS3	1.10613	8.4682	6.21641	1.0315e-09	1.02589e-08	11.5272	Up
TRADD	0.587464	9.53658	6.21491	1.04075e-09	1.03414e-08	11.5185	Up
ALOX5	-0.667395	9.44931	-6.214	1.0464e-09	1.03927e-08	11.5133	Down
SLC25A26	0.853391	7.90254	6.21196	1.05916e-09	1.05051e-08	11.5015	Up
HBQ1	-1.30829	9.8978	-6.20597	1.09743e-09	1.08698e-08	11.4671	Down
TRIM59	-0.578132	10.4257	-6.20497	1.10393e-09	1.09292e-08	11.4614	Down
ASAH2B	0.549777	7.35546	6.20354	1.11334e-09	1.10174e-08	11.4532	Up
RHBG	0.589398	5.1602	6.19994	1.13733e-09	1.12394e-08	11.4325	Up
SHROOM3	1.28495	6.53958	6.19692	1.15785e-09	1.1437e-08	11.4152	Up
DEPDC1B	-0.743178	9.79439	-6.19676	1.15895e-09	1.14427e-08	11.4143	Down
FAM69A	1.0807	4.87991	6.19247	1.1888e-09	1.17267e-08	11.3896	Up
PSD2	0.703664	6.32853	6.19135	1.19667e-09	1.1799e-08	11.3832	Up
FAM86C1	0.832539	6.81373	6.19049	1.20277e-09	1.18484e-08	11.3783	Up
ITM2A	0.556743	11.258	6.18883	1.21462e-09	1.19598e-08	11.3688	Up
SV2A	-0.626483	7.89705	-6.18852	1.21686e-09	1.19764e-08	11.367	Down
LOC285957	-0.540101	7.00504	-6.18777	1.22227e-09	1.20242e-08	11.3627	Down
SLC37A1	-0.813046	7.87641	-6.18748	1.22443e-09	1.20399e-08	11.361	Down
PLAC8	-0.574529	13.2111	-6.18352	1.25341e-09	1.23138e-08	11.3383	Down
TBC1D24	-0.744857	7.43112	-6.17292	1.33439e-09	1.3068e-08	11.2777	Down
LRIG1	-0.571546	9.42981	-6.17047	1.35384e-09	1.32466e-08	11.2637	Down
TUBB2A	-0.915108	11.1889	-6.16836	1.37078e-09	1.34063e-08	11.2516	Down
RCN2	0.544779	10.1962	6.16599	1.39005e-09	1.35886e-08	11.2381	Up
MEF2B	1.31005	6.1578	6.16589	1.3909e-09	1.35908e-08	11.2375	Up
PBK	-0.581371	9.80549	-6.16498	1.39838e-09	1.36577e-08	11.2323	Down
HGF	0.826163	8.63616	6.16437	1.40337e-09	1.37003e-08	11.2288	Up
DUSP26	0.772446	8.6082	6.1628	1.41647e-09	1.3819e-08	11.2198	Up
GPR141	-0.764328	6.59986	-6.16147	1.42757e-09	1.39179e-08	11.2123	Down
LOC105369705	0.563929	7.23791	6.16034	1.43712e-09	1.40047e-08	11.2058	Up
TSPYL2	0.513486	9.7976	6.15908	1.44783e-09	1.41027e-08	11.1986	Up
HYAL3	-0.903996	7.27227	-6.15896	1.44884e-09	1.41062e-08	11.1979	Down
ANKRD7	1.00799	5.04957	6.15553	1.47848e-09	1.43884e-08	11.1783	Up
GXYLT2	-0.613619	8.06217	-6.15451	1.48737e-09	1.44684e-08	11.1725	Down
SLAMF6	0.584317	9.86839	6.15318	1.49909e-09	1.45705e-08	11.1649	Up
ST6GALNAC1	-1.03509	5.44636	-6.13952	1.62449e-09	1.57459e-08	11.0871	Down
USO1	0.769504	9.95809	6.13674	1.65116e-09	1.59973e-08	11.0713	Up
STK11	-1.00415	7.59502	-6.13581	1.66022e-09	1.60779e-08	11.066	Down
PLEK2	-0.980304	8.81547	-6.13537	1.66457e-09	1.61129e-08	11.0635	Down
CR1L	-0.7742	10.4182	-6.13147	1.70305e-09	1.6456e-08	11.0413	Down
MYO15B	-0.620437	9.19342	-6.13087	1.70914e-09	1.65075e-08	11.0379	Down
MGST1	-0.924641	9.95614	-6.12785	1.73968e-09	1.67652e-08	11.0207	Down
AQP5	-0.846472	6.70727	-6.1243	1.77628e-09	1.71028e-08	11.0006	Down
FLJ27354	0.838181	4.95688	6.12376	1.78185e-09	1.71488e-08	10.9975	Up
ANGEL1	0.512324	9.02447	6.12098	1.81122e-09	1.74161e-08	10.9817	Up
DCK	-0.536587	11.093	-6.11991	1.82253e-09	1.75093e-08	10.9757	Down
FAM86B3P	-1.11014	11.6415	-6.11682	1.85588e-09	1.7814e-08	10.9581	Down
LRIG3	0.748999	7.04045	6.11072	1.92331e-09	1.84368e-08	10.9235	Up
HIST1H3B	-0.885193	6.37714	-6.10857	1.94767e-09	1.8662e-08	10.9113	Down
GCLM	-0.655153	11.3513	-6.10776	1.95694e-09	1.87427e-08	10.9067	Down
PRSS36	0.801039	5.98844	6.10631	1.97367e-09	1.8878e-08	10.8985	Up
LINC00663	0.882517	6.05005	6.10517	1.9869e-09	1.89961e-08	10.892	Up
LOC100506459	-0.903804	6.81122	-6.10329	2.00877e-09	1.91968e-08	10.8814	Down
ATP2C2	-0.718383	7.77101	-6.10261	2.01681e-09	1.92566e-08	10.8776	Down
LIN7A	-0.936178	7.1592	-6.10248	2.01837e-09	1.92631e-08	10.8768	Down
CHD3	-0.892131	8.03223	-6.10066	2.0399e-09	1.946e-08	10.8665	Down
C15orf54	-0.949949	6.72083	-6.09919	2.05755e-09	1.96112e-08	10.8582	Down
ZYX	-0.513642	11.1793	-6.0969	2.08523e-09	1.98663e-08	10.8452	Down
DHRS13	-0.605526	11.3415	-6.09414	2.11915e-09	2.01807e-08	10.8296	Down
AMDHD1	0.683122	7.13755	6.09263	2.13787e-09	2.03322e-08	10.8211	Up
SNHG18	0.87242	5.29816	6.09133	2.15416e-09	2.04782e-08	10.8137	Up
HIST1H4H	0.629124	7.62152	6.08967	2.1752e-09	2.06601e-08	10.8043	Up
PDE10A	0.598786	6.27587	6.08409	2.24721e-09	2.13162e-08	10.7728	Up
TFEC	-0.502445	8.78172	-6.08198	2.27505e-09	2.15614e-08	10.7609	Down
PELI2	-0.587133	8.64314	-6.08088	2.28965e-09	2.16714e-08	10.7547	Down
CDKN2C	-0.569922	11.1705	-6.07986	2.30331e-09	2.17913e-08	10.7489	Down
ERMN	0.868123	6.51728	6.07878	2.31788e-09	2.19005e-08	10.7428	Up
KRT1	-0.742771	9.71433	-6.07742	2.33623e-09	2.20643e-08	10.7352	Down
TUBA1A	-0.531009	11.6803	-6.07653	2.34837e-09	2.21597e-08	10.7302	Down
CENPN	-0.668772	9.16712	-6.0764	2.35019e-09	2.21672e-08	10.7294	Down
IL18	-0.586455	8.47105	-6.07347	2.39061e-09	2.25191e-08	10.7129	Down
GMDS	0.542224	9.01449	6.07175	2.41469e-09	2.27362e-08	10.7032	Up
PILRA	-0.521734	8.23882	-6.07059	2.43105e-09	2.28803e-08	10.6967	Down
SLC24A3	-0.965402	8.28085	-6.06789	2.46956e-09	2.32126e-08	10.6814	Down
XKRX	0.979896	6.50465	6.06719	2.47973e-09	2.32981e-08	10.6775	Up
ARHGEF19	0.737719	7.37331	6.06564	2.50212e-09	2.34882e-08	10.6688	Up
INPP4A	0.603158	9.7633	6.0648	2.51434e-09	2.35927e-08	10.664	Up
TM7SF2	0.625447	7.80862	6.0606	2.57651e-09	2.4124e-08	10.6404	Up
WNT5B	1.22858	6.58239	6.05962	2.59124e-09	2.42515e-08	10.6349	Up
FCGR3B	-1.01744	10.622	-6.05775	2.61967e-09	2.44965e-08	10.6243	Down
ATG16L1	-0.709902	6.95532	-6.05445	2.67029e-09	2.49276e-08	10.6058	Down
STOM	-0.635146	13.1431	-6.05159	2.71499e-09	2.53225e-08	10.5897	Down
HCST	-0.549815	10.9867	-6.05079	2.72768e-09	2.54298e-08	10.5852	Down
NDC80	-0.560292	9.92276	-6.0501	2.73866e-09	2.55213e-08	10.5813	Down
CENPW	-0.568285	10.5123	-6.04898	2.75645e-09	2.56761e-08	10.575	Down
AK1	-0.569172	10.5921	-6.04859	2.76278e-09	2.5724e-08	10.5728	Down
TSPO2	-0.861594	10.7735	-6.04839	2.76593e-09	2.57424e-08	10.5717	Down
COTL1	-0.753202	7.10049	-6.04576	2.80858e-09	2.61057e-08	10.5569	Down
AMIGO3	0.560541	9.95516	6.04472	2.82554e-09	2.62522e-08	10.5511	Up
C6orf226	0.588395	8.18579	6.04387	2.83947e-09	2.63703e-08	10.5463	Up
LOC157562	0.552005	8.20944	6.04316	2.8512e-09	2.64453e-08	10.5423	Up
MINA	1.04872	6.82428	6.04049	2.89573e-09	2.6824e-08	10.5273	Up
LRFN3	0.907501	6.53898	6.03927	2.91619e-09	2.6977e-08	10.5205	Up
CYP20A1	0.578315	8.82842	6.03808	2.93646e-09	2.71435e-08	10.5138	Up
DIRAS2	1.50232	5.41761	6.03402	3.00629e-09	2.77466e-08	10.491	Up
GDPD5	-0.850073	8.8598	-6.03282	3.02738e-09	2.79128e-08	10.4843	Down
LINC00476	0.587827	7.32288	6.03141	3.05204e-09	2.81282e-08	10.4764	Up
P2RY14	-0.585926	8.14839	-6.03001	3.07701e-09	2.83463e-08	10.4685	Down
LOC105374676	1.13459	5.07195	6.02984	3.08004e-09	2.83622e-08	10.4676	Up
ST6GALNAC2	-0.686529	6.91013	-6.0282	3.10943e-09	2.86207e-08	10.4584	Down
TAGLN2	-0.563293	11.8886	-6.02605	3.14838e-09	2.89547e-08	10.4464	Down
CFHR1	0.558851	9.74835	6.02564	3.15577e-09	2.90104e-08	10.4441	Up
CYBB	-0.539872	10.1703	-6.02475	3.17215e-09	2.91363e-08	10.4391	Down
GBP3	0.609369	9.64479	6.02457	3.1753e-09	2.9153e-08	10.4381	Up
NPIPA5	-0.846488	5.95498	-6.02407	3.1846e-09	2.9219e-08	10.4353	Down
SLC22A7	0.832269	5.98643	6.02293	3.20562e-09	2.93817e-08	10.4289	Up
WBP2NL	1.04131	5.85718	6.02267	3.21051e-09	2.94141e-08	10.4274	Up
NINJ2	-0.540851	9.92164	-6.02212	3.22071e-09	2.94951e-08	10.4244	Down
ZMYND8	-0.869375	6.55003	-6.02043	3.2524e-09	2.97603e-08	10.4149	Down
EHD1	-0.501779	10.3174	-6.01917	3.27609e-09	2.99518e-08	10.4079	Down
SLCO2A1	0.575971	8.88828	6.01832	3.29228e-09	3.00745e-08	10.4031	Up
DIEXF	0.505413	8.34816	6.01161	3.42245e-09	3.11981e-08	10.3656	Up
HBZ	-1.15487	8.30213	-6.00782	3.49815e-09	3.18215e-08	10.3444	Down
SELT	0.755006	11.8113	6.00741	3.50634e-09	3.18826e-08	10.3421	Up
POC1A	-0.745334	8.42368	-6.00671	3.52058e-09	3.19987e-08	10.3382	Down
CAPZA2	-0.749542	6.34455	-6.00547	3.54589e-09	3.22153e-08	10.3313	Down
DOCK9	0.561597	8.76865	6.00525	3.55047e-09	3.22434e-08	10.33	Up
PDLIM7	-0.769823	7.55285	-6.00459	3.56386e-09	3.23515e-08	10.3264	Down
RPL3L	-1.14787	6.88324	-6.00405	3.57515e-09	3.24405e-08	10.3233	Down
CTH	0.66498	6.82276	6.00256	3.60585e-09	3.26917e-08	10.315	Up
CECR1	0.523403	12.3181	5.99888	3.68332e-09	3.33802e-08	10.2945	Up
GSN	-0.843247	6.51638	-5.99748	3.71306e-09	3.36077e-08	10.2867	Down
UTS2R	0.868387	7.93996	5.99438	3.7801e-09	3.41576e-08	10.2694	Up
ARIH2OS	1.15064	4.54826	5.99024	3.87135e-09	3.49386e-08	10.2463	Up
SUSD1	-0.563581	9.27502	-5.98908	3.89719e-09	3.51572e-08	10.2399	Down
KDSR	0.580751	7.19469	5.98811	3.91914e-09	3.53405e-08	10.2344	Up
NEO1	0.510231	8.76445	5.98733	3.93659e-09	3.54685e-08	10.2301	Up
TUBB2B	-0.892919	7.77613	-5.98489	3.99245e-09	3.59122e-08	10.2165	Down
ITIH4	-0.856872	5.58846	-5.98121	4.0778e-09	3.66496e-08	10.196	Down
ERO1B	0.861023	7.44875	5.98037	4.09741e-09	3.67802e-08	10.1914	Up
KANK2	-0.679213	5.14034	-5.97955	4.11682e-09	3.69392e-08	10.1868	Down
UBAC2	-0.826106	8.87852	-5.97899	4.13004e-09	3.70426e-08	10.1837	Down
LOC101928403	0.562201	7.73147	5.97284	4.27862e-09	3.83278e-08	10.1495	Up
PIFO	1.04969	6.02033	5.97205	4.29821e-09	3.84874e-08	10.1451	Up
ANKRD9	-0.757711	9.60688	-5.96992	4.35114e-09	3.89453e-08	10.1333	Down
RDM1	-0.690738	6.33324	-5.96952	4.36098e-09	3.90174e-08	10.1311	Down
ACHE	-0.914063	8.3173	-5.96712	4.4217e-09	3.95281e-08	10.1177	Down
LOC645984	-0.779353	6.90223	-5.96659	4.43517e-09	3.96322e-08	10.1148	Down
RMND5B	0.605985	8.57849	5.96469	4.48381e-09	4.00339e-08	10.1042	Up
ABTB1	-0.802929	8.28757	-5.96412	4.49847e-09	4.01318e-08	10.101	Down
LST1	-0.543353	10.6134	-5.96346	4.5154e-09	4.02498e-08	10.0974	Down
CEACAM4	-0.520086	9.2719	-5.96298	4.52803e-09	4.03298e-08	10.0947	Down
CDKN3	-0.687815	10.5328	-5.96297	4.52809e-09	4.03298e-08	10.0947	Down
TRIM37	0.717564	6.66723	5.96151	4.56618e-09	4.06359e-08	10.0866	Up
CKS2	-0.507822	12.1107	-5.96086	4.58321e-09	4.07707e-08	10.083	Down
LGALS12	-0.879871	8.15847	-5.96046	4.59378e-09	4.0848e-08	10.0808	Down
LOC100653296	-0.832585	6.1025	-5.9602	4.6008e-09	4.08937e-08	10.0793	Down
AGPAT4	-0.777229	7.72822	-5.95858	4.64354e-09	4.12567e-08	10.0703	Down
TCF7	-0.700612	6.57321	-5.95842	4.64783e-09	4.1278e-08	10.0694	Down
UBAC1	-0.596338	11.6803	-5.95309	4.79194e-09	4.24538e-08	10.0399	Down
AMIGO2	0.570526	8.68136	5.9523	4.81368e-09	4.2629e-08	10.0355	Up
IRAK3	-0.539106	7.76773	-5.95207	4.82017e-09	4.26691e-08	10.0342	Down
ZNF865	-0.824864	6.94092	-5.95192	4.82427e-09	4.2688e-08	10.0334	Down
CAMK2D	0.562268	8.43709	5.94496	5.0205e-09	4.43162e-08	9.99484	Up
ZFP36L2	-1.36958	7.94863	-5.93998	5.16558e-09	4.55044e-08	9.96728	Down
IGFBP2	-0.978926	8.86011	-5.93521	5.30821e-09	4.66663e-08	9.94094	Down
DCAF17	0.671219	6.84845	5.93086	5.44181e-09	4.77636e-08	9.9169	Up
ADTRP	0.517181	8.79593	5.92983	5.47381e-09	4.80057e-08	9.91122	Up
NR1D2	0.679187	8.69131	5.92735	5.55202e-09	4.86714e-08	9.8975	Up
NXF3	-1.0561	6.65302	-5.92543	5.61313e-09	4.91483e-08	9.88692	Down
LOC100996251	0.724972	7.07112	5.92289	5.69515e-09	4.98262e-08	9.87289	Up
LOC105377276	-0.862233	6.46904	-5.92277	5.69898e-09	4.98397e-08	9.87224	Down
LTF	-0.771787	14.4599	-5.91848	5.84013e-09	5.10126e-08	9.84858	Down
NEXN	-0.765234	9.24652	-5.91781	5.86258e-09	5.11881e-08	9.84487	Down
CYTH2	0.954731	7.60494	5.91756	5.87079e-09	5.12392e-08	9.84351	Up
KNL1	-0.579203	8.59651	-5.91736	5.87769e-09	5.12788e-08	9.84238	Down
EGF	-0.674993	7.29483	-5.91652	5.90589e-09	5.15042e-08	9.83775	Down
LINC00996	1.2093	6.68034	5.91625	5.91489e-09	5.1562e-08	9.83628	Up
RYR3	-0.65743	7.53881	-5.91579	5.93055e-09	5.16778e-08	9.83372	Down
ARID5A	0.69783	8.77123	5.91475	5.96555e-09	5.1962e-08	9.82803	Up
CECR7	0.749063	6.22858	5.91317	6.0195e-09	5.24108e-08	9.81933	Up
MARK2	-0.805465	6.90143	-5.91122	6.08698e-09	5.29772e-08	9.80855	Down
FSTL5	1.55307	3.86483	5.90966	6.1411e-09	5.34268e-08	9.79999	Up
HERPUD1	0.996022	7.1043	5.90957	6.14437e-09	5.34339e-08	9.79947	Up
LOC101927345	0.950258	7.53005	5.90824	6.19096e-09	5.38176e-08	9.79216	Up
AIP	0.521917	9.22462	5.90805	6.1976e-09	5.38538e-08	9.79113	Up
MIIP	-0.543695	9.00303	-5.90731	6.22406e-09	5.40188e-08	9.78701	Down
LINC00607	0.917802	6.04927	5.90534	6.29394e-09	5.45383e-08	9.77621	Up
PTHLH	0.948183	5.80812	5.90007	6.48546e-09	5.61307e-08	9.74723	Up
XAGE1B	1.19196	5.40684	5.89973	6.49802e-09	5.62171e-08	9.74536	Up
SPC25	-0.501955	8.64876	-5.89938	6.51108e-09	5.63076e-08	9.74342	Down
CUEDC1	-0.908251	5.94665	-5.89634	6.62479e-09	5.72454e-08	9.72668	Down
HIST2H2AA4	0.793864	12.3886	5.89605	6.63543e-09	5.73146e-08	9.72513	Up
RNF151	0.726309	6.44653	5.89493	6.67803e-09	5.76367e-08	9.71894	Up
FRZB	1.1849	11.0393	5.89458	6.69133e-09	5.77287e-08	9.71701	Up
N4BP2L2-IT2	-0.599359	6.84035	-5.89361	6.7283e-09	5.80245e-08	9.71169	Down
GFI1	-0.715384	9.74564	-5.89203	6.7889e-09	5.8524e-08	9.70302	Down
LOC100129935	0.852931	6.6778	5.89108	6.82555e-09	5.88047e-08	9.69781	Up
NTHL1	0.593559	8.14054	5.89105	6.82688e-09	5.88047e-08	9.69762	Up
NIPAL4	0.988481	6.24047	5.88743	6.96838e-09	5.99998e-08	9.67779	Up
SDR42E1	0.852032	6.08504	5.88575	7.03533e-09	6.05523e-08	9.66855	Up
MOSPD1	-0.508375	9.48657	-5.88489	7.06991e-09	6.08258e-08	9.66381	Down
ATF5	0.861466	9.88425	5.8835	7.1258e-09	6.12824e-08	9.65619	Up
LY6E	0.967925	9.44262	5.8831	7.14206e-09	6.1398e-08	9.65399	Up
PROSER2	-0.697546	8.77044	-5.87864	7.32505e-09	6.28468e-08	9.62953	Down
UMOD	0.755465	4.73009	5.87852	7.32998e-09	6.28643e-08	9.62888	Up
LOC727916	0.962428	5.03623	5.87783	7.35865e-09	6.30605e-08	9.62511	Up
BTNL8	-1.18208	8.08812	-5.87712	7.38846e-09	6.3291e-08	9.6212	Down
LYZ	-1.33214	12.7287	-5.87484	7.48446e-09	6.40628e-08	9.60872	Down
PRR5	-0.660484	9.18896	-5.87264	7.57837e-09	6.47902e-08	9.59666	Down
HIST1H3D	0.965145	5.31087	5.87232	7.59197e-09	6.48809e-08	9.59493	Up
FGF2	0.818665	7.20294	5.87176	7.61609e-09	6.50359e-08	9.59187	Up
LUNAR1	-0.888258	6.59138	-5.86913	7.73023e-09	6.59329e-08	9.57749	Down
UNC93B1	0.657569	9.21617	5.86853	7.75668e-09	6.61066e-08	9.57418	Up
GGTA1P	-0.510692	11.0629	-5.86846	7.75973e-09	6.61067e-08	9.5738	Down
STXBP3	-0.524939	7.1394	-5.86813	7.77426e-09	6.62046e-08	9.572	Down
MAZ	-1.01451	8.66632	-5.86631	7.85475e-09	6.67853e-08	9.56204	Down
NTM	0.773395	7.04123	5.86518	7.90539e-09	6.71458e-08	9.55583	Up
CACNG6	0.555577	10.7414	5.86453	7.93447e-09	6.73578e-08	9.55228	Up
C10orf54	-0.500397	9.62571	-5.86373	7.97035e-09	6.75832e-08	9.54792	Down
TIMD4	-0.703342	10.6862	-5.8621	8.04403e-09	6.81813e-08	9.53902	Down
NLRX1	-0.569331	8.08506	-5.86127	8.08215e-09	6.84778e-08	9.53445	Down
NFE2L1	0.544511	10.7255	5.86088	8.09964e-09	6.85992e-08	9.53236	Up
PECAM1	0.570879	8.87446	5.86029	8.12668e-09	6.88015e-08	9.52914	Up
DGKG	-0.684169	8.02125	-5.85913	8.18043e-09	6.91596e-08	9.52277	Down
ZDHHC9	1.06054	7.57109	5.84981	8.62283e-09	7.2747e-08	9.47186	Up
PKN2	-0.64645	6.60251	-5.84581	8.81965e-09	7.42922e-08	9.45005	Down
MEIS1	-0.937686	6.11884	-5.84547	8.83656e-09	7.44058e-08	9.4482	Down
CCR7	-0.521059	8.82694	-5.84277	8.97233e-09	7.54052e-08	9.43346	Down
GLIS3	1.34331	4.35446	5.84276	8.97259e-09	7.54052e-08	9.43344	Up
TPTE	1.04759	5.43031	5.84157	9.03337e-09	7.58573e-08	9.42691	Up
WHRN	1.08533	6.88645	5.84101	9.06165e-09	7.60654e-08	9.42389	Up
CBWD7	0.503882	9.7361	5.83446	9.40277e-09	7.87768e-08	9.38818	Up
TNFSF13B	-0.522723	10.7048	-5.83294	9.4836e-09	7.93927e-08	9.37991	Down
CYBRD1	-0.89454	9.16308	-5.83232	9.51688e-09	7.96406e-08	9.37652	Down
LINC00328	1.1864	6.00281	5.82981	9.65209e-09	8.07411e-08	9.36289	Up
RPA4	-0.69512	6.62131	-5.82212	1.00791e-08	8.41511e-08	9.32106	Down
ZNF709	0.6001	6.06237	5.82126	1.01277e-08	8.45243e-08	9.31641	Up
COL4A1	0.580851	10.9487	5.81781	1.03264e-08	8.61163e-08	9.29764	Up
GALK2	0.707699	7.9373	5.81603	1.04301e-08	8.69482e-08	9.28798	Up
CCNB3	0.582435	7.22043	5.81432	1.05306e-08	8.77188e-08	9.27872	Up
HTRA4	-0.740755	7.75352	-5.81395	1.05529e-08	8.78707e-08	9.27667	Down
ARPC4	-0.51836	10.8545	-5.8128	1.06208e-08	8.84024e-08	9.27048	Down
EPB41L1	0.611407	7.72781	5.80975	1.08045e-08	8.98281e-08	9.25391	Up
DIP2A	-0.71792	6.45917	-5.8079	1.09176e-08	9.06987e-08	9.24385	Down
OGDH	-0.513047	7.97247	-5.80364	1.11811e-08	9.27821e-08	9.2208	Down
OGT	0.59295	10.9326	5.80292	1.12268e-08	9.30901e-08	9.21686	Up
GZMB	-0.602028	9.16948	-5.80261	1.12465e-08	9.3218e-08	9.21517	Down
GALNT6	-0.513764	9.20423	-5.80039	1.13871e-08	9.42397e-08	9.20317	Down
ZSCAN10	0.716661	3.29013	5.80026	1.13953e-08	9.42712e-08	9.20248	Up
ZDHHC2	-0.868243	6.47963	-5.79946	1.14469e-08	9.46619e-08	9.19811	Down
PPBP	-0.667275	13.9102	-5.79912	1.14685e-08	9.47809e-08	9.19629	Down
LOC100272217	1.08781	4.00699	5.7991	1.147e-08	9.47809e-08	9.19616	Up
LOC102724275	0.546382	7.22417	5.79886	1.14853e-08	9.48719e-08	9.19487	Up
ARL4A	-0.673847	10.6596	-5.79798	1.15417e-08	9.53015e-08	9.19014	Down
PRG2	-0.964832	14.162	-5.79776	1.1556e-08	9.53833e-08	9.18894	Down
ATF7IP	-0.53965	7.54246	-5.79271	1.18877e-08	9.8009e-08	9.16161	Down
FCER1G	-0.643691	11.3798	-5.79246	1.19043e-08	9.81088e-08	9.16026	Down
T	0.756749	7.0914	5.78913	1.21286e-08	9.98065e-08	9.14222	Up
FJX1	0.584896	7.51441	5.78522	1.23972e-08	1.01977e-07	9.12107	Up
TMPO-AS1	-0.843575	6.80138	-5.78474	1.24301e-08	1.0221e-07	9.1185	Down
GM2A	0.867252	7.75739	5.78399	1.24825e-08	1.02563e-07	9.11445	Up
WDFY2	-0.78823	6.70382	-5.78291	1.25581e-08	1.03145e-07	9.10861	Down
YOD1	-0.616507	8.27425	-5.78176	1.26394e-08	1.03734e-07	9.10238	Down
CD72	-0.604693	8.11579	-5.77746	1.29466e-08	1.06176e-07	9.07919	Down
MARK4	0.77264	7.40336	5.77677	1.29967e-08	1.06506e-07	9.07546	Up
GRIK4	0.963909	5.25124	5.77552	1.30877e-08	1.07171e-07	9.06872	Up
PMM2	0.636194	8.25405	5.77405	1.31958e-08	1.07975e-07	9.06077	Up
TTC39C	-0.585868	7.6381	-5.77259	1.33042e-08	1.08739e-07	9.05287	Down
GAB3	-0.578365	9.40785	-5.76888	1.35826e-08	1.10932e-07	9.03286	Down
SPI1	-0.806824	9.12375	-5.76674	1.37456e-08	1.12136e-07	9.02134	Down
KLHL6	0.555253	8.09417	5.76591	1.38092e-08	1.12613e-07	9.01689	Up
BRMS1L	0.784211	6.18475	5.76478	1.38968e-08	1.13285e-07	9.01078	Up
SLC25A29	-0.598521	8.15778	-5.7627	1.40586e-08	1.14561e-07	8.9996	Down
SHMT2	0.624824	7.92279	5.76083	1.42061e-08	1.15676e-07	8.98952	Up
FYB	-0.579192	8.77554	-5.75665	1.45414e-08	1.18229e-07	8.96699	Down
IFFO2	0.81714	7.22947	5.7564	1.4561e-08	1.18344e-07	8.96569	Up
LOC100130872	0.648357	7.88357	5.75607	1.4588e-08	1.18519e-07	8.9639	Up
GALNT14	-0.59309	8.43562	-5.75034	1.50607e-08	1.22132e-07	8.9331	Down
TOB2	-1.02685	7.10873	-5.74667	1.53716e-08	1.24513e-07	8.91338	Down
NCKAP1	0.651367	10.4267	5.74652	1.53849e-08	1.24575e-07	8.91254	Up
IL1R2	-1.06403	9.22616	-5.74625	1.54078e-08	1.24714e-07	8.9111	Down
MGAT4C	1.13998	5.56347	5.7455	1.54722e-08	1.25141e-07	8.90708	Up
CXCL11	1.18789	5.8225	5.74487	1.55263e-08	1.25471e-07	8.90371	Up
NUP93	-0.565576	9.42954	-5.74483	1.55303e-08	1.25471e-07	8.90346	Down
LYG1	0.801371	7.24384	5.744	1.56019e-08	1.26003e-07	8.89901	Up
ERVW-1	0.986257	6.08375	5.74236	1.57451e-08	1.27112e-07	8.89019	Up
SCN2A	0.868157	5.39445	5.74149	1.58216e-08	1.27588e-07	8.88551	Up
GCAT	-0.860595	7.42154	-5.73963	1.5986e-08	1.28724e-07	8.87553	Down
CEP55	-0.578916	9.11871	-5.73963	1.59861e-08	1.28724e-07	8.87553	Down
GOLGA2	1.27526	6.05834	5.73784	1.61454e-08	1.29958e-07	8.86595	Up
SLC5A6	0.735008	8.50249	5.73439	1.64584e-08	1.32233e-07	8.84741	Up
SOX6	-0.774712	6.26101	-5.72943	1.69177e-08	1.35722e-07	8.82084	Down
TANC2	-0.743784	4.81286	-5.72611	1.72323e-08	1.38144e-07	8.80305	Down
MIR6787	-0.719061	9.26377	-5.72513	1.7326e-08	1.38763e-07	8.79781	Down
WEE1	-0.525433	10.5906	-5.7251	1.73286e-08	1.38763e-07	8.79767	Down
BPGM	-0.655587	11.797	-5.72321	1.75119e-08	1.40179e-07	8.78751	Down
CXCL6	-0.653531	6.52062	-5.72235	1.75952e-08	1.40794e-07	8.78293	Down
FAM226B	0.773214	6.48843	5.72207	1.76226e-08	1.40961e-07	8.78143	Up
FAM65A	-0.98536	8.30314	-5.72043	1.77834e-08	1.42143e-07	8.77266	Down
VNN1	-0.743936	8.06417	-5.71985	1.78403e-08	1.42545e-07	8.76958	Down
RAD54B	-0.549302	7.62736	-5.71769	1.80554e-08	1.44211e-07	8.75801	Down
TLE3	0.505357	8.98214	5.71581	1.82442e-08	1.45666e-07	8.74796	Up
HIST1H2AH	0.709443	7.53446	5.71443	1.8385e-08	1.46735e-07	8.74054	Up
WFDC1	-0.722599	8.29995	-5.71297	1.85339e-08	1.4787e-07	8.73276	Down
CD22	-0.959647	5.72149	-5.7113	1.87062e-08	1.4908e-07	8.72382	Down
PCDHB14	0.660145	6.93436	5.70507	1.93615e-08	1.53964e-07	8.69059	Up
IL13RA2	-1.00945	5.89652	-5.70299	1.95865e-08	1.5564e-07	8.67943	Down
[truncated: 1,516 more rows]

## Sheet: venn_genes
Gene	logFC	AveExpr	t	P.Value	adj.P.Val	B	sig
CADPS2	1.71606	10.4249	13.5005	6.58461e-36	7.53452e-33	70.7265	Up
COMMD3-BMI1	1.28472	12.1545	12.4308	2.60909e-31	1.49275e-28	60.2942	Up
PDZRN4	1.44112	8.51533	11.582	8.2944e-28	2.37274e-25	52.3524	Up
SIK1	1.47647	11.1174	10.7786	1.25704e-24	2.18634e-22	45.1455	Up
SSR3	1.45278	9.14753	10.7069	2.37861e-24	3.94759e-22	44.5181	Up
UBE2J1	1.00957	12.4808	10.5284	1.14989e-23	1.67784e-21	42.9685	Up
UBA5	0.687842	10.2417	10.4869	1.65546e-23	2.36785e-21	42.6101	Up
FBXW7	1.2418	10.4411	10.2298	1.5471e-22	1.87908e-20	40.413	Up
PREB	0.730863	10.495	10.092	5.04857e-22	5.54348e-20	39.2506	Up
ZBTB20	0.903632	10.7011	10.0172	9.55423e-22	9.79804e-20	38.6237	Up
ZBTB38	1.42172	9.31227	9.81372	5.32751e-21	4.86662e-19	36.9354	Up
UBE2E2	0.669967	9.89337	9.66208	1.88821e-20	1.54912e-18	35.6926	Up
HERC5	1.0141	9.80046	9.5408	5.14498e-20	3.89745e-18	34.7084	Up
TRIM69	0.736663	9.9763	9.29035	3.96563e-19	2.5063e-17	32.7038	Up
UBE2G1	0.51979	11.3552	8.76127	2.6131e-17	1.1385e-15	28.5963	Up
UBE2L6	0.555438	11.568	8.66179	5.63105e-17	2.25876e-15	27.8439	Up
ISG15	1.22457	10.9996	7.68343	7.55127e-14	1.63518e-12	20.7977	Up
UFM1	0.591938	10.8435	7.50075	2.69367e-13	5.2382e-12	19.5558	Up
SRM	0.570282	10.6767	6.89864	1.5025e-11	2.06485e-10	15.6356	Up
PELI1	0.631541	11.3654	6.46236	2.3399e-10	2.58889e-09	12.9664	Up
TLE3	0.505357	8.98214	5.71581	1.82442e-08	1.45666e-07	8.74796	Up
RNF25	0.505956	5.96425	4.11712	4.44909e-05	0.000186301	1.28916	Up
FBXL8	0.502472	6.18253	2.80613	0.00519848	0.0133974	-3.11653	Up
