# Supplementary material for: RNF25 serves as a novel diagnostic and prognostic biomarker in multiple myeloma: a multi-cohort integrative analysis
Source: Hereditas. 2025 Dec 28;163:18. doi: 10.1186/s41065-025-00631-0 (PMC12853844; doi:10.1186/s41065-025-00631-0)
Supplement: Supplementary file 4 — Supplementary Material 4. [file 41065_2025_631_MOESM4_ESM.xlsx]

## Sheet: venn_go_result
ONTOLOGY	ID	Description	BgRatio	RichFactor	FoldEnrichment	zScore	pvalue	p.adjust	qvalue	geneID	Count
MF	GO:0004842	ubiquitin-protein transferase activity	452/18737	0.0176991	15.074	10.3847	2.56236e-08	7.58708e-07	4.07816e-07	UBE2J1/UBE2E2/HERC5/TRIM69/UBE2G1/UBE2L6/PELI1/RNF25	8
MF	GO:0019787	ubiquitin-like protein transferase activity	482/18737	0.0165975	14.1358	10.0171	4.21485e-08	7.58708e-07	4.07816e-07	UBE2J1/UBE2E2/HERC5/TRIM69/UBE2G1/UBE2L6/PELI1/RNF25	8
MF	GO:0016755	aminoacyltransferase activity	499/18737	0.0160321	13.6542	9.82317	5.50904e-08	7.58708e-07	4.07816e-07	UBE2J1/UBE2E2/HERC5/TRIM69/UBE2G1/UBE2L6/PELI1/RNF25	8
MF	GO:0061631	ubiquitin conjugating enzyme activity	34/18737	0.117647	100.198	19.8491	6.45709e-08	7.58708e-07	4.07816e-07	UBE2J1/UBE2E2/UBE2G1/UBE2L6	4
MF	GO:0061650	ubiquitin-like protein conjugating enzyme activity	40/18737	0.1	85.1682	18.2703	1.26659e-07	1.1906e-06	6.39964e-07	UBE2J1/UBE2E2/UBE2G1/UBE2L6	4
BP	GO:0000209	protein polyubiquitination	263/18986	0.026616	24.0634	12.5329	8.90339e-09	5.09274e-06	3.84251e-06	UBE2J1/UBE2E2/HERC5/UBE2G1/UBE2L6/PELI1/RNF25	7
MF	GO:0031625	ubiquitin protein ligase binding	301/18737	0.013289	11.318	6.18731	0.000379988	0.00297657	0.00159995	UBE2J1/FBXW7/UBE2G1/ISG15	4
MF	GO:0044389	ubiquitin-like protein ligase binding	321/18737	0.0124611	10.6129	5.9561	0.00048458	0.00325361	0.00174886	UBE2J1/FBXW7/UBE2G1/ISG15	4
MF	GO:0061630	ubiquitin protein ligase activity	355/18737	0.0112676	9.59641	5.60648	0.000707368	0.00415578	0.00223379	HERC5/TRIM69/PELI1/RNF25	4
MF	GO:0061659	ubiquitin-like protein ligase activity	374/18737	0.0106952	9.1089	5.43101	0.000859455	0.00448827	0.00241251	HERC5/TRIM69/PELI1/RNF25	4
BP	GO:0070534	protein K63-linked ubiquitination	66/18986	0.0454545	41.0952	10.8578	5.10265e-05	0.0145936	0.011011	UBE2E2/UBE2G1/PELI1	3
BP	GO:0090209	negative regulation of triglyceride metabolic process	17/18986	0.117647	106.364	14.4622	0.000156891	0.0244307	0.0184332	SIK1/FBXW7	2
BP	GO:0070936	protein K48-linked ubiquitination	99/18986	0.030303	27.3968	8.76247	0.000170844	0.0244307	0.0184332	UBE2E2/UBE2G1/PELI1	3
BP	GO:0061709	reticulophagy	22/18986	0.0909091	82.1905	12.6791	0.000265596	0.0277132	0.0209098	UBA5/UFM1	2
BP	GO:0010866	regulation of triglyceride biosynthetic process	23/18986	0.0869565	78.617	12.3938	0.000290697	0.0277132	0.0209098	SIK1/FBXW7	2
MF	GO:0043130	ubiquitin binding	100/18737	0.02	17.0336	5.51187	0.00607635	0.0285589	0.0153508	FBXW7/UBE2L6	2
MF	GO:0032182	ubiquitin-like protein binding	120/18737	0.0166667	14.1947	4.97153	0.00864143	0.0369225	0.0198464	FBXW7/UBE2L6	2
MF	GO:0008140	cAMP response element binding protein binding	10/18737	0.1	85.1682	9.12785	0.0116824	0.0422364	0.0227027	SIK1	1
MF	GO:0008641	ubiquitin-like modifier activating enzyme activity	10/18737	0.1	85.1682	9.12785	0.0116824	0.0422364	0.0227027	UBA5	1
BP	GO:0090317	negative regulation of intracellular protein transport	32/18986	0.0625	56.506	10.4569	0.000566495	0.0457514	0.0345198	UBE2J1/UFM1	2
BP	GO:0033146	regulation of intracellular estrogen receptor signaling pathway	34/18986	0.0588235	53.1821	10.1338	0.00063988	0.0457514	0.0345198	UBA5/UFM1	2
BP	GO:0032728	positive regulation of interferon-beta production	41/18986	0.0487805	44.1022	9.19354	0.000930944	0.0467229	0.0352528	ZBTB20/ISG15	2
BP	GO:0019432	triglyceride biosynthetic process	44/18986	0.0454545	41.0952	8.86022	0.00107185	0.0467229	0.0352528	SIK1/FBXW7	2
BP	GO:0031146	SCF-dependent proteasomal ubiquitin-dependent protein catabolic process	46/18986	0.0434783	39.3085	8.6561	0.00117113	0.0467229	0.0352528	FBXW7/FBXL8	2
BP	GO:0090207	regulation of triglyceride metabolic process	46/18986	0.0434783	39.3085	8.6561	0.00117113	0.0467229	0.0352528	SIK1/FBXW7	2
BP	GO:0046890	regulation of lipid biosynthetic process	196/18986	0.0153061	13.8382	6.01183	0.00125637	0.0467229	0.0352528	SIK1/FBXW7/ZBTB20	3
BP	GO:0031396	regulation of protein ubiquitination	205/18986	0.0146341	13.2307	5.85876	0.00142932	0.0467229	0.0352528	FBXW7/ISG15/PELI1	3
BP	GO:0043161	proteasome-mediated ubiquitin-dependent protein catabolic process	467/18986	0.00856531	7.74386	4.91017	0.00155094	0.0467229	0.0352528	FBXW7/UBE2G1/PELI1/FBXL8	4
BP	GO:0030520	estrogen receptor signaling pathway	53/18986	0.0377358	34.1168	8.03369	0.00155198	0.0467229	0.0352528	UBA5/UFM1	2
BP	GO:0032387	negative regulation of intracellular transport	53/18986	0.0377358	34.1168	8.03369	0.00155198	0.0467229	0.0352528	UBE2J1/UFM1	2
BP	GO:0046460	neutral lipid biosynthetic process	53/18986	0.0377358	34.1168	8.03369	0.00155198	0.0467229	0.0352528	SIK1/FBXW7	2
BP	GO:0046463	acylglycerol biosynthetic process	53/18986	0.0377358	34.1168	8.03369	0.00155198	0.0467229	0.0352528	SIK1/FBXW7	2

## Sheet: venn_kegg_result
category	subcategory	ID	Description	BgRatio	RichFactor	FoldEnrichment	zScore	pvalue	p.adjust	qvalue	geneID	Count
Genetic Information Processing	Folding, sorting and degradation	hsa04120	Ubiquitin mediated proteolysis	142/9434	0.0352113	27.6819	11.4328	5.23879e-07	9.42982e-06	7.72032209749926e-06	UBE2J1/FBXW7/UBE2E2/UBE2G1/UBE2L6	5
Genetic Information Processing	Folding, sorting and degradation	hsa04141	Protein processing in endoplasmic reticulum	171/9434	0.0233918	18.3899	8.18959	4.60526e-05	0.000414473	0.000339334697275226	SSR3/UBE2J1/PREB/UBE2G1	4
Human Diseases	Neurodegenerative disease	hsa05012	Parkinson disease	271/9434	0.0110701	8.70295	4.59163	0.00425428	0.0255257	0.0208981997047781	UBE2J1/UBE2G1/UBE2L6	3
