# Supplementary material for: RNF25 serves as a novel diagnostic and prognostic biomarker in multiple myeloma: a multi-cohort integrative analysis
Source: Hereditas. 2025 Dec 28;163:18. doi: 10.1186/s41065-025-00631-0 (PMC12853844; doi:10.1186/s41065-025-00631-0)
Supplement: Supplementary file 5 — Supplementary Material 5. [file 41065_2025_631_MOESM5_ESM.xlsx]

## Sheet: Sheet1
	RNF25 mRNA expression
Clinicopathological features	High(n = 419)	Low(n = 419)	Total (n = 838)	p value
TumorType
Primary	384(45.8%)	372(44.4%)	756	0.2007
Recurrence	35(4.2%)	47(5.6%)	82
Gender
Female	151(18.0%)	197(23.5%)	348	0.00159
Male	268(32.0%)	222(26.5%)	490
Age
<40	13(1.6%)	8(1.0%)	21	0.6046
>=80	29(3.5%)	24(2.9%)	53
40-60	134(16.0%)	141(16.8%)	275
60-80	243(29.0%)	246(29.4%)	489
Stage
Stage I	137(16.3%)	145(17.3%)	282	0.5251
Stage II	157(18.7%)	141(16.8%)	298
Stage III	125(14.9%)	133(15.9%)	258
Status
Alive	308(36.8%)	337(40.2%)	645	0.02145
Dead	111(13.2%)	82(9.8%)	193
OS time(years)
<1	96(11.5%)	82(9.8%)	178	0.1485
>=5	1(0.1%)	6(0.7%)	7
1-3	203(24.2%)	218(26.0%)	421
3-5	119(14.2%)	113(13.5%)	232
Fisher's Exact Test for Count Data
