# Supplementary material for: RNF25 serves as a novel diagnostic and prognostic biomarker in multiple myeloma: a multi-cohort integrative analysis
Source: Hereditas. 2025 Dec 28;163:18. doi: 10.1186/s41065-025-00631-0 (PMC12853844; doi:10.1186/s41065-025-00631-0)
Supplement: Supplementary file 6 — Supplementary Material 6. [file 41065_2025_631_MOESM6_ESM.xlsx]

## Sheet: go_result
ONTOLOGY	ID	Description	GeneRatio	BgRatio	RichFactor	FoldEnrichment	zScore	pvalue	p.adjust	qvalue	geneID	Count
CC	GO:0098687	chromosomal region	134/2151	404/19960	0.331683	3.07782	14.6632	1.78935e-34	1.22034e-31	9.26694e-32	SIRT6/POLR2B/XRCC1/FBXO28/SUV39H1/XRCC5/WDR82/DCTN5/SMARCC2/NUP133/TFIP11/WAPL/CLASP1/SMC3/NUP107/ERCC4/TERF2/HAT1/SEPTIN2/RIF1/MEAF6/RANGAP1/DCTN1/SLF1/RPA2/CDK2/CHMP1A/PPP1CB/PAFAH1B1/ZNF330/NUP85/NBN/SMARCD2/ZWILCH/NSL1/PML/RBBP4/CBX5/RAD21/ORC2/MCM6/SSB/TP53BP1/THOC2/MCM7/XPO1/ZW10/STAG2/TPR/CTCF/SMC1A/BAZ1B/LRWD1/SS18L1/GPATCH11/DAXX/CENPL/SIN3A/DCLRE1B/AHCTF1/ORC5/PPP1R10/DNMT1/CTC1/CENPQ/M…	134
BP	GO:0006260	DNA replication	109/2076	283/18986	0.385159	3.52246	14.9799	2.82525e-34	1.56462e-30	1.41322e-30	KIN/MAP2K4/BARD1/RECQL/TTF1/ACTR8/TNFAIP1/SUPT16H/WAPL/ZNF830/SMC3/RFWD3/TERF2/ETAA1/MEAF6/MCMBP/RPA2/CDK2/ING5/NBN/MUS81/CDK9/USP37/DONSON/RBBP4/RFC5/RNASEH1/GRWD1/BOD1L1/RFC1/EHMT2/ORC2/ZBTB38/MCM6/RFC2/MCM7/ASF1A/UCN/TWNK/NASP/PRIM2/LRWD1/SIN3A/TRAIP/GMNN/ORC5/ACTR5/GINS3/POLD3/TIPIN/CTC1/MCM5/RRM1/MGME1/NUCKS1/FEN1/RMI1/CHAF1B/DNA2/PURA/POLH/LIG1/UPF1/POLE/SLX4/PARP1/DBF4B/RECQL5/LPIN1/MCM3/N…	109
BP	GO:0007059	chromosome segregation	124/2076	429/18986	0.289044	2.64345	12.0636	3.66933e-25	1.01604e-21	9.17719e-22	ABRAXAS2/CIAO1/CUL3/RNF4/NUDC/VPS4B/BECN1/SMARCC2/DPF2/WRAP73/WAPL/NUP62/CSNK2A1/CLASP1/SMC3/RIOK2/MAU2/PUM2/KPNB1/TUBG1/TOP3A/CHMP1A/HAUS8/CDC23/MAP1S/PSMC3IP/CSNK1D/WASHC5/SMARCD2/HAUS5/TTL/ZWILCH/NSL1/MMS19/SIRT1/RAD21/KIF2A/EML4/ACTR2/EHMT2/ZW10/RAD18/STAG2/TPR/CTCF/SMC1A/SASS6/ARID1A/BAZ1B/NCOR1/CENPL/KIF3B/CENPQ/SMC4/MIS18A/RCC2/NUMA1/BUB1/KIF22/NUP37/RECQL5/SMC2/TUBB/RACGAP1/KNSTRN/SMARCAD…	124
CC	GO:0000775	chromosome, centromeric region	89/2151	262/19960	0.339695	3.15216	12.1867	4.44742e-24	1.51657e-21	1.15165e-21	SIRT6/FBXO28/SUV39H1/DCTN5/SMARCC2/NUP133/WAPL/CLASP1/SMC3/NUP107/SEPTIN2/MEAF6/RANGAP1/DCTN1/CHMP1A/PAFAH1B1/ZNF330/NUP85/SMARCD2/ZWILCH/NSL1/CBX5/RAD21/ORC2/TP53BP1/XPO1/ZW10/STAG2/TPR/CTCF/SMC1A/BAZ1B/LRWD1/SS18L1/GPATCH11/DAXX/CENPL/SIN3A/AHCTF1/DNMT1/CENPQ/SMC4/MIS18A/RCC2/BUB1/CKAP5/FMR1/HELLS/KIF22/NUP37/KNSTRN/SUV39H2/PHF6/SPDL1/BUB1B/CHMP7/SPAG5/CHMP5/EZH2/CDCA8/HJURP/KIF2C/NUP43/AURKA/K…	89
BP	GO:0000070	mitotic sister chromatid segregation	76/2076	194/18986	0.391753	3.58276	12.6691	8.45471e-25	1.56074e-21	1.40971e-21	ABRAXAS2/CUL3/NUDC/VPS4B/BECN1/WRAP73/WAPL/NUP62/CLASP1/SMC3/KPNB1/TUBG1/CHMP1A/CDC23/ZWILCH/NSL1/SIRT1/RAD21/KIF2A/EML4/ZW10/STAG2/TPR/SMC1A/BAZ1B/KIF3B/SMC4/NUMA1/BUB1/KIF22/SMC2/RACGAP1/KNSTRN/SPDL1/BUB1B/CHMP7/SPAG5/ESPL1/CHMP5/CDCA8/KIF2C/KIF11/CEP97/KIFC1/KNL1/NCAPH/KIF15/PLK1/NCAPD2/CENPE/HASPIN/NCAPG/KIF18A/MAP10/SKA1/MYBL2/MAD2L1/CDCA5/NUF2/CCNB1/CDT1/KIF18B/ZWINT/TTK/SPC24/SPC25/KIF14/T…	76
BP	GO:0006261	DNA-templated DNA replication	69/2076	169/18986	0.408284	3.73395	12.5085	7.20487e-24	9.97515e-21	9.00988e-21	BARD1/RECQL/ZNF830/RFWD3/TERF2/ETAA1/MCMBP/CDK2/NBN/MUS81/CDK9/DONSON/RFC5/BOD1L1/RFC1/ORC2/MCM6/RFC2/MCM7/ASF1A/TWNK/PRIM2/LRWD1/TRAIP/GMNN/ORC5/GINS3/POLD3/TIPIN/MCM5/RRM1/MGME1/NUCKS1/FEN1/DNA2/PURA/LIG1/UPF1/POLE/PARP1/DBF4B/RECQL5/MCM3/NOC3L/MCM8/TIMELESS/TONSL/GINS1/ORC3/ORC1/CDC7/ATAD5/MCM2/CHTF18/WDHD1/PRIM1/RAD51/MCM10/MCM4/PCNA/EXO1/POLQ/E2F8/GINS2/BRCA1/CDT1/E2F7/DSCC1/CDC45	69
BP	GO:0000819	sister chromatid segregation	83/2076	235/18986	0.353191	3.2301	12.053	2.03033e-23	2.24879e-20	2.03118e-20	ABRAXAS2/CUL3/NUDC/VPS4B/BECN1/SMARCC2/DPF2/WRAP73/WAPL/NUP62/CLASP1/SMC3/RIOK2/KPNB1/TUBG1/CHMP1A/CDC23/SMARCD2/ZWILCH/NSL1/SIRT1/RAD21/KIF2A/EML4/ZW10/STAG2/TPR/SMC1A/ARID1A/BAZ1B/KIF3B/SMC4/NUMA1/BUB1/KIF22/SMC2/RACGAP1/KNSTRN/SPDL1/BUB1B/CHMP7/SPAG5/ESPL1/CHMP5/CDCA8/KIF2C/KIF11/CEP97/KIFC1/KNL1/RMI2/NCAPH/KIF15/PLK1/NCAPD2/CENPE/HASPIN/NCAPG/KIF18A/MAP10/SKA1/MYBL2/MAD2L1/CDCA5/NUF2/CCNB1/CD…	83
CC	GO:0000793	condensed chromosome	89/2151	284/19960	0.31338	2.90798	11.2547	2.35262e-21	5.34828e-19	4.06136e-19	FBXO28/SUV39H1/RAD1/DCTN5/SMARCC2/NUP133/CLASP1/SMC3/NUP107/NIFK/TUBG1/SEPTIN2/RIF1/MEAF6/RANGAP1/DCTN1/SLF1/CDK2/CHMP1A/PSMC3IP/PAFAH1B1/NUP85/SMARCD2/ZWILCH/NSL1/CBX5/RAD21/ORC2/TP53BP1/XPO1/ZW10/TPR/CTCF/SMC1A/BAZ1B/LRWD1/SS18L1/GPATCH11/CENPL/SIN3A/NOL6/AHCTF1/CENPQ/SMC4/BUB1/CKAP5/KIF22/NUP37/SMC2/KIFAP3/KNSTRN/PHF6/SPDL1/BUB1B/CHMP7/SPAG5/CHMP5/HJURP/KIF2C/NUP43/AURKA/KNL1/CENPU/CHEK1/NCAPH…	89
CC	GO:0000779	condensed chromosome, centromeric region	67/2151	185/19960	0.362162	3.36065	11.2106	3.67752e-20	6.27016e-18	4.76141e-18	FBXO28/DCTN5/SMARCC2/NUP133/CLASP1/NUP107/SEPTIN2/MEAF6/RANGAP1/DCTN1/CHMP1A/PAFAH1B1/NUP85/SMARCD2/ZWILCH/NSL1/CBX5/ORC2/TP53BP1/XPO1/ZW10/TPR/SMC1A/LRWD1/SS18L1/GPATCH11/CENPL/SIN3A/AHCTF1/CENPQ/BUB1/CKAP5/KIF22/NUP37/KNSTRN/PHF6/SPDL1/BUB1B/CHMP7/SPAG5/CHMP5/HJURP/KIF2C/NUP43/AURKA/KNL1/CENPU/PLK1/NCAPD2/CENPE/NCAPG/KIF18A/SKA1/MAD2L1/SGO2/CENPM/NUF2/CCNB1/CDT1/ZWINT/TTK/SPC24/SPC25/CENPA/CDC2…	67
CC	GO:0000776	kinetochore	64/2151	173/19960	0.369942	3.43284	11.1691	7.08092e-20	9.65838e-18	7.33435e-18	FBXO28/DCTN5/SMARCC2/NUP133/CLASP1/NUP107/SEPTIN2/MEAF6/RANGAP1/DCTN1/CHMP1A/PAFAH1B1/NUP85/SMARCD2/ZWILCH/NSL1/CBX5/ORC2/TP53BP1/XPO1/ZW10/TPR/SMC1A/LRWD1/SS18L1/GPATCH11/CENPL/SIN3A/AHCTF1/CENPQ/BUB1/CKAP5/KIF22/NUP37/KNSTRN/PHF6/SPDL1/BUB1B/CHMP7/SPAG5/CHMP5/HJURP/KIF2C/NUP43/AURKA/KNL1/CENPU/PLK1/CENPE/KIF18A/SKA1/MAD2L1/SGO2/CENPM/NUF2/CCNB1/CDT1/ZWINT/TTK/SPC24/SPC25/CDC20/AURKB/NEK2	64
BP	GO:0140014	mitotic nuclear division	88/2076	282/18986	0.312057	2.85391	10.9899	1.36331e-20	1.25834e-17	1.13657e-17	ABRAXAS2/CUL3/NUDC/VPS4B/BECN1/WRAP73/WAPL/NUP62/CLASP1/CTDP1/SMC3/KPNB1/TUBG1/CHMP1A/CDC23/BROX/ZWILCH/NSL1/SIRT1/RAD21/KIF2A/EML4/ZW10/STAG2/TPR/SMC1A/NME6/BAZ1B/KIF3B/REEP4/SMC4/NUMA1/BUB1/CUL7/KIF22/SMC2/RACGAP1/KNSTRN/SPDL1/BUB1B/CEP85/CHMP7/KIF20B/SPAG5/ESPL1/CHMP5/CDCA8/KIF2C/CDKN1B/KIF11/CEP97/AURKA/KIFC1/KNL1/CHEK1/NCAPH/KIF15/PLK1/NCAPD2/CENPE/HASPIN/NCAPG/KIF18A/MAP10/SKA1/MYBL2/MAD2L1…	88
CC	GO:0005819	spindle	112/2151	434/19960	0.258065	2.39469	10.209	4.4617e-19	5.07147e-17	3.85115e-17	ABRAXAS2/CIAO1/CUL3/AFG2B/NUDC/VPS4B/CCDC117/BIRC6/WAPL/NUP62/CLTC/CLASP1/DIDO1/CTDP1/SMC3/TRAPPC14/CEP89/TUBG1/SEPTIN2/RIF1/RANGAP1/NEDD1/DCTN1/ATAT1/RAE1/CHMP1A/HAUS8/ARHGEF2/AGBL5/MAP1S/CSNK1D/PAFAH1B1/NUP85/ALMS1/LEMD2/CEP44/HAUS5/TTL/ZWILCH/NSL1/MMS19/MAEA/DR1/RAD21/KIF2A/EML4/ZW10/TADA2A/CEP350/STAG2/TPR/SMC1A/NCOR1/KIF3B/TMEM9/FAM110A/CDC25B/RCC2/NUMA1/CKAP5/FAM161A/MAP4/KIF22/TUBB/KIFAP3/…	112
BP	GO:0006302	double-strand break repair	94/2076	323/18986	0.291022	2.66153	10.5528	1.42819e-19	1.1299e-16	1.02056e-16	TDP2/SIRT6/BRD8/PPP4C/XRCC1/PALB2/XRCC5/RECQL/ACTR8/EYA3/SMARCC2/DPF2/ASTE1/MRGBP/TFIP11/PPP4R2/CSNK2A1/RFWD3/ERCC4/PIAS4/RIF1/MEAF6/AP5Z1/SLF1/TOP3A/RPA2/PPP4R3B/HELQ/DMAP1/NBN/MUS81/SMARCD2/PML/SIRT1/RAD21/DDX1/CGAS/ACTR2/MCM6/TP53BP1/USP51/PSMD14/MCM7/TRRAP/POGZ/ARID1A/DCLRE1B/ACTR5/TNKS1BP1/MCM5/NUCKS1/SKP2/SFR1/FEN1/RMI1/DNA2/INIP/UBE2V2/SLX4/PARP1/RECQL5/HPF1/MCM3/SMARCAD1/RAD54L/MCM8/VPS72…	94
BP	GO:0098813	nuclear chromosome segregation	94/2076	324/18986	0.290123	2.65332	10.5171	1.80138e-19	1.247e-16	1.12633e-16	ABRAXAS2/CUL3/NUDC/VPS4B/BECN1/SMARCC2/DPF2/WRAP73/WAPL/NUP62/CLASP1/SMC3/RIOK2/KPNB1/TUBG1/CHMP1A/CDC23/MAP1S/PSMC3IP/WASHC5/SMARCD2/TTL/ZWILCH/NSL1/SIRT1/RAD21/KIF2A/EML4/ACTR2/EHMT2/ZW10/STAG2/TPR/SMC1A/ARID1A/BAZ1B/KIF3B/CENPQ/SMC4/RCC2/NUMA1/BUB1/KIF22/SMC2/RACGAP1/KNSTRN/SPDL1/BUB1B/BRIP1/CHMP7/SPAG5/ESPL1/CHMP5/CDCA8/KIF2C/KIF11/CEP97/AURKA/KIFC1/KNL1/RMI2/NCAPH/KIF15/PLK1/NCAPD2/CENPE/HAS…	94
BP	GO:0000725	recombinational repair	67/2076	194/18986	0.345361	3.15849	10.5879	1.44639e-18	8.90013e-16	8.03889e-16	SIRT6/BRD8/PPP4C/XRCC1/PALB2/XRCC5/RECQL/ASTE1/MRGBP/PPP4R2/CSNK2A1/RFWD3/ERCC4/PIAS4/RIF1/MEAF6/AP5Z1/SLF1/TOP3A/RPA2/HELQ/DMAP1/NBN/MUS81/RAD21/CGAS/ACTR2/MCM6/TP53BP1/USP51/PSMD14/MCM7/TRRAP/POGZ/MCM5/NUCKS1/SKP2/SFR1/FEN1/RMI1/INIP/SLX4/PARP1/RECQL5/MCM3/RAD54L/MCM8/VPS72/FIGNL1/TIMELESS/TONSL/HROB/CDC7/MCM2/RAD51AP1/RMI2/MAGEF1/CHEK1/RAD51/PLK1/MCM4/POLQ/GINS2/BRCA1/XRCC2/CDC45/RADX	67
BP	GO:1901987	regulation of cell cycle phase transition	119/2076	479/18986	0.248434	2.27205	9.87985	2.62639e-18	1.4545e-15	1.31375e-15	ERCC3/PLRG1/TAOK2/TTI2/CUL3/CDK7/RAD1/BARD1/GIGYF2/VPS4B/CTDSP1/SMARCC2/AMBRA1/DPF2/CPSF3/FEM1B/ZNF830/RFWD3/RIOK2/ETAA1/ING4/MDC1/CDC5L/XPC/RPA2/CDK2/TMOD3/CDC23/NBN/MUS81/SMARCD2/ZWILCH/PML/DONSON/HINFP/TAF1/RAD21/TP53BP1/CTDSP2/ZW10/CRLF3/WDR76/TPR/SASS6/ARID1A/LSM11/SIN3A/CLOCK/BTN2A2/PPP1R10/UFL1/TTI1/TIPIN/CTC1/RRM1/CDC25B/RCC2/TIPRL/DNA2/INIP/BUB1/RBL1/CDK14/TFAP4/DBF4B/SPDL1/BUB1B/CDC25A/…	119
BP	GO:0000724	double-strand break repair via homologous recombination	65/2076	188/18986	0.345745	3.162	10.4382	4.4186e-18	2.22457e-15	2.0093e-15	SIRT6/BRD8/PPP4C/XRCC1/PALB2/RECQL/ASTE1/MRGBP/PPP4R2/CSNK2A1/RFWD3/ERCC4/PIAS4/RIF1/MEAF6/AP5Z1/SLF1/TOP3A/RPA2/HELQ/DMAP1/NBN/MUS81/RAD21/CGAS/ACTR2/MCM6/TP53BP1/USP51/PSMD14/MCM7/TRRAP/POGZ/MCM5/NUCKS1/SKP2/SFR1/FEN1/RMI1/INIP/SLX4/PARP1/RECQL5/MCM3/RAD54L/MCM8/VPS72/FIGNL1/TIMELESS/TONSL/CDC7/MCM2/RAD51AP1/RMI2/MAGEF1/CHEK1/RAD51/PLK1/MCM4/POLQ/GINS2/BRCA1/XRCC2/CDC45/RADX	65
BP	GO:0000075	cell cycle checkpoint signaling	68/2076	203/18986	0.334975	3.06351	10.3566	5.11031e-18	2.35841e-15	2.13019e-15	TAOK2/TTI2/RAD1/BARD1/GIGYF2/FEM1B/ZNF830/RFWD3/ETAA1/MDC1/CDC5L/XPC/RPA2/CDK2/NBN/MUS81/ZWILCH/PML/DONSON/HINFP/TP53BP1/ZW10/WDR76/TPR/CLOCK/PPP1R10/UFL1/TTI1/TIPIN/TIPRL/DNA2/INIP/BUB1/SPDL1/BUB1B/BRIP1/PRKDC/TIMELESS/ORC1/MSH2/CDCA8/CLSPN/CDKN1B/DTL/KNL1/CHEK1/RAD51/PLK1/HASPIN/E2F1/SKA1/GTSE1/MAD2L1/RBM38/NUF2/BRCA1/CCNB1/CDT1/E2F7/ZWINT/TTK/SPC24/STK33/SPC25/CDC20/CDK1/CDC45/AURKB	68
BP	GO:1902850	microtubule cytoskeleton organization involved in mitosis	60/2076	167/18986	0.359281	3.2858	10.3955	1.03494e-17	4.40883e-15	3.9822e-15	ABRAXAS2/NUDC/VPS4B/WRAP73/NUP62/HTT/CLTC/CLASP1/SMC3/KPNB1/TUBG1/DCTN1/RAE1/CHMP1A/MAP1S/PAFAH1B1/KIF2A/ZW10/STAG2/TPR/SMC1A/SASS6/KIF3B/FAM110A/CEP126/NUMA1/CKAP5/MAP4/RACGAP1/SPDL1/CHMP7/ESPL1/CHMP5/CDCA8/KIF11/CEP97/AURKA/KIFC1/KIF15/PLK1/CENPE/WDR62/MAP10/MYBL2/MAD2L1/NUF2/CCNB1/TTK/SPC25/CENPA/TPX2/CDC20/CDK1/TACC1/STMN1/KIF4A/CCSAP/AURKB/KIF23/NEK2	60
CC	GO:0000228	nuclear chromosome	72/2151	236/19960	0.305085	2.831	9.83372	7.98106e-17	7.77584e-15	5.90479e-15	PLRG1/BRD8/SUV39H1/RAD1/ACTR8/CSNK2A1/SMC3/SAP130/NIFK/ETAA1/TUBG1/CDC5L/RPA2/CHMP1A/YY1AP1/PSMC3IP/DMAP1/MUS81/RBBP4/RAD21/ORC2/MCM6/MCM7/ARID4B/TRRAP/SMC1A/BAZ1B/PRIM2/LRWD1/SIN3A/NOL6/ORC5/ACTR5/GINS3/POLD3/TIPIN/MCM5/SMC4/SFR1/POLE/SLX4/PARP1/ACTR6/SMC2/MCM3/KIFAP3/SMARCAD1/LRIF1/FIGNL1/TIMELESS/TONSL/GINS1/ORC3/ORC1/MCM2/WDHD1/ANP32E/PRIM1/CHEK1/NCAPH/RAD51/PLK1/NCAPD2/NCAPG/MCM10/MCM4/PCNA/…	72
BP	GO:0051310	metaphase chromosome alignment	45/2076	103/18986	0.436893	3.99559	10.681	2.07022e-17	8.18919e-15	7.39675e-15	ABRAXAS2/CUL3/NUDC/VPS4B/BECN1/NUP62/KPNB1/CHMP1A/CDC23/MAP1S/TTL/ZWILCH/NSL1/SIRT1/EML4/ZW10/CENPQ/RCC2/NUMA1/KIF22/RACGAP1/KNSTRN/SPDL1/CHMP7/SPAG5/CHMP5/CDCA8/KIF2C/KIFC1/KNL1/CENPE/KIF18A/SKA1/CDCA5/NUF2/CCNB1/CDT1/ZWINT/TTK/SPC24/SPC25/KIF14/CDK1/AURKB/NEK2	45
BP	GO:0006310	DNA recombination	95/2076	352/18986	0.269886	2.46824	9.74231	2.38023e-17	8.78783e-15	7.93746e-15	KIN/SIRT6/BRD8/PPP4C/TSN/XRCC1/PALB2/MSH6/XRCC5/BARD1/RECQL/ACTR8/APEX2/DCAF1/ASTE1/MRGBP/PPP4R2/KLHDC3/CSNK2A1/RFWD3/ERCC4/PIAS4/TERF2/RIF1/MEAF6/AP5Z1/SLF1/TOP3A/RPA2/HELQ/PCYT1A/PSMC3IP/SUPT6H/DMAP1/NBN/MUS81/RAD21/CGAS/EXOSC3/ACTR2/MCM6/TP53BP1/USP51/PSMD14/MCM7/SLC15A4/TRRAP/POGZ/SANBR/ACTR5/MCM5/NUCKS1/SKP2/SFR1/FEN1/RMI1/INIP/TEP1/SLX4/PARP1/RECQL5/MCM3/SMARCAD1/RAD54L/MCM8/VPS72/FIGNL1/BR…	95
BP	GO:0007052	mitotic spindle organization	52/2076	134/18986	0.38806	3.54899	10.375	3.4453e-17	1.1925e-14	1.07711e-14	ABRAXAS2/NUDC/VPS4B/WRAP73/NUP62/CLTC/CLASP1/SMC3/KPNB1/TUBG1/DCTN1/RAE1/CHMP1A/MAP1S/KIF2A/STAG2/TPR/SMC1A/SASS6/KIF3B/FAM110A/CEP126/NUMA1/CKAP5/MAP4/RACGAP1/CHMP7/CHMP5/CDCA8/KIF11/CEP97/AURKA/KIFC1/KIF15/PLK1/CENPE/WDR62/MAP10/MYBL2/NUF2/CCNB1/TTK/SPC25/TPX2/CDC20/TACC1/STMN1/KIF4A/CCSAP/AURKB/KIF23/NEK2	52
BP	GO:0006275	regulation of DNA replication	49/2076	127/18986	0.385827	3.52857	10.0176	3.68959e-16	1.20194e-13	1.08563e-13	MAP2K4/TTF1/ACTR8/TNFAIP1/WAPL/SMC3/MEAF6/CDK2/ING5/NBN/USP37/RFC5/EHMT2/ZBTB38/MCM6/RFC2/MCM7/UCN/GMNN/ORC5/ACTR5/TIPIN/CTC1/MCM5/NUCKS1/DNA2/DBF4B/LPIN1/MCM3/CDC25A/TIMELESS/ORC3/CDC7/ATAD5/MCM2/CHTF18/CDKN1B/MCM4/PCNA/CCNA2/E2F8/CDT1/E2F7/CDK1/JADE2/DSCC1/S100A11/WEE1/ID3	49
BP	GO:0007051	spindle organization	65/2076	204/18986	0.318627	2.914	9.63015	4.66132e-16	1.43413e-13	1.29536e-13	ABRAXAS2/RNF4/NUDC/VPS4B/WRAP73/NUP62/CLTC/CLASP1/SMC3/KPNB1/TUBG1/DCTN1/RAE1/CHMP1A/HAUS8/MAP1S/CSNK1D/WASHC5/HAUS5/KIF2A/STAG2/TPR/SMC1A/SASS6/NCOR1/KIF3B/FAM110A/CEP126/NUMA1/CKAP5/MAP4/TUBB/RACGAP1/KNSTRN/CHMP7/SPAG5/ESPL1/CHMP5/CDCA8/KIF11/CEP97/AURKA/KIFC1/KIF15/TRIM36/PLK1/CENPE/WDR62/MAP10/SKA1/MYBL2/NUF2/CCNB1/TTK/SPC25/TPX2/CDC20/TACC1/STMN1/KIF4A/CCSAP/AURKB/KIF23/ASPM/NEK2	65
BP	GO:0000280	nuclear division	109/2076	451/18986	0.241685	2.21032	9.11467	5.82628e-16	1.69821e-13	1.53388e-13	ABRAXAS2/CUL3/RAD1/NUDC/VPS4B/BECN1/WRAP73/WAPL/NUP62/KLHDC3/CLASP1/CTDP1/SMC3/ERCC4/KPNB1/TUBG1/CHMP1A/CDC23/PSMC3IP/FOXJ2/WASHC5/MUS81/BROX/ZWILCH/NSL1/SIRT1/RAD21/KIF2A/EML4/ACTR2/EHMT2/ZW10/STAG2/TPR/SMC1A/NME6/BAZ1B/KIF3B/REEP4/SMC4/CDC25B/NPR2/RMI1/NUMA1/BUB1/CUL7/SLX4/KIF22/SMC2/RACGAP1/KNSTRN/RAD54L/FIGNL1/SPDL1/BUB1B/CEP85/BRIP1/CHMP7/KIF20B/SPAG5/ESPL1/CHMP5/CDCA8/RAD51AP1/KIF2C/CDKN1B/…	109
BP	GO:0010948	negative regulation of cell cycle process	88/2076	329/18986	0.267477	2.44621	9.27159	6.56655e-16	1.81828e-13	1.64233e-13	TAOK2/TTI2/RAD1/BARD1/NUBP1/GIGYF2/CTDSP1/WAPL/FEM1B/ZNF830/RFWD3/TERF2/ETAA1/MDC1/CDC5L/XPC/RPA2/CDK2/NBN/MUS81/ZWILCH/PML/DONSON/HINFP/SIRT1/RAD21/TP53BP1/CTDSP2/ZW10/CRLF3/WDR76/TPR/NME6/BAZ1B/CLOCK/BTN2A2/PPP1R10/UFL1/TTI1/TIPIN/TIPRL/DNA2/INIP/BUB1/RBL1/SPDL1/BUB1B/BRIP1/PRKDC/TIMELESS/ORC1/ESPL1/MSH2/EZH2/CDCA8/CLSPN/CDKN1B/DTL/KNL1/CHEK1/RAD51/KANK2/PLK1/HASPIN/E2F1/APBB1/SKA1/E2F8/GTSE1/M…	88
BP	GO:0033044	regulation of chromosome organization	75/2076	258/18986	0.290698	2.65857	9.3982	7.49664e-16	1.97697e-13	1.78567e-13	SIRT6/CUL3/XRCC1/RNF4/XRCC5/ACTR8/BECN1/SMG5/SMARCC2/DPF2/WAPL/EXOSC10/ERCC4/RIOK2/TERF2/SLF1/CDK2/CDC23/NBN/SMARCD2/ZWILCH/PML/SIRT1/SMG1/RAD21/SETDB1/MAP3K4/CCT4/ZW10/NVL/GNL3L/TPR/CTCF/MORC2/ARID1A/BAZ1B/RESF1/ACTR5/PPP1R10/CTC1/SMC4/FEN1/NUMA1/BUB1/UPF1/SLX4/PARP1/SMC2/SPDL1/BUB1B/ESPL1/MCM2/CDCA8/KNL1/RMI2/NCAPH/PLK1/NCAPD2/CENPE/HASPIN/NCAPG/SKA1/MAD2L1/NUF2/CCNB1/ZWINT/TTK/SPC24/SPC25/CDC2…	75
CC	GO:0072686	mitotic spindle	59/2151	184/19960	0.320652	2.97546	9.35574	4.06002e-15	3.46117e-13	2.62833e-13	CUL3/NUDC/CCDC117/WAPL/NUP62/CLTC/CLASP1/SMC3/TRAPPC14/TUBG1/RANGAP1/DCTN1/ATAT1/RAE1/HAUS8/AGBL5/MAP1S/HAUS5/DR1/EML4/TADA2A/STAG2/TPR/SMC1A/NCOR1/TMEM9/RCC2/NUMA1/FAM161A/MAP4/KIF22/TUBB/RACGAP1/KNSTRN/TBL1X/KIF20B/SPAG5/ESPL1/CDC7/CKAP2L/KIF11/AURKA/KIFC1/PLK1/CENPE/WDR62/KIF18A/MAP10/PTPN7/SKA1/MAD2L1/KIF18B/TPX2/PHLPP2/CDK1/CCSAP/AURKB/KIF23/ASPM	59
BP	GO:0051303	establishment of chromosome localization	45/2076	115/18986	0.391304	3.57866	9.71837	3.1782e-15	8.0004e-13	7.22623e-13	ABRAXAS2/CUL3/NUDC/VPS4B/BECN1/NUP62/KPNB1/CHMP1A/CDC23/MAP1S/TTL/ZWILCH/NSL1/SIRT1/EML4/ZW10/CENPQ/RCC2/NUMA1/KIF22/RACGAP1/KNSTRN/SPDL1/CHMP7/SPAG5/CHMP5/CDCA8/KIF2C/KIFC1/KNL1/CENPE/KIF18A/SKA1/CDCA5/NUF2/CCNB1/CDT1/ZWINT/TTK/SPC24/SPC25/KIF14/CDK1/AURKB/NEK2	45
BP	GO:1901988	negative regulation of cell cycle phase transition	79/2076	287/18986	0.275261	2.51739	9.07565	3.66482e-15	8.82425e-13	7.97035e-13	TAOK2/TTI2/RAD1/BARD1/GIGYF2/CTDSP1/FEM1B/ZNF830/RFWD3/ETAA1/MDC1/CDC5L/XPC/RPA2/CDK2/NBN/MUS81/ZWILCH/PML/DONSON/HINFP/RAD21/TP53BP1/CTDSP2/ZW10/CRLF3/WDR76/TPR/CLOCK/BTN2A2/PPP1R10/UFL1/TTI1/TIPIN/TIPRL/DNA2/INIP/BUB1/RBL1/SPDL1/BUB1B/BRIP1/PRKDC/TIMELESS/ORC1/MSH2/EZH2/CDCA8/CLSPN/CDKN1B/DTL/KNL1/CHEK1/RAD51/KANK2/PLK1/HASPIN/E2F1/APBB1/SKA1/GTSE1/MAD2L1/RBM38/NUF2/BRCA1/CCNB1/CDT1/E2F7/ZWINT/…	79
BP	GO:0044772	mitotic cell cycle phase transition	109/2076	467/18986	0.233405	2.1346	8.69838	7.57466e-15	1.74785e-12	1.57872e-12	ERCC3/PLRG1/TAOK2/CUL3/CDK7/BARD1/GIGYF2/VPS4B/CTDSP1/KHDRBS1/SMARCC2/AMBRA1/DPF2/PHF8/CPSF3/CLASP1/ZNF830/CTDP1/RFWD3/RIOK2/PPM1D/ETAA1/XPC/RPA2/CDK2/USP22/TMOD3/CDC23/NBN/SMARCD2/ZWILCH/USP37/PML/DONSON/HINFP/RAD21/CTDSP2/ZW10/CRLF3/TPR/SASS6/ARID1A/LSM11/SIN3A/BTN2A2/CTC1/RRM1/SKP2/CDC25B/RCC2/INIP/BUB1/POLE/RBL1/CDK14/TFAP4/DBF4B/SPDL1/BUB1B/CDC25A/PRKDC/CHMP7/ORC1/ESPL1/CDC7/ATAD5/EZH2/CDCA8…	109
BP	GO:0045786	negative regulation of cell cycle	101/2076	419/18986	0.24105	2.20452	8.73567	8.40514e-15	1.86191e-12	1.68174e-12	HTRA2/TAOK2/TTI2/SUV39H1/RAD1/BARD1/CASP3/NUBP1/GIGYF2/CTDSP1/WAPL/FEM1B/ZNF830/RFWD3/TERF2/ETAA1/MDC1/CDC5L/XPC/RPA2/CDK2/ANGEL2/RRP8/NBN/MUS81/ZWILCH/PML/DONSON/HINFP/SIRT1/RAD21/TRIM35/TP53BP1/CTDSP2/ZW10/CRLF3/WDR76/TPR/NME6/BAZ1B/CLOCK/BTN2A2/GMNN/PPP1R10/UFL1/TTI1/TIPIN/THAP5/NPR2/TIPRL/DNA2/INIP/BUB1/RBL1/TFAP4/SPDL1/BUB1B/BRIP1/PRKDC/TIMELESS/ORC1/ESPL1/MSH2/EZH2/CDCA8/CLSPN/CDKN1B/DTL/CD…	101
BP	GO:0006282	regulation of DNA repair	67/2076	227/18986	0.295154	2.69932	9.02467	1.15914e-14	2.39597e-12	2.16412e-12	SIRT6/BRD8/PPP4C/XRCC1/ATXN7L3/BARD1/ACTR8/EYA3/CCDC117/SMARCC2/DPF2/SUPT7L/MRGBP/TFIP11/PPP4R2/CSNK2A1/PIAS4/TERF2/PARG/RIF1/MEAF6/SLF1/RPA2/USP22/TAF5/PPP4R3B/HELQ/DMAP1/NBN/SMARCD2/CDK9/PML/SF3B3/SIRT1/USP1/CGAS/ACTR2/TP53BP1/USP51/TRRAP/ARID1A/ACTR5/SKP2/POLH/UBE2V2/PARP1/RECQL5/VPS72/FIGNL1/PRKDC/TIMELESS/OGG1/CBX8/RAD51AP1/RMI2/MAGEF1/CHEK1/RAD51/PLK1/PCNA/POLQ/BRCA1/NSD2/PPP4R3C/FOXM1/RADX…	67
BP	GO:0050000	chromosome localization	46/2076	123/18986	0.373984	3.42026	9.43531	1.16813e-14	2.39597e-12	2.16412e-12	ABRAXAS2/CUL3/NUDC/VPS4B/BECN1/NUP62/KPNB1/CHMP1A/CDC23/MAP1S/TTL/ZWILCH/NSL1/SIRT1/EML4/ACTR2/ZW10/CENPQ/RCC2/NUMA1/KIF22/RACGAP1/KNSTRN/SPDL1/CHMP7/SPAG5/CHMP5/CDCA8/KIF2C/KIFC1/KNL1/CENPE/KIF18A/SKA1/CDCA5/NUF2/CCNB1/CDT1/ZWINT/TTK/SPC24/SPC25/KIF14/CDK1/AURKB/NEK2	46
BP	GO:0051983	regulation of chromosome segregation	48/2076	135/18986	0.355556	3.25172	9.19945	2.99183e-14	5.91741e-12	5.3448e-12	CUL3/BECN1/SMARCC2/DPF2/CSNK2A1/RIOK2/PUM2/CDC23/SMARCD2/ZWILCH/SIRT1/RAD21/ZW10/RAD18/TPR/ARID1A/SMC4/RCC2/NUMA1/BUB1/SMC2/SPDL1/BUB1B/ESPL1/CDCA8/KIF2C/KNL1/RMI2/PLSCR1/NCAPH/PLK1/NCAPD2/CENPE/HASPIN/NCAPG/SKA1/MAD2L1/NUF2/CCNB1/ZWINT/TTK/SPC24/SPC25/CDC20/MKI67/CDK1/AURKB/UBE2C	48
BP	GO:1901990	regulation of mitotic cell cycle phase transition	91/2076	368/18986	0.247283	2.26152	8.56244	3.6687e-14	7.00595e-12	6.328e-12	ERCC3/PLRG1/TAOK2/CUL3/CDK7/BARD1/GIGYF2/VPS4B/CTDSP1/SMARCC2/AMBRA1/DPF2/CPSF3/ZNF830/RFWD3/RIOK2/ETAA1/XPC/RPA2/CDK2/TMOD3/CDC23/NBN/SMARCD2/ZWILCH/PML/DONSON/RAD21/CTDSP2/ZW10/CRLF3/TPR/SASS6/ARID1A/LSM11/SIN3A/BTN2A2/CTC1/RRM1/CDC25B/RCC2/INIP/BUB1/RBL1/TFAP4/DBF4B/SPDL1/BUB1B/CDC25A/PRKDC/ORC1/ESPL1/CDC7/ATAD5/EZH2/CDCA8/CLSPN/CDKN1B/DTL/CDKN2A/AURKA/KNL1/CHEK1/KANK2/PLK1/CENPE/HASPIN/E2F1/C…	91
BP	GO:0051304	chromosome separation	36/2076	84/18986	0.428571	3.91949	9.39593	6.76654e-14	1.2491e-11	1.12823e-11	CUL3/CSNK2A1/TOP3A/CDC23/ZWILCH/RAD21/ZW10/TPR/SMC4/NUMA1/BUB1/RECQL5/SMC2/SMARCAD1/SPDL1/BUB1B/ESPL1/CDCA8/KNL1/PLSCR1/NCAPH/PLK1/NCAPD2/HASPIN/NCAPG/SKA1/MAD2L1/NUF2/CCNB1/ZWINT/TTK/SPC24/SPC25/CDC20/AURKB/UBE2C	36
CC	GO:0005657	replication fork	33/2151	75/19960	0.44	4.08294	9.29614	1.99995e-13	1.51552e-11	1.15085e-11	PLRG1/ETAA1/CDC5L/RPA2/DMAP1/NBN/MUS81/DONSON/RFC5/RFC1/RFC2/TP53BP1/RAD18/BAZ1B/PRIM2/DNMT1/POLD3/TIPIN/POLH/PARP1/RECQL5/MCM3/SMARCAD1/BRIP1/TIMELESS/TONSL/WDHD1/PRIM1/CHEK1/MCM10/PCNA/XRCC2/RADX	33
CC	GO:0016607	nuclear speck	96/2151	416/19960	0.230769	2.1414	8.17614	2.81638e-13	1.92077e-11	1.45859e-11	THRAP3/PPP1R8/SART3/DUSP11/CWC22/SNRNP40/VIRMA/PLRG1/CD2BP2/MBD1/POLR2D/PPIG/PALB2/SF3A3/RBM8A/MAML1/BARD1/PRPF40A/SCNM1/TRIP12/RNF34/EFTUD2/PIP5K1A/CRNKL1/TFIP11/DNAJC11/ZNF830/SUMO1/SAP130/ZNF638/CXXC1/PIAS3/COP1/BAZ2A/PRCC/CDC5L/AP5Z1/TOE1/PRPF6/PPP4R3B/ZNF217/ELL/API5/EIF4ENIF1/BRD1/CHTOP/CIR1/IFI16/RBM15/NSL1/TUT1/MTREX/CLK2/ZC3H18/ASCC1/PCBP1/EHMT2/MBD4/ITPKC/THOC2/CTR9/SRPK2/ATXN2L/PSME4/C…	96
BP	GO:0031570	DNA integrity checkpoint signaling	48/2076	140/18986	0.342857	3.13559	8.88627	1.45831e-13	2.6052e-11	2.3531e-11	TAOK2/TTI2/RAD1/BARD1/GIGYF2/FEM1B/ZNF830/RFWD3/ETAA1/MDC1/CDC5L/XPC/RPA2/CDK2/NBN/MUS81/PML/DONSON/HINFP/TP53BP1/WDR76/CLOCK/PPP1R10/UFL1/TTI1/TIPIN/TIPRL/DNA2/BRIP1/PRKDC/TIMELESS/ORC1/MSH2/CLSPN/CDKN1B/DTL/CHEK1/RAD51/PLK1/E2F1/GTSE1/RBM38/BRCA1/CDT1/E2F7/STK33/CDK1/CDC45	48
BP	GO:0140694	non-membrane-bounded organelle assembly	99/2076	425/18986	0.232941	2.13036	8.25765	1.52114e-13	2.63252e-11	2.37778e-11	ABT1/ABRAXAS2/RNF4/XRCC5/VPS4B/BECN1/CCP110/WRAP73/NUP62/CLASP1/YTHDF2/EIF5B/SMC3/OGFOD1/LSM14B/PUM2/KPNB1/PPP1R35/ZFYVE1/METTL17/SMAD4/CNOT6/CDK2/MTERF4/TMOD3/CEP135/CHMP1A/HAUS8/EIF4ENIF1/TNRC6A/CSNK1D/UBAP2L/DHX30/E2F4/ALMS1/WASHC5/CEP44/HAUS5/CNOT6L/FASTKD2/KIF2A/TIA1/ATXN2L/STAG2/POGZ/TPR/FLII/RTTN/SMC1A/SASS6/MTERF3/PRRC2C/NCOR1/NIP7/MSN/KIF3B/NUMA1/SQSTM1/FMR1/MOSPD2/MDN1/TUBB/EDC3/RACGAP1…	99
BP	GO:0007093	mitotic cell cycle checkpoint signaling	50/2076	152/18986	0.328947	3.00838	8.71051	2.83606e-13	4.71999e-11	4.26325e-11	TAOK2/BARD1/GIGYF2/ZNF830/RFWD3/ETAA1/MDC1/XPC/RPA2/CDK2/NBN/MUS81/ZWILCH/PML/DONSON/ZW10/TPR/PPP1R10/TIPIN/INIP/BUB1/SPDL1/BUB1B/PRKDC/ORC1/MSH2/CDCA8/CLSPN/CDKN1B/DTL/KNL1/CHEK1/PLK1/HASPIN/SKA1/GTSE1/MAD2L1/RBM38/NUF2/BRCA1/CCNB1/E2F7/ZWINT/TTK/SPC24/STK33/SPC25/CDC20/CDK1/AURKB	50
BP	GO:0044786	cell cycle DNA replication	25/2076	45/18986	0.555556	5.08082	9.60283	2.89779e-13	4.71999e-11	4.26325e-11	ZNF830/TERF2/DONSON/MCM6/GMNN/GINS3/TIPIN/FEN1/DNA2/LIG1/UPF1/DBF4B/RECQL5/MCM3/GINS1/CDC7/ATAD5/MCM2/RAD51/MCM4/PCNA/E2F8/CDT1/E2F7/CDC45	25
BP	GO:0051607	defense response to virus	80/2076	320/18986	0.25	2.28637	8.13133	7.04529e-13	1.11477e-10	1.00689e-10	ATG16L1/RNF185/EXOC1/EPG5/ZCCHC3/BECN1/MICB/FADD/POLR3C/TANK/POLR3A/TRIM21/POLR3F/MUL1/VAPB/ADAR/TRIM38/UBE2W/STAT2/AGBL5/PRKRA/IFI16/PPM1B/TRIM32/TRIM41/TRAF3IP1/PML/TRIM11/TRIM27/MOV10/IFNLR1/DDX1/CGAS/TOMM70/TRIM35/GPAM/DHX16/MICA/USP27X/EIF2AK2/TRIM56/IRF3/ZNF175/ILRUN/SHFL/RNF26/SIN3A/TRIM25/IFIH1/EXOSC4/SKP2/ELMOD2/TRIM8/IRF2/RNASEL/SLFN13/RTP4/IFIT5/ZNFX1/GBP3/APOBEC3F/STAT1/PLSCR1/BCL2L1/…	80
BP	GO:1905818	regulation of chromosome separation	33/2076	77/18986	0.428571	3.91949	8.99425	7.43089e-13	1.14312e-10	1.0325e-10	CUL3/CSNK2A1/CDC23/ZWILCH/RAD21/ZW10/TPR/SMC4/NUMA1/BUB1/SMC2/SPDL1/BUB1B/ESPL1/CDCA8/KNL1/PLSCR1/NCAPH/PLK1/NCAPD2/HASPIN/NCAPG/SKA1/MAD2L1/NUF2/CCNB1/ZWINT/TTK/SPC24/SPC25/CDC20/AURKB/UBE2C	33
BP	GO:0042770	signal transduction in response to DNA damage	57/2076	194/18986	0.293814	2.68707	8.27552	1.36075e-12	2.03672e-10	1.83963e-10	TAOK2/MARCHF7/TTI2/RAD1/BARD1/GIGYF2/FEM1B/ZNF830/RFWD3/PPM1D/ETAA1/ING4/MDC1/CDC5L/XPC/RPA2/CDK2/NBN/MUS81/PML/DONSON/HINFP/SIRT1/TP53BP1/WDR76/CLOCK/PSMD10/PPP1R10/UFL1/TTI1/TIPIN/TIPRL/TFAP4/ACER2/BRIP1/PRKDC/ATAD5/MSH2/CLSPN/CDKN1B/DTL/CDKN2A/CHEK1/RAD51/PLK1/E2F1/GTSE1/MYO6/RBM38/BRCA1/E2F7/STK33/CDK1/FOXM1/SPRED2/SPRED1/NDRG1	57
BP	GO:0033260	nuclear DNA replication	23/2076	41/18986	0.560976	5.13039	9.27647	1.97453e-12	2.86111e-10	2.58425e-10	ZNF830/TERF2/DONSON/MCM6/GMNN/GINS3/TIPIN/FEN1/DNA2/LIG1/UPF1/DBF4B/RECQL5/MCM3/GINS1/CDC7/ATAD5/MCM2/RAD51/MCM4/PCNA/CDT1/CDC45	23
BP	GO:0007080	mitotic metaphase chromosome alignment	29/2076	63/18986	0.460317	4.20982	8.94135	2.01487e-12	2.86111e-10	2.58425e-10	CUL3/NUDC/VPS4B/BECN1/NUP62/KPNB1/CHMP1A/CDC23/SIRT1/EML4/ZW10/KIF22/SPDL1/CHMP7/CHMP5/CDCA8/KIF2C/KIFC1/CENPE/KIF18A/SKA1/CDCA5/NUF2/CCNB1/CDT1/TTK/KIF14/CDK1/AURKB	29
BP	GO:0006270	DNA replication initiation	22/2076	38/18986	0.578947	5.29475	9.28528	2.50314e-12	3.4656e-10	3.13025e-10	CDK2/NBN/ORC2/MCM6/MCM7/PRIM2/LRWD1/GMNN/ORC5/GINS3/MCM5/PURA/MCM3/NOC3L/ORC3/ORC1/MCM2/PRIM1/MCM10/MCM4/CDT1/CDC45	22
BP	GO:2000779	regulation of double-strand break repair	47/2076	145/18986	0.324138	2.96439	8.3197	2.65636e-12	3.58803e-10	3.24083e-10	SIRT6/BRD8/PPP4C/SMARCC2/DPF2/MRGBP/TFIP11/PPP4R2/CSNK2A1/PIAS4/RIF1/MEAF6/SLF1/RPA2/PPP4R3B/HELQ/DMAP1/NBN/SMARCD2/PML/SIRT1/CGAS/ACTR2/TP53BP1/USP51/TRRAP/ARID1A/SKP2/UBE2V2/PARP1/RECQL5/VPS72/FIGNL1/PRKDC/TIMELESS/OGG1/RAD51AP1/RMI2/MAGEF1/CHEK1/RAD51/PLK1/POLQ/NSD2/PPP4R3C/FOXM1/RADX	47
BP	GO:0032508	DNA duplex unwinding	32/2076	77/18986	0.415584	3.80072	8.62834	4.54125e-12	5.98797e-10	5.40853e-10	ERCC3/XRCC5/RECQL/HELQ/DHX30/NBN/RFC5/DDX1/ASCC1/MCM6/RFC2/MCM7/TWNK/GINS3/MCM5/DNA2/PURA/UPF1/RECQL5/MCM3/MCM8/BRIP1/GINS1/MCM2/CHTF18/RAD51/MCM4/POLQ/GINS2/DSCC1/CDC45/TOP2A	32
CC	GO:0000781	chromosome, telomeric region	51/2151	173/19960	0.294798	2.73555	7.96782	1.05185e-11	6.52148e-10	4.95226e-10	SIRT6/POLR2B/XRCC1/XRCC5/WDR82/TFIP11/ERCC4/TERF2/HAT1/RIF1/SLF1/RPA2/CDK2/PPP1CB/NBN/PML/RBBP4/CBX5/ORC2/MCM6/SSB/TP53BP1/THOC2/MCM7/LRWD1/DCLRE1B/ORC5/PPP1R10/CTC1/MCM5/FEN1/DNA2/PURA/UPF1/TEP1/SLX4/PARP1/MCM3/LRIF1/PRKDC/ORC3/ORC1/MCM2/MSH2/EZH2/RAD51AP1/CHEK1/RAD51/MCM4/PCNA/CDK1	51
BP	GO:0051656	establishment of organelle localization	105/2076	488/18986	0.215164	1.96778	7.58874	5.52477e-12	7.11539e-10	6.42685e-10	PEF1/ABRAXAS2/PEX14/CUL3/KIFBP/EXOC1/NUDC/VPS4B/BECN1/BLOC1S3/EXOC2/NUP62/TRAPPC13/HTT/CLASP1/RIOK2/COPG1/KPNB1/HGS/PDCD10/TSC1/DCTN1/TRAK2/TRAPPC4/AP3S2/CHMP1A/CDC23/MAP1S/CSNK1D/PAFAH1B1/SDAD1/TTL/ZWILCH/NSL1/KLHL12/STXBP3/SIRT1/SEC16A/BLOC1S4/EML4/TRAPPC11/LMNB2/MECP2/XPO1/ZW10/TBC1D23/C17orf75/KIF3B/BBS7/BLOC1S5/SNAPIN/ACTN4/PIK3CG/AP3M1/CENPQ/RCC2/NUMA1/HDAC6/MAP4/MDN1/KIF22/BORCS6/KIFAP3/RA…	105
BP	GO:0032392	DNA geometric change	33/2076	83/18986	0.39759	3.63615	8.43318	9.11477e-12	1.14446e-09	1.03372e-09	ERCC3/XRCC5/RECQL/HELQ/DHX30/MTERF1/NBN/RFC5/DDX1/ASCC1/MCM6/RFC2/MCM7/TWNK/GINS3/MCM5/DNA2/PURA/UPF1/RECQL5/MCM3/MCM8/BRIP1/GINS1/MCM2/CHTF18/RAD51/MCM4/POLQ/GINS2/DSCC1/CDC45/TOP2A	33
BP	GO:0022613	ribonucleoprotein complex biogenesis	105/2076	492/18986	0.213415	1.95178	7.49462	9.29952e-12	1.14446e-09	1.03372e-09	SART3/ABT1/RRP36/C1orf131/SNRNP200/CD2BP2/BMS1/USP39/SF3A3/BUD13/DDX23/SUV39H1/ZCCHC4/TSR2/AAR2/AFG2B/XRCC5/MPHOSPH10/MTG2/NOL10/CRNKL1/RPUSD2/EXOSC10/SURF6/YTHDF2/RPP30/SF3B4/EIF5B/TGS1/RBMX2/RIOK2/NOL11/UTP25/WDR75/COIL/TSC1/KHDC4/XAB2/METTL17/DDX52/ADAR/AIRIM/METTL18/SCAF11/MTERF4/PRPF6/PNO1/ISG20L2/PRKRA/DHX30/RPP38/SDAD1/RRP8/TRMT61B/WDR55/PES1/CLP1/UTP3/AGO1/FASTKD2/SF3B3/MTREX/GRWD1/METTL1…	105
BP	GO:0051054	positive regulation of DNA metabolic process	73/2076	295/18986	0.247458	2.26312	7.661	1.20813e-11	1.45448e-09	1.31373e-09	SIRT6/BRD8/XRCC1/MAP2K4/ACTR8/TNFAIP1/EYA3/CCDC117/SMARCC2/DPF2/MRGBP/PIAS4/TERF2/RIF1/MEAF6/SLF1/CDK2/HELQ/DMAP1/NBN/SMARCD2/PML/RFC5/SIRT1/USP1/EXOSC3/ACTR2/MAP3K4/RFC2/CCT4/TP53BP1/NVL/UCN/TRRAP/ARID1A/PRIM2/ACTR5/PPP1R10/CTC1/SKP2/DNA2/UBE2V2/SLX4/PARP1/DBF4B/LPIN1/VPS72/CDC25A/PRKDC/TIMELESS/CDC7/ATAD5/MSH2/CBX8/RAD51AP1/CHTF18/CDKN1B/RAD51/PCNA/CCNA2/E2F8/BRCA1/NSD2/CDT1/E2F7/CD28/CDK1/DSCC…	73
BP	GO:0000077	DNA damage checkpoint signaling	43/2076	131/18986	0.328244	3.00195	8.05606	1.40087e-11	1.65064e-09	1.49091e-09	TAOK2/TTI2/RAD1/BARD1/GIGYF2/FEM1B/ZNF830/RFWD3/ETAA1/MDC1/CDC5L/XPC/RPA2/CDK2/NBN/MUS81/PML/DONSON/HINFP/TP53BP1/WDR76/CLOCK/PPP1R10/UFL1/TTI1/TIPIN/TIPRL/BRIP1/PRKDC/MSH2/CLSPN/CDKN1B/DTL/CHEK1/RAD51/PLK1/E2F1/GTSE1/RBM38/BRCA1/E2F7/STK33/CDK1	43
CC	GO:0005876	spindle microtubule	32/2151	83/19960	0.385542	3.5776	8.17804	3.38017e-11	1.92107e-09	1.45881e-09	CUL3/CLTC/CLASP1/TUBG1/CHMP1A/HAUS8/MAP1S/CSNK1D/PAFAH1B1/HAUS5/TTL/ZWILCH/KIF2A/ZW10/KIF3B/FAM110A/NUMA1/FAM161A/KIFAP3/CHMP7/CHMP5/KIF11/AURKA/PLK1/CENPE/KIF18A/SKA1/KIF18B/CDK1/KIF4A/CCSAP/AURKB	32
BP	GO:0031123	RNA 3'-end processing	35/2076	94/18986	0.37234	3.40523	8.19084	1.9804e-11	2.28489e-09	2.06379e-09	PAPOLG/WDR33/CSTF1/INTS12/CSTF2/BARD1/CPSF7/CPSF3/EXOSC10/RPRD2/TOE1/ANGEL2/ELAC2/ZC3H3/CDK9/CLP1/TUT1/CSTF3/INTS5/NUDT21/EXOSC3/TUT4/INTS2/CSTF2T/SSB/SLBP/ELAC1/LSM11/ERI1/EXOSC4/LEO1/RPRD1B/CPSF2/PNPT1/INTS6L	35
MF	GO:0140098	catalytic activity, acting on RNA	95/2173	397/18737	0.239295	2.06335	7.75637	2.77118e-12	2.86817e-09	2.4999e-09	PPP1R8/HARS2/TDP2/SNRNP200/ALKBH1/POLR2B/METTL14/POLR1H/DDX23/PCIF1/ZCCHC4/BCDIN3D/RTCB/LRRC47/DHX57/THUMPD3/CPSF3/EXOSC10/POLR3C/PARS2/RPP30/TGS1/POLR3A/SKIC2/POLR3F/SEPSECS/RARS1/TRMU/DBR1/DDX52/MED20/CNOT6/TOE1/ISG20L2/CDKAL1/LARS2/TARS2/DHX30/RPP38/TRMT1L/ELAC2/POLR2A/TRMT61B/ANKZF1/CNOT6L/DHX8/TUT1/MTREX/RNASEH1/MOV10/METTL16/CMTR1/DDX1/EXOSC3/FTSJ3/POLR1B/EMG1/TRMT12/TUT4/TFB2M/NSUN5/METTL2…	95
BP	GO:0051225	spindle assembly	43/2076	134/18986	0.320896	2.93474	7.87488	3.24529e-11	3.66784e-09	3.31292e-09	ABRAXAS2/RNF4/VPS4B/WRAP73/CLASP1/SMC3/KPNB1/CHMP1A/HAUS8/CSNK1D/WASHC5/HAUS5/KIF2A/STAG2/TPR/SMC1A/SASS6/NCOR1/KIF3B/NUMA1/TUBB/RACGAP1/CHMP7/SPAG5/CHMP5/CDCA8/KIF11/CEP97/AURKA/KIFC1/KIF15/PLK1/MAP10/SKA1/MYBL2/TPX2/CDC20/KIF4A/CCSAP/AURKB/KIF23/ASPM/NEK2	43
BP	GO:0010569	regulation of double-strand break repair via homologous recombination	32/2076	82/18986	0.390244	3.56896	8.16837	3.37347e-11	3.71895e-09	3.35908e-09	SIRT6/BRD8/PPP4C/MRGBP/PPP4R2/CSNK2A1/PIAS4/RIF1/MEAF6/RPA2/HELQ/DMAP1/NBN/CGAS/ACTR2/TP53BP1/USP51/TRRAP/SKP2/PARP1/RECQL5/VPS72/FIGNL1/TIMELESS/RAD51AP1/RMI2/MAGEF1/CHEK1/RAD51/PLK1/POLQ/RADX	32
BP	GO:0071103	DNA conformation change	34/2076	91/18986	0.373626	3.41699	8.09784	3.42482e-11	3.71895e-09	3.35908e-09	ERCC3/XRCC5/RECQL/TOP3A/HELQ/DHX30/MTERF1/NBN/RFC5/DDX1/ASCC1/MCM6/RFC2/MCM7/TWNK/GINS3/MCM5/DNA2/PURA/UPF1/RECQL5/MCM3/MCM8/BRIP1/GINS1/MCM2/CHTF18/RAD51/MCM4/POLQ/GINS2/DSCC1/CDC45/TOP2A	34
BP	GO:2001251	negative regulation of chromosome organization	36/2076	101/18986	0.356436	3.25977	7.97837	4.44105e-11	4.72972e-09	4.27204e-09	XRCC1/WAPL/EXOSC10/ERCC4/TERF2/NBN/ZWILCH/PML/RAD21/ZW10/GNL3L/TPR/BAZ1B/CTC1/BUB1/SLX4/PARP1/SPDL1/BUB1B/ESPL1/MCM2/CDCA8/KNL1/PLK1/HASPIN/SKA1/MAD2L1/NUF2/CCNB1/ZWINT/TTK/SPC24/SPC25/CDC20/AURKB/TOP2A	36
BP	GO:0042254	ribosome biogenesis	75/2076	317/18986	0.236593	2.16376	7.32113	6.3407e-11	6.62544e-09	5.98431e-09	ABT1/RRP36/C1orf131/BMS1/SUV39H1/ZCCHC4/TSR2/AFG2B/XRCC5/MPHOSPH10/MTG2/NOL10/RPUSD2/EXOSC10/SURF6/YTHDF2/RPP30/EIF5B/RIOK2/NOL11/UTP25/WDR75/TSC1/METTL17/DDX52/AIRIM/METTL18/MTERF4/PNO1/ISG20L2/DHX30/RPP38/SDAD1/RRP8/TRMT61B/WDR55/PES1/UTP3/FASTKD2/MTREX/GRWD1/METTL16/EXOSC3/FTSJ3/EMG1/MAK16/TFB2M/NSUN5/LTO1/XPO1/GTPBP10/RPL7L1/NVL/UTP6/GNL3L/NUDT16/MTERF3/NIP7/ZNHIT6/NOL6/ERI1/HEATR1/EXOSC4/URB…	75
CC	GO:0030496	midbody	55/2151	207/19960	0.2657	2.46554	7.36609	1.41589e-10	7.42798e-09	5.64063e-09	ABRAXAS2/SAFB/EXOC1/NUDC/PIK3C3/VPS4B/ALKBH4/BIRC6/EXOC2/MITD1/NUP62/CTDP1/TRAPPC14/SEPTIN2/CHMP1A/AGBL5/ZNF330/RALA/CEP44/RAD21/EML4/C6orf89/IST1/KIF3B/GDI1/KEAP1/URB2/CEP126/RCC2/TXNDC9/KLHL9/RACGAP1/CHMP7/ARL8A/KIF20B/SPAG5/CHMP5/CDCA8/MICAL1/AURKA/PLK1/CENPE/MAP10/KIF20A/KIF14/CDK1/TACC1/KIF4A/IL16/AURKB/KIF23/ASPM/NEK2/SHCBP1/CEP55	55
BP	GO:0008380	RNA splicing	101/2076	484/18986	0.208678	1.90846	7.09356	9.00947e-11	9.23971e-09	8.34561e-09	THRAP3/PPP1R8/SART3/CWC22/RBM42/IWS1/SNRNP40/VIRMA/GPKOW/PLRG1/SNRNP200/SNRNP27/CD2BP2/MFAP1/USP39/PPIG/METTL14/SF3A3/SCAF1/BUD13/DDX23/ATXN7L3/RBM8A/CDK11B/AAR2/MPHOSPH10/PRPF40A/SCNM1/RTCB/RBM12/EFTUD2/KHDRBS1/SUGP1/SUPT7L/CRNKL1/HNRNPF/TFIP11/ZC3H10/PPP4R2/EXOSC10/PRPF38A/ZNF830/SF3B4/PDCD7/TGS1/RBMX2/ZNF638/COIL/CDC5L/GPATCH1/C2orf49/DBR1/KHDC4/XAB2/YJU2B/PPIL3/SCAF11/PRPF6/USP22/CIR1/SUPT6H/…	101
BP	GO:0090307	mitotic spindle assembly	30/2076	76/18986	0.394737	3.61005	7.98836	9.86391e-11	9.93206e-09	8.97097e-09	ABRAXAS2/VPS4B/WRAP73/CLASP1/SMC3/KPNB1/CHMP1A/KIF2A/STAG2/TPR/SMC1A/KIF3B/RACGAP1/CHMP7/CHMP5/CDCA8/KIF11/CEP97/KIFC1/KIF15/PLK1/MAP10/MYBL2/TPX2/CDC20/KIF4A/CCSAP/AURKB/KIF23/NEK2	30
BP	GO:0006268	DNA unwinding involved in DNA replication	15/2076	21/18986	0.714286	6.53248	8.88792	1.04039e-10	1.02887e-08	9.29313e-09	RECQL/MCM6/MCM7/TWNK/GINS3/MCM5/PURA/RECQL5/MCM3/GINS1/MCM2/RAD51/MCM4/GINS2/CDC45	15
BP	GO:0006399	tRNA metabolic process	55/2076	203/18986	0.270936	2.47784	7.41719	1.08105e-10	1.05033e-08	9.4869e-09	HARS2/ALKBH1/MOCS3/GTF3C2/BCDIN3D/RTCB/LRRC47/THUMPD3/GTF3C3/EXOSC10/PARS2/RPP30/POLR3A/SEPSECS/RARS1/C2orf49/TRMU/GTF3C1/CDKAL1/LARS2/TP53RK/TARS2/TRMT6/RPP38/TRMT1L/ELAC2/KTI12/TRMT61B/CLP1/FAM98A/DDX1/EXOSC3/TRMT12/SSB/METTL2A/PUS10/TRUB1/GATC/POP1/ELAC1/MTO1/TRMT5/LCMT2/CTU1/FAM98B/QNG1/OSGEPL1/WDR6/ADAT1/METTL2B/SLFN13/MARS2/FARSA/DARS2/CTAG2	55
MF	GO:0140097	catalytic activity, acting on DNA	67/2173	249/18737	0.269076	2.32015	7.59562	2.07716e-11	1.07493e-08	9.36911e-09	ERCC3/TDP2/ALKBH1/XRCC1/MSH6/CDK7/XRCC5/RAD1/RECQL/ALKBH4/APEX2/ASTE1/WAPL/ERCC4/TERF2/TDG/MAU2/TOP3A/HELQ/DHX30/MUS81/RBBP4/RFC5/RFC1/DDX1/MCM6/MBD4/RFC2/BPTF/MCM7/TWNK/DCLRE1B/DNMT1/POLD3/MCM5/MGME1/N6AMT1/FEN1/DNA2/POLH/LIG1/UPF1/TEP1/POLE/HELLS/RECQL5/MCM3/SMARCAD1/RAD54L/MCM8/VPS72/BRIP1/OGG1/DCLRE1A/ATAD5/MCM2/MSH2/UNG/CHTF18/RAD51/MCM4/PCNA/EXO1/POLQ/XRCC2/DSCC1/TOP2A	67
BP	GO:0006997	nucleus organization	45/2076	153/18986	0.294118	2.68984	7.35326	2.94614e-10	2.81306e-08	2.54085e-08	SUV39H1/VPS4B/NUP133/PHF8/SUMO1/NUP107/NUP35/BAZ2A/TSSK6/NUP205/DCTN1/NUP54/CHMP1A/PAFAH1B1/LEMD2/UBXN2A/RRP8/BROX/PML/NUP155/SIRT1/POLR1B/EMG1/NEMP1/LMNB2/SRPK2/PSME4/TPR/TMEM43/PYGO2/AHCTF1/REEP4/NUMA1/ACTR6/LPIN1/CHMP7/CHMP5/HABP4/CDKN2A/CHEK1/PLK1/LMNB1/PLEC/CDK1/ETS1	45
BP	GO:0000018	regulation of DNA recombination	43/2076	143/18986	0.300699	2.75004	7.36016	3.36381e-10	3.15742e-08	2.85188e-08	SIRT6/BRD8/PPP4C/MSH6/MRGBP/PPP4R2/CSNK2A1/PIAS4/TERF2/RIF1/MEAF6/RPA2/HELQ/SUPT6H/DMAP1/NBN/CGAS/EXOSC3/ACTR2/TP53BP1/USP51/SLC15A4/TRRAP/SKP2/PARP1/RECQL5/SMARCAD1/VPS72/FIGNL1/TIMELESS/ATAD5/MSH2/RAD51AP1/RMI2/MAGEF1/CHEK1/RAD51/PLK1/POLQ/NSD2/CD28/RADX/IL27RA	43
BP	GO:0033047	regulation of mitotic sister chromatid segregation	25/2076	58/18986	0.431034	3.94201	7.86237	3.84786e-10	3.44921e-08	3.11545e-08	BECN1/ZWILCH/SIRT1/RAD21/ZW10/TPR/NUMA1/BUB1/SPDL1/BUB1B/CDCA8/KNL1/PLK1/HASPIN/SKA1/MAD2L1/NUF2/CCNB1/ZWINT/TTK/SPC24/SPC25/CDC20/CDK1/AURKB	25
BP	GO:0033045	regulation of sister chromatid segregation	36/2076	108/18986	0.333333	3.04849	7.48023	3.88665e-10	3.44921e-08	3.11545e-08	CUL3/BECN1/SMARCC2/DPF2/RIOK2/CDC23/SMARCD2/ZWILCH/SIRT1/RAD21/ZW10/TPR/ARID1A/NUMA1/BUB1/SPDL1/BUB1B/ESPL1/CDCA8/KNL1/RMI2/PLK1/CENPE/HASPIN/SKA1/MAD2L1/NUF2/CCNB1/ZWINT/TTK/SPC24/SPC25/CDC20/CDK1/AURKB/UBE2C	36
BP	GO:0045930	negative regulation of mitotic cell cycle	63/2076	256/18986	0.246094	2.25064	7.05882	3.90096e-10	3.44921e-08	3.11545e-08	TAOK2/BARD1/GIGYF2/CTDSP1/ZNF830/RFWD3/ETAA1/MDC1/XPC/RPA2/CDK2/ANGEL2/NBN/MUS81/ZWILCH/PML/DONSON/RAD21/TRIM35/CTDSP2/ZW10/CRLF3/TPR/NME6/BTN2A2/PPP1R10/TIPIN/INIP/BUB1/RBL1/SPDL1/BUB1B/PRKDC/ORC1/MSH2/EZH2/CDCA8/CLSPN/CDKN1B/DTL/KNL1/CHEK1/KANK2/PLK1/HASPIN/SKA1/GTSE1/MAD2L1/RBM38/NUF2/BRCA1/CCNB1/E2F7/ZWINT/TTK/SPC24/STK33/SPC25/CDC20/CDK1/AURKB/WEE1/FHL1	63
BP	GO:0090068	positive regulation of cell cycle process	66/2076	274/18986	0.240876	2.20292	7.02749	3.96514e-10	3.44921e-08	3.11545e-08	PLRG1/CUL3/USP19/VPS4B/BECN1/CPSF3/NUP62/PPP1R35/SLF1/TMOD3/CDC23/RAD21/RAD18/TPR/SASS6/NUDT16/LSM11/SIN3A/KIF3B/MED1/PPP1R10/RRM1/SMC4/CDC25B/NPR2/FEN1/RCC2/NUMA1/BUB1/DBF4B/SMC2/RACGAP1/CDC25A/KIF20B/SPAG5/ESPL1/CDC7/ATAD5/EZH2/CDCA8/RAD51AP1/DTL/AURKA/KNL1/PLSCR1/NCAPH/NCAPD2/NCAPG/PLK4/MAP10/SKA1/E2F8/MAD2L1/CDCA5/CCNB1/E2F7/CD28/KIF14/CDC20/CDK1/MRGPRX2/AURKB/KIF23/RRM2/UBE2C/CCND2	66
BP	GO:0008608	attachment of spindle microtubules to kinetochore	24/2076	54/18986	0.444444	4.06465	7.90182	3.98609e-10	3.44921e-08	3.11545e-08	ABRAXAS2/BECN1/ZWILCH/NSL1/SIRT1/EML4/ZW10/RCC2/RACGAP1/KNSTRN/SPAG5/CDCA8/KIF2C/KNL1/CENPE/SKA1/NUF2/CCNB1/CDT1/SPC24/SPC25/CDK1/AURKB/NEK2	24
MF	GO:0019787	ubiquitin-like protein transferase activity	104/2173	482/18737	0.215768	1.86049	6.93206	1.86675e-10	6.4403e-08	5.61336e-08	RNF25/KCTD10/UBOX5/ATG16L1/BRAP/MARCHF7/RNF185/CUL3/RNF4/TRIM23/UBE2J2/BARD1/UBE2Z/TRIP12/RNF34/TNFAIP1/ASB1/MED12/BIRC6/HECTD3/MED8/RNF40/BCOR/PEX12/MED18/FBXO21/RFWD3/PIAS4/TRIM21/PIAS3/COP1/MUL1/UBA3/CNOT4/UBE2H/PEX2/FBXW2/UBR4/TRIM38/UBE2W/KLHL20/CDC23/VPS18/TRIM59/RNF103/RNF111/TRIM32/VHL/TRIM41/TRIM62/PML/MAEA/TRIM11/TRIM27/UBL4A/BTRC/TAF1/PJA1/RNF41/RFFL/RSPRY1/NFX1/TRIM35/FANCL/RAD18/FBXL…	104
CC	GO:0031261	DNA replication preinitiation complex	11/2151	13/19960	0.846154	7.8518	8.58831	1.41115e-09	6.87431e-08	5.22019e-08	MCM6/MCM7/GINS3/MCM5/MCM3/GINS1/ORC3/MCM2/MCM4/GINS2/CDC45	11
BP	GO:0031124	mRNA 3'-end processing	20/2076	40/18986	0.5	4.57274	7.92537	8.61813e-10	7.34265e-08	6.63213e-08	WDR33/CSTF1/CSTF2/BARD1/CPSF7/CPSF3/RPRD2/ANGEL2/ZC3H3/CDK9/CLP1/TUT1/CSTF3/NUDT21/CSTF2T/SLBP/LSM11/LEO1/RPRD1B/CPSF2	20
BP	GO:0000910	cytokinesis	51/2076	192/18986	0.265625	2.42927	6.97431	1.08715e-09	9.12216e-08	8.23944e-08	PIK3R4/CUL3/STAMBP/EXOC1/PRPF40A/PIK3C3/VPS4B/ALKBH4/BECN1/CCP110/BIRC6/EXOC2/MITD1/NUP62/SEPTIN2/CHMP1A/WASHC5/ACTR2/IST1/KIF3B/AHCTF1/CDC25B/KLHL9/CUL7/RACGAP1/CHMP7/KIF20B/EXOC8/ESPL1/CHMP5/CDCA8/SEPTIN11/AURKA/TRIM36/PLK1/BCL2L1/MAP10/E2F8/PLEC/E2F7/KIF20A/KIF14/RHOC/CENPA/IQGAP3/MRGPRX2/STMN1/KIF4A/AURKB/KIF23/CEP55	51
CC	GO:0071162	CMG complex	10/2151	11/19960	0.909091	8.43582	8.57304	2.05821e-09	9.35798e-08	7.10623e-08	MCM6/MCM7/GINS3/MCM5/MCM3/GINS1/MCM2/MCM4/GINS2/CDC45	10
BP	GO:1901991	negative regulation of mitotic cell cycle phase transition	53/2076	205/18986	0.258537	2.36444	6.88207	1.47551e-09	1.2047e-07	1.08812e-07	TAOK2/BARD1/GIGYF2/CTDSP1/ZNF830/RFWD3/ETAA1/RPA2/CDK2/NBN/ZWILCH/PML/DONSON/RAD21/CTDSP2/ZW10/CRLF3/TPR/BTN2A2/INIP/BUB1/RBL1/SPDL1/BUB1B/PRKDC/ORC1/EZH2/CDCA8/CLSPN/CDKN1B/DTL/KNL1/CHEK1/KANK2/PLK1/HASPIN/SKA1/GTSE1/MAD2L1/RBM38/NUF2/BRCA1/CCNB1/E2F7/ZWINT/TTK/SPC24/SPC25/CDC20/CDK1/AURKB/WEE1/FHL1	53
BP	GO:0032984	protein-containing complex disassembly	62/2076	258/18986	0.24031	2.19775	6.78699	1.47923e-09	1.2047e-07	1.08812e-07	PIK3R4/PEX14/GSPT2/EPG5/PIK3C3/VPS4B/MTRFR/BECN1/SMARCC2/SUPT16H/TFIP11/CLTC/PEX12/CLASP1/FAF2/PHF23/TRIM21/SMCR8/OGFOD1/PYM1/VPS33A/PEX2/NSF/CAPZA1/TMOD3/CHMP1A/ARHGEF2/MAP1S/SMARCD2/GRWD1/NAPB/KIF2A/VTA1/SPTAN1/MFSD8/IST1/FLII/ARID1A/SHFL/ATAD2/SNAPIN/LIX1L/CKAP5/UPF1/HDAC6/DNAJC6/GBA1/CHMP7/CHMP5/MICAL1/KIF2C/CAMSAP2/KIF18A/KIF18B/CARMIL1/TPX2/DDIT4/STMN1/NES/CCSAP/AURKB/ADRB2	62
BP	GO:0010965	regulation of mitotic sister chromatid separation	25/2076	62/18986	0.403226	3.68769	7.42704	2.09961e-09	1.68516e-07	1.5221e-07	CUL3/CDC23/ZWILCH/RAD21/ZW10/TPR/BUB1/SPDL1/BUB1B/ESPL1/CDCA8/KNL1/PLK1/HASPIN/SKA1/MAD2L1/NUF2/CCNB1/ZWINT/TTK/SPC24/SPC25/CDC20/AURKB/UBE2C	25
MF	GO:0016755	aminoacyltransferase activity	105/2173	499/18737	0.210421	1.81438	6.67846	6.83165e-10	1.76769e-07	1.54072e-07	RNF25/KCTD10/UBOX5/ATG16L1/BRAP/MARCHF7/RNF185/CUL3/RNF4/TRIM23/UBE2J2/BARD1/UBE2Z/TRIP12/RNF34/TNFAIP1/ASB1/MED12/BIRC6/HECTD3/MED8/RNF40/BCOR/PEX12/MED18/FBXO21/RFWD3/PIAS4/TRIM21/PIAS3/COP1/MUL1/UBA3/CNOT4/UBE2H/PEX2/FBXW2/UBR4/TRIM38/UBE2W/KLHL20/CDC23/VPS18/TRIM59/RNF103/RNF111/TRIM32/VHL/TRIM41/TRIM62/PML/MAEA/TRIM11/TRIM27/UBL4A/BTRC/TAF1/PJA1/RNF41/RFFL/RSPRY1/NFX1/TRIM35/FANCL/RAD18/FBXL…	105
BP	GO:0034502	protein localization to chromosome	38/2076	126/18986	0.301587	2.75816	6.93776	3.21823e-09	2.54608e-07	2.2997e-07	SIRT6/RNF4/XRCC5/WAPL/PIAS4/TERF2/MDC1/SLF1/RPA2/LEMD2/NBN/CDK9/ZWILCH/PML/RAD21/TP53BP1/ZW10/GNL3L/CTCF/LRWD1/CENPQ/MIS18A/RCC2/PARP1/MCM8/SPDL1/BUB1B/CHMP7/TONSL/MSH2/EZH2/KNL1/PLK1/HASPIN/TTK/CENPA/CDK1/AURKB	38
MF	GO:0042393	histone binding	63/2173	249/18737	0.253012	2.18163	6.79865	1.25726e-09	2.60253e-07	2.26837e-07	SART3/MSH6/RBBP5/SMARCC2/DPF2/PHF8/MTF2/CXXC1/GLYR1/ING4/HAT1/BAZ2A/ZNF689/BRD1/SUPT6H/ING5/RRP8/NBN/IPO9/RBBP4/HINFP/GRWD1/TAF1/SIRT1/CBX5/SPIN4/TP53BP1/USP51/BPTF/ASF1A/PSME4/CDYL/NASP/PHF19/MLLT6/BAZ1B/RNF20/LRWD1/PYGO2/ATAD2/DAXX/RESF1/PRMT6/CHAF1B/FMR1/HPF1/TBL1X/PHF6/VPS72/PWWP2A/TONSL/MCM2/EZH2/ASF1B/CBX8/HJURP/STAT1/ANP32E/NCAPD2/APBB1/CBX6/AASS/NAP1L2	63
BP	GO:0045005	DNA-templated DNA replication maintenance of fidelity	24/2076	59/18986	0.40678	3.72019	7.33216	3.5629e-09	2.77906e-07	2.51014e-07	BARD1/RECQL/RFWD3/ETAA1/NBN/MUS81/CDK9/DONSON/BOD1L1/ASF1A/TRAIP/TIPIN/NUCKS1/DNA2/POLE/PARP1/MCM8/TIMELESS/TONSL/RAD51/PCNA/EXO1/POLQ/BRCA1	24
MF	GO:0017116	single-stranded DNA helicase activity	15/2173	23/18737	0.652174	5.62346	8.03588	1.74019e-09	3.00182e-07	2.61639e-07	HELQ/RFC5/MCM6/RFC2/MCM7/MCM5/DNA2/MCM3/MCM8/MCM2/CHTF18/RAD51/MCM4/POLQ/DSCC1	15
BP	GO:0045787	positive regulation of cell cycle	78/2076	365/18986	0.213699	1.95437	6.45076	4.15934e-09	3.19922e-07	2.88964e-07	PLRG1/CUL3/USP19/VPS4B/BECN1/CPSF3/NUP62/TRIM21/PPP1R35/SLF1/USP22/TMOD3/CDC23/PAFAH1B1/MAP3K7/TTL/TRIM32/RAD21/C6orf89/RAD18/SRPK2/TPR/SASS6/NUDT16/LSM11/SIN3A/PSMD10/KIF3B/HCFC1/MED1/PPP1R10/RRM1/SMC4/CDC25B/NPR2/FEN1/RCC2/NUMA1/BUB1/DBF4B/SMC2/RACGAP1/CDC25A/SCAND3/KIF20B/SPAG5/ESPL1/CDC7/ATAD5/EZH2/CDCA8/RAD51AP1/DTL/AURKA/KNL1/CHEK1/PLSCR1/NCAPH/NCAPD2/NCAPG/PLK4/MAP10/SKA1/E2F8/MAD2L1/CDCA5…	78
BP	GO:0030071	regulation of mitotic metaphase/anaphase transition	31/2076	93/18986	0.333333	3.04849	6.93861	6.32735e-09	4.80012e-07	4.33563e-07	CUL3/SMARCC2/DPF2/RIOK2/CDC23/SMARCD2/ZWILCH/RAD21/ZW10/TPR/ARID1A/BUB1/SPDL1/BUB1B/ESPL1/CDCA8/KNL1/PLK1/CENPE/HASPIN/SKA1/MAD2L1/NUF2/CCNB1/ZWINT/TTK/SPC24/SPC25/CDC20/AURKB/UBE2C	31
BP	GO:0051306	mitotic sister chromatid separation	25/2076	65/18986	0.384615	3.51749	7.1236	6.69029e-09	5.00687e-07	4.52237e-07	CUL3/CDC23/ZWILCH/RAD21/ZW10/TPR/BUB1/SPDL1/BUB1B/ESPL1/CDCA8/KNL1/PLK1/HASPIN/SKA1/MAD2L1/NUF2/CCNB1/ZWINT/TTK/SPC24/SPC25/CDC20/AURKB/UBE2C	25
BP	GO:0048525	negative regulation of viral process	32/2076	99/18986	0.323232	2.95611	6.83718	8.52638e-09	6.29588e-07	5.68665e-07	TRIM21/VAPB/IFI16/TRIM59/TRIM32/TRIM62/TRIM11/TRIM27/SETDB1/N4BP1/SRPK2/EIF2AK2/MORC2/SHFL/RESF1/TRIM25/IFIH1/TRIM8/RNASEL/IFIT5/ZNFX1/APOBEC3F/STAT1/PLSCR1/OAS2/APOBEC3G/APOBEC3B/IFIT1/MX1/LY6E/OAS1/RSAD2	32
CC	GO:0061695	transferase complex, transferring phosphorus-containing groups	66/2151	302/19960	0.218543	2.02795	6.25569	1.49244e-08	6.36153e-07	4.8308e-07	ERCC3/PIK3R4/GTF2E1/PRKAB1/POLR2B/POLR2D/POLR1H/ATXN7L3/CDK11B/CDK7/XRCC5/PIK3C3/BECN1/MED12/NRBF2/POLR3C/CSNK2A1/CAB39/TANK/POLR3A/SMCR8/POLR3F/TBP/MED13/PEX2/CDK2/USP22/IRS1/TAF5/PRKAG1/POLR2A/CDK9/MMS19/TAF1/POLR1B/PAAF1/PRKAB2/CTR9/TRRAP/GTF2H3/PRIM2/RPAP1/PIK3CG/POLD3/LEO1/DNA2/POLE/CDK14/DBF4B/MCM3/POLR1G/PRKAR1A/IFIT5/ZNFX1/PRKDC/ULK1/PRIM1/ERN1/PCNA/PRKACB/CCNA2/CCNB1/ACVR1C/CDK1/PARD3/CC…	66
BP	GO:0000086	G2/M transition of mitotic cell cycle	40/2076	141/18986	0.283688	2.59446	6.65844	8.87898e-09	6.46998e-07	5.8439e-07	TAOK2/BARD1/VPS4B/KHDRBS1/ZNF830/PPM1D/ETAA1/CDK2/USP22/NBN/DONSON/RAD21/SIN3A/CTC1/RRM1/SKP2/CDC25B/RCC2/INIP/CDK14/DBF4B/CDC25A/ORC1/CDC7/CLSPN/DTL/AURKA/CHEK1/PLK1/CCNA2/MELK/BRCA1/CCNB1/KIF14/CDK1/FOXM1/NES/AURKB/WEE1/FHL1	40
CC	GO:0000922	spindle pole	46/2151	180/19960	0.255556	2.3714	6.4233	1.66531e-08	6.68084e-07	5.07328e-07	ABRAXAS2/CUL3/VPS4B/BIRC6/NUP62/CTDP1/SMC3/CEP89/TUBG1/NEDD1/DCTN1/RAE1/HAUS8/ALMS1/CEP44/NSL1/RAD21/KIF2A/ZW10/STAG2/SMC1A/FAM110A/CDC25B/NUMA1/CKAP5/FAM161A/KNSTRN/SPDL1/CEP85/KIF20B/SPAG5/CKAP2L/KIF11/AURKA/KIF15/PLK1/WDR62/MAP10/MAD2L1/CCNB1/TPX2/CDC20/AURKB/ASPM/NEK2/CSAG1	46
BP	GO:0140053	mitochondrial gene expression	45/2076	169/18986	0.266272	2.43518	6.56634	9.41403e-09	6.77076e-07	6.11558e-07	MRPL44/TACO1/ALKBH1/MTG2/MRPL49/MRPL10/KANSL3/MRPS10/MRPS5/THAP11/MTERF4/MRPS18B/MRPL35/MRPL39/LARS2/TARS2/MRPS18A/ANGEL2/MRPL28/MTERF1/ELAC2/TRMT61B/MRPL13/FASTKD2/MRPL50/TFB2M/TBRG4/MRPS9/MRPS14/TWNK/MRPS23/GATC/MTIF2/MTERF3/MRPL30/MRPL15/MTO1/TRMT5/FASTKD3/MRPS35/TEFM/MRPL19/PNPT1/FASTKD1/DARS2	45
BP	GO:0045814	negative regulation of gene expression, epigenetic	49/2076	192/18986	0.255208	2.334	6.50945	9.59792e-09	6.81453e-07	6.15511e-07	SIRT6/SUV39H1/TRIP12/PHF8/MTF2/PPM1D/HAT1/BAZ2A/RIF1/CDK2/IFI16/RBM15/RRP8/TRIM27/SIRT1/CBX5/SETDB1/EHMT2/LMNB2/MECP2/CTR9/CDYL/TPR/CTCF/PHF19/MORC2/EED/SIN3A/RESF1/SMYD5/UBR5/DNMT1/KMT2D/N6AMT1/MIS18A/SPEN/HDAC6/HELLS/SMARCAD1/SUV39H2/LRIF1/ZNF445/ZNFX1/EZH2/CHEK1/LMNB1/BRCA1/H2AC13/TFAP2C	49
MF	GO:0004842	ubiquitin-protein transferase activity	95/2173	452/18737	0.210177	1.81228	6.3316	4.74235e-09	7.0119e-07	6.11157e-07	RNF25/KCTD10/UBOX5/BRAP/MARCHF7/RNF185/CUL3/RNF4/TRIM23/UBE2J2/BARD1/UBE2Z/TRIP12/RNF34/TNFAIP1/ASB1/MED12/BIRC6/HECTD3/MED8/RNF40/BCOR/PEX12/MED18/FBXO21/RFWD3/TRIM21/COP1/MUL1/CNOT4/UBE2H/PEX2/FBXW2/UBR4/TRIM38/UBE2W/KLHL20/CDC23/VPS18/TRIM59/RNF103/RNF111/TRIM32/VHL/TRIM41/TRIM62/MAEA/TRIM11/TRIM27/BTRC/TAF1/PJA1/RNF41/RFFL/RSPRY1/NFX1/TRIM35/FANCL/RAD18/FBXL6/MED7/FBXO11/TRIM56/RNF146/IRF2BP1…	95
BP	GO:0000727	double-strand break repair via break-induced replication	10/2076	12/18986	0.833333	7.62123	8.0389	1.2841e-08	9.00167e-07	8.13061e-07	MUS81/MCM6/MCM7/MCM5/MCM3/CDC7/MCM2/MCM4/GINS2/CDC45	10
MF	GO:0008094	ATP-dependent activity, acting on DNA	38/2173	123/18737	0.308943	2.66391	6.70575	7.80333e-09	1.00956e-06	8.79928e-07	ERCC3/MSH6/CDK7/XRCC5/RECQL/WAPL/HELQ/DHX30/RBBP4/RFC5/RFC1/DDX1/MCM6/RFC2/BPTF/MCM7/TWNK/MCM5/DNA2/UPF1/HELLS/RECQL5/MCM3/SMARCAD1/RAD54L/MCM8/VPS72/BRIP1/ATAD5/MCM2/MSH2/CHTF18/RAD51/MCM4/POLQ/XRCC2/DSCC1/TOP2A	38
BP	GO:1902099	regulation of metaphase/anaphase transition of cell cycle	31/2076	96/18986	0.322917	2.95323	6.72232	1.48928e-08	1.03096e-06	9.31194e-07	CUL3/SMARCC2/DPF2/RIOK2/CDC23/SMARCD2/ZWILCH/RAD21/ZW10/TPR/ARID1A/BUB1/SPDL1/BUB1B/ESPL1/CDCA8/KNL1/PLK1/CENPE/HASPIN/SKA1/MAD2L1/NUF2/CCNB1/ZWINT/TTK/SPC24/SPC25/CDC20/AURKB/UBE2C	31
BP	GO:0051985	negative regulation of chromosome segregation	22/2076	54/18986	0.407407	3.72593	7.02847	1.53963e-08	1.05265e-06	9.50786e-07	ZWILCH/SIRT1/RAD21/ZW10/TPR/BUB1/SPDL1/BUB1B/CDCA8/KNL1/PLK1/HASPIN/SKA1/MAD2L1/NUF2/CCNB1/ZWINT/TTK/SPC24/SPC25/CDC20/AURKB	22
BP	GO:0090329	regulation of DNA-templated DNA replication	21/2076	50/18986	0.42	3.8411	7.04814	1.70918e-08	1.15432e-06	1.04262e-06	CDK2/NBN/RFC5/MCM6/RFC2/MCM7/GMNN/TIPIN/MCM5/DBF4B/MCM3/TIMELESS/CDC7/MCM2/CHTF18/MCM4/PCNA/E2F8/CDT1/E2F7/DSCC1	21
BP	GO:0022411	cellular component disassembly	89/2076	450/18986	0.197778	1.80877	6.08375	1.81629e-08	1.21188e-06	1.09461e-06	RNF25/PIK3R4/EIF4E2/PEX14/TRIP4/GSPT2/EPG5/GIGYF2/PIK3C3/VPS4B/MTRFR/BECN1/SMARCC2/SUPT16H/TFIP11/CLTC/PEX12/CLASP1/FAF2/PHF23/TRIM21/SMCR8/SKIC2/OGFOD1/PYM1/VPS33A/PEX2/DCTN1/NSF/CAPZA1/TMOD3/CHMP1A/ARHGEF2/MAP1S/PAFAH1B1/SMARCD2/ANKZF1/CAPN10/GRWD1/GCN1/NAPB/KIF2A/VTA1/SPTAN1/MFSD8/NEMP1/IST1/FLII/ARID1A/MTIF2/ELAC1/SHFL/ATAD2/SNAPIN/UFL1/LIX1L/DFFA/CKAP5/UPF1/HDAC6/MAP4/LPIN1/DNAJC6/GBA1/CHMP7…	89
BP	GO:0007091	metaphase/anaphase transition of mitotic cell cycle	31/2076	97/18986	0.319588	2.92278	6.65209	1.96144e-08	1.29046e-06	1.16559e-06	CUL3/SMARCC2/DPF2/RIOK2/CDC23/SMARCD2/ZWILCH/RAD21/ZW10/TPR/ARID1A/BUB1/SPDL1/BUB1B/ESPL1/CDCA8/KNL1/PLK1/CENPE/HASPIN/SKA1/MAD2L1/NUF2/CCNB1/ZWINT/TTK/SPC24/SPC25/CDC20/AURKB/UBE2C	31
BP	GO:0045839	negative regulation of mitotic nuclear division	23/2076	59/18986	0.389831	3.56518	6.91434	1.98066e-08	1.29046e-06	1.16559e-06	ZWILCH/RAD21/ZW10/TPR/NME6/BUB1/SPDL1/BUB1B/CDCA8/KNL1/CHEK1/PLK1/HASPIN/SKA1/MAD2L1/NUF2/CCNB1/ZWINT/TTK/SPC24/SPC25/CDC20/AURKB	23
BP	GO:0000209	protein polyubiquitination	60/2076	263/18986	0.228137	2.08642	6.21634	2.14799e-08	1.3832e-06	1.24935e-06	RNF25/UBOX5/MARCHF7/RNF185/CUL3/RNF4/FBXO28/UBE2J2/BARD1/TRIP12/RNF34/FBXO38/AMBRA1/PEX12/DCAF15/TRIM21/MUL1/UBE2H/NPEPPS/UBR4/TRIM38/UBE2W/KLHL20/CDC23/NBN/RNF111/TRIM32/TRIM62/TRIM27/BTRC/TAF1/RNF41/RFFL/TRIM56/RNF146/IRF2BP1/RNF20/PPIL2/RNF26/TRIM25/UBR5/RUSC1/XIAP/SKP2/TRIM8/UBE2V2/HDAC6/WSB2/WSB1/CBL/RNF14/RNF187/DTL/CDKN2A/UBE2T/HERC5/BRCA1/PARP10/UBE2C/IFI27	60
BP	GO:0009615	response to virus	85/2076	425/18986	0.2	1.82909	6.05682	2.23423e-08	1.4222e-06	1.28458e-06	ATG16L1/RNF185/EXOC1/EPG5/ZCCHC3/BECN1/MICB/FADD/POLR3C/TANK/POLR3A/TRIM21/POLR3F/MUL1/VAPB/ADAR/TRIM38/YJU2B/UBE2W/STAT2/AGBL5/PRKRA/XPR1/IFI16/PPM1B/TRIM32/TRIM41/TRAF3IP1/PML/TRIM11/TRIM27/MOV10/IFNLR1/DDX1/CGAS/TOMM70/TRIM35/GPAM/DHX16/MICA/USP27X/EIF2AK2/TRIM56/IRF3/ZNF175/ILRUN/SHFL/RNF26/SIN3A/TRIM25/IFIH1/EXOSC4/SKP2/ELMOD2/TRIM8/IRF2/FMR1/RNASEL/SLFN13/RTP4/IFIT5/ZNFX1/GBP3/APOBEC3F/STAT…	85
BP	GO:0040029	epigenetic regulation of gene expression	65/2076	295/18986	0.220339	2.0151	6.15676	2.36593e-08	1.48892e-06	1.34484e-06	SIRT6/ALKBH1/MBD1/SUV39H1/RBBP5/TRIP12/ALKBH4/PHF8/MTF2/PPM1D/TDG/GLYR1/HAT1/BAZ2A/RIF1/CDK2/IFI16/RBM15/RRP8/TRIM27/SIRT1/CBX5/SETDB1/EHMT2/LMNB2/MECP2/CTR9/USP21/CDYL/ARID4B/TPR/CTCF/PHF19/MORC2/ARID1A/EED/ATAD2/SIN3A/RESF1/SMYD5/UBR5/DNMT1/KMT2D/N6AMT1/MIS18A/SPEN/ZDBF2/HDAC6/HELLS/SMARCAD1/SUV39H2/LRIF1/VPS72/ZNF445/ZNFX1/OGG1/EZH2/SIRT4/APOBEC3F/CHEK1/H3C6/LMNB1/BRCA1/H2AC13/TFAP2C	65
BP	GO:0031297	replication fork processing	21/2076	51/18986	0.411765	3.76578	6.92975	2.60702e-08	1.55244e-06	1.40222e-06	BARD1/RECQL/RFWD3/ETAA1/NBN/MUS81/CDK9/DONSON/BOD1L1/ASF1A/TRAIP/TIPIN/NUCKS1/DNA2/PARP1/TONSL/RAD51/PCNA/EXO1/POLQ/BRCA1	21
BP	GO:0033046	negative regulation of sister chromatid segregation	21/2076	51/18986	0.411765	3.76578	6.92975	2.60702e-08	1.55244e-06	1.40222e-06	ZWILCH/RAD21/ZW10/TPR/BUB1/SPDL1/BUB1B/CDCA8/KNL1/PLK1/HASPIN/SKA1/MAD2L1/NUF2/CCNB1/ZWINT/TTK/SPC24/SPC25/CDC20/AURKB	21
BP	GO:0033048	negative regulation of mitotic sister chromatid segregation	21/2076	51/18986	0.411765	3.76578	6.92975	2.60702e-08	1.55244e-06	1.40222e-06	ZWILCH/RAD21/ZW10/TPR/BUB1/SPDL1/BUB1B/CDCA8/KNL1/PLK1/HASPIN/SKA1/MAD2L1/NUF2/CCNB1/ZWINT/TTK/SPC24/SPC25/CDC20/AURKB	21
BP	GO:0045841	negative regulation of mitotic metaphase/anaphase transition	21/2076	51/18986	0.411765	3.76578	6.92975	2.60702e-08	1.55244e-06	1.40222e-06	ZWILCH/RAD21/ZW10/TPR/BUB1/SPDL1/BUB1B/CDCA8/KNL1/PLK1/HASPIN/SKA1/MAD2L1/NUF2/CCNB1/ZWINT/TTK/SPC24/SPC25/CDC20/AURKB	21
BP	GO:2000816	negative regulation of mitotic sister chromatid separation	21/2076	51/18986	0.411765	3.76578	6.92975	2.60702e-08	1.55244e-06	1.40222e-06	ZWILCH/RAD21/ZW10/TPR/BUB1/SPDL1/BUB1B/CDCA8/KNL1/PLK1/HASPIN/SKA1/MAD2L1/NUF2/CCNB1/ZWINT/TTK/SPC24/SPC25/CDC20/AURKB	21
BP	GO:0044839	cell cycle G2/M phase transition	42/2076	158/18986	0.265823	2.43107	6.32901	3.05924e-08	1.80235e-06	1.62794e-06	TAOK2/BARD1/VPS4B/KHDRBS1/ZNF830/PPM1D/ETAA1/ING4/CDK2/USP22/NBN/DONSON/RAD21/SIN3A/CTC1/RRM1/SKP2/CDC25B/RCC2/INIP/CDK14/DBF4B/CDC25A/ORC1/CDC7/ATAD5/CLSPN/DTL/AURKA/CHEK1/PLK1/CCNA2/MELK/BRCA1/CCNB1/KIF14/CDK1/FOXM1/NES/AURKB/WEE1/FHL1	42
CC	GO:0043596	nuclear replication fork	18/2151	41/19960	0.439024	4.07389	6.84724	6.29474e-08	2.38501e-06	1.81112e-06	PLRG1/ETAA1/CDC5L/RPA2/MUS81/BAZ1B/PRIM2/POLD3/TIPIN/PARP1/MCM3/SMARCAD1/TIMELESS/TONSL/WDHD1/PRIM1/MCM10/PCNA	18
BP	GO:0044784	metaphase/anaphase transition of cell cycle	31/2076	100/18986	0.31	2.8351	6.44668	4.35663e-08	2.53968e-06	2.29393e-06	CUL3/SMARCC2/DPF2/RIOK2/CDC23/SMARCD2/ZWILCH/RAD21/ZW10/TPR/ARID1A/BUB1/SPDL1/BUB1B/ESPL1/CDCA8/KNL1/PLK1/CENPE/HASPIN/SKA1/MAD2L1/NUF2/CCNB1/ZWINT/TTK/SPC24/SPC25/CDC20/AURKB/UBE2C	31
BP	GO:0016072	rRNA metabolic process	60/2076	268/18986	0.223881	2.04749	6.05113	4.43339e-08	2.55751e-06	2.31003e-06	ABT1/RRP36/BMS1/SUV39H1/ZCCHC4/TSR2/GTF3C2/MPHOSPH10/NOL10/GTF3C3/RPUSD2/EXOSC10/YTHDF2/RPP30/NIFK/RIOK2/NOL11/UTP25/WDR75/DDX52/GTF3C1/METTL18/MTERF4/DEDD/RPP38/RRP8/TRMT61B/WDR55/PES1/UTP3/MTREX/METTL16/EXOSC3/FTSJ3/POLR1B/EMG1/MAK16/TFB2M/NSUN5/RPL7L1/NVL/UTP6/NUDT16/ZNHIT6/NOL6/ERI1/HEATR1/EXOSC4/RNASEL/SLFN13/POLR1G/PRKDC/MRM1/KRI1/BYSL/CDKN2A/SLFN12/PDCD11/MPHOSPH6/SRFBP1	60
CC	GO:0005635	nuclear envelope	93/2151	498/19960	0.186747	1.7329	5.7562	7.75951e-08	2.72972e-06	2.07288e-06	PLRG1/BRAP/SENP1/RTCB/VPS4B/DCTN5/NUP133/RANBP3/PHF8/GTF3C3/NUP62/SUMO1/TBC1D20/NUP50/NUP107/RBMX2/TNPO3/NUP35/PUM2/KPNB1/NUP205/RIF1/SMPD4/CC2D1B/RANGAP1/DCTN1/CDK2/NUP54/RAE1/CHMP1A/PCYT1A/PAFAH1B1/NUP85/DNAJB2/LEMD2/RBM15/BROX/TMEM33/NRM/ABCF1/IPO9/PML/TRIM27/NUP155/SIRT1/CBX5/INTS5/NEMP1/INTS2/IST1/LMNB2/FANCL/MRPS14/XPO1/TPR/MRPS23/IL15RA/TMEM43/CNEP1R1/SRSF1/AHCTF1/ZC3HC1/RRM1/ARL6IP6/PARP1…	93
CC	GO:0005681	spliceosomal complex	49/2151	207/19960	0.236715	2.19657	6.0142	8.00503e-08	2.72972e-06	2.07288e-06	PPP1R8/CWC22/SNRNP40/GPKOW/PLRG1/SNRNP200/MFAP1/USP39/SF3A3/BUD13/DDX23/RBM8A/AAR2/PRPF40A/SCNM1/EFTUD2/SUGP1/CRNKL1/HNRNPF/TFIP11/PRPF38A/ZNF830/SF3B4/PDCD7/RBMX2/CDC5L/GPATCH1/KHDC4/XAB2/ADAR/YJU2B/PPIL3/PRPF6/API5/DHX8/SF3B3/MTREX/SNRNP35/ARMC7/DHX16/CDC40/GEMIN2/DHX38/PPIL2/SRSF1/SNRPD3/CWF19L2/RBM41/UPF1	49
CC	GO:0042555	MCM complex	9/2151	11/19960	0.818182	7.59224	7.60044	8.66901e-08	2.81536e-06	2.13792e-06	MCMBP/MCM6/MCM7/MCM5/MCM3/MCM8/TONSL/MCM2/MCM4	9
BP	GO:1902100	negative regulation of metaphase/anaphase transition of cell cycle	21/2076	53/18986	0.396226	3.62368	6.70171	5.83136e-08	3.29531e-06	2.97643e-06	ZWILCH/RAD21/ZW10/TPR/BUB1/SPDL1/BUB1B/CDCA8/KNL1/PLK1/HASPIN/SKA1/MAD2L1/NUF2/CCNB1/ZWINT/TTK/SPC24/SPC25/CDC20/AURKB	21
BP	GO:1905819	negative regulation of chromosome separation	21/2076	53/18986	0.396226	3.62368	6.70171	5.83136e-08	3.29531e-06	2.97643e-06	ZWILCH/RAD21/ZW10/TPR/BUB1/SPDL1/BUB1B/CDCA8/KNL1/PLK1/HASPIN/SKA1/MAD2L1/NUF2/CCNB1/ZWINT/TTK/SPC24/SPC25/CDC20/AURKB	21
BP	GO:0031023	microtubule organizing center organization	41/2076	156/18986	0.262821	2.40362	6.16784	6.27723e-08	3.51144e-06	3.17165e-06	CDK11B/NUBP1/VPS4B/CCP110/NUP62/CLASP1/GCC2/PPP1R35/DCTN1/CDK2/CEP135/CHMP1A/HAUS8/PAFAH1B1/E2F4/ALMS1/CEP44/HAUS5/SIRT1/CHORDC1/XPO1/RTTN/SASS6/CEP68/KIF3B/CKAP5/CEP85/CHMP5/KIF11/CETN3/AURKA/CHEK1/KIF15/PLK1/WDR62/PLK4/BRCA1/XRCC2/CDK1/NEK2/CSAG1	41
BP	GO:0007094	mitotic spindle assembly checkpoint signaling	20/2076	49/18986	0.408163	3.73285	6.71127	6.67073e-08	3.60463e-06	3.25582e-06	ZWILCH/ZW10/TPR/BUB1/SPDL1/BUB1B/CDCA8/KNL1/PLK1/HASPIN/SKA1/MAD2L1/NUF2/CCNB1/ZWINT/TTK/SPC24/SPC25/CDC20/AURKB	20
BP	GO:0071173	spindle assembly checkpoint signaling	20/2076	49/18986	0.408163	3.73285	6.71127	6.67073e-08	3.60463e-06	3.25582e-06	ZWILCH/ZW10/TPR/BUB1/SPDL1/BUB1B/CDCA8/KNL1/PLK1/HASPIN/SKA1/MAD2L1/NUF2/CCNB1/ZWINT/TTK/SPC24/SPC25/CDC20/AURKB	20
BP	GO:0071174	mitotic spindle checkpoint signaling	20/2076	49/18986	0.408163	3.73285	6.71127	6.67073e-08	3.60463e-06	3.25582e-06	ZWILCH/ZW10/TPR/BUB1/SPDL1/BUB1B/CDCA8/KNL1/PLK1/HASPIN/SKA1/MAD2L1/NUF2/CCNB1/ZWINT/TTK/SPC24/SPC25/CDC20/AURKB	20
BP	GO:0051784	negative regulation of nuclear division	24/2076	67/18986	0.358209	3.27599	6.53892	6.70417e-08	3.60463e-06	3.25582e-06	RAD1/ZWILCH/RAD21/ZW10/TPR/NME6/BUB1/SPDL1/BUB1B/CDCA8/KNL1/CHEK1/PLK1/HASPIN/SKA1/MAD2L1/NUF2/CCNB1/ZWINT/TTK/SPC24/SPC25/CDC20/AURKB	24
CC	GO:0000940	outer kinetochore	12/2151	20/19960	0.6	5.56764	7.10255	1.30865e-07	4.0568e-06	3.08064e-06	NSL1/BUB1/SPDL1/BUB1B/KNL1/PLK1/SKA1/NUF2/CCNB1/ZWINT/SPC24/SPC25	12
BP	GO:0008033	tRNA processing	37/2076	135/18986	0.274074	2.50654	6.15498	8.48167e-08	4.51649e-06	4.07944e-06	ALKBH1/MOCS3/BCDIN3D/RTCB/THUMPD3/RPP30/SEPSECS/C2orf49/TRMU/CDKAL1/TP53RK/TRMT6/RPP38/TRMT1L/ELAC2/KTI12/TRMT61B/CLP1/FAM98A/DDX1/TRMT12/SSB/METTL2A/PUS10/TRUB1/POP1/ELAC1/MTO1/TRMT5/LCMT2/CTU1/FAM98B/QNG1/OSGEPL1/WDR6/ADAT1/METTL2B	37
BP	GO:0010639	negative regulation of organelle organization	75/2076	371/18986	0.202156	1.84882	5.78516	9.46017e-08	4.98956e-06	4.50674e-06	MARCHF7/XRCC1/RAD1/NUBP1/BECN1/CCP110/WAPL/EXOSC10/CLASP1/ERCC4/PHF23/SMCR8/TERF2/MUL1/WASF2/SMAD4/SLC35F6/CAPZA1/TMOD3/ARHGEF2/WDR44/NBN/ARHGEF18/ZWILCH/TRIM32/PML/ANKRD27/RAD21/SPTAN1/EHMT2/ZW10/GNL3L/TPR/FLII/NME6/BAZ1B/PSMD10/BAK1/CTC1/BUB1/SLX4/HDAC6/PARP1/MAP4/SPDL1/BUB1B/ESPL1/MCM2/CDCA8/CEP97/KNL1/CHEK1/KANK2/PLK1/CAMSAP2/HASPIN/BCL2L1/SKA1/MAD2L1/NUF2/BRCA1/CCNB1/ZWINT/TTK/SPC24/SPC25/CA…	75
BP	GO:0031577	spindle checkpoint signaling	20/2076	50/18986	0.4	3.65819	6.59438	9.97843e-08	5.21326e-06	4.70879e-06	ZWILCH/ZW10/TPR/BUB1/SPDL1/BUB1B/CDCA8/KNL1/PLK1/HASPIN/SKA1/MAD2L1/NUF2/CCNB1/ZWINT/TTK/SPC24/SPC25/CDC20/AURKB	20
BP	GO:0032259	methylation	52/2076	225/18986	0.231111	2.11362	5.88773	1.18214e-07	6.1184e-06	5.52634e-06	METTL14/PCIF1/RAMAC/SUV39H1/METTL22/ZCCHC4/BCDIN3D/THUMPD3/TGS1/METTL18/TRMT6/NDUFAF7/TRMT1L/RBM15/RRP8/TRMT61B/FAM98A/METTL16/CMTR1/FTSJ3/SETDB1/EMG1/TRMT12/EHMT2/TFB2M/NSUN5/METTL2A/MTR/KMT2B/SETD1B/ARMT1/COQ5/SNRPD3/MTO1/TRMT5/LCMT2/SMYD5/DNMT1/KMT2D/FAM98B/N6AMT1/WDR6/PRMT6/METTL13/METTL2B/KMT2C/SUV39H2/MRM1/EZH2/CMTR2/TYMS/NSD2	52
MF	GO:0003713	transcription coactivator activity	65/2173	285/18737	0.22807	1.96657	5.9555	5.52317e-08	6.19478e-06	5.39937e-06	THRAP3/ABT1/CNOT9/BRD8/TRIP4/ATXN7L3/RNF4/MAML1/MED12/SMARCC2/SUPT7L/TRIM21/ING4/MED13/XPC/MED14/TRIM38/MED20/CNOT6/USP22/PSMC3IP/SS18/ELK1/SMARCD2/CEBPZ/NPAT/TRIM32/MMS19/TRIM62/PML/TRIM27/SIRT1/MED23/TADA2A/USP21/MED16/MED7/ARID1A/RNF20/SS18L1/ASXL1/CALCOCO1/DAXX/CRTC2/TRIM25/ACTN4/HCFC1/MED1/BCL9/KMT2D/NUCKS1/SFR1/TRIM8/IRF4/LPIN1/KMT2C/RNF14/SERTAD2/PBXIP1/APBB1/BRCA1/HELZ2/TACC1/TOX2/ETS1	65
MF	GO:0003678	DNA helicase activity	23/2173	59/18737	0.389831	3.36137	6.57976	5.9853e-08	6.19478e-06	5.39937e-06	ERCC3/XRCC5/RECQL/HELQ/DHX30/RFC5/MCM6/RFC2/MCM7/TWNK/MCM5/DNA2/UPF1/RECQL5/MCM3/MCM8/BRIP1/MCM2/CHTF18/RAD51/MCM4/POLQ/DSCC1	23
BP	GO:0051988	regulation of attachment of spindle microtubules to kinetochore	13/2076	23/18986	0.565217	5.16918	7.00984	1.22227e-07	6.2675e-06	5.66102e-06	BECN1/ZWILCH/SIRT1/ZW10/RCC2/RACGAP1/KNSTRN/SPAG5/CDCA8/CCNB1/CDK1/AURKB/NEK2	13
BP	GO:0045071	negative regulation of viral genome replication	21/2076	55/18986	0.381818	3.49191	6.48446	1.24293e-07	6.31497e-06	5.70389e-06	IFI16/SETDB1/N4BP1/SRPK2/EIF2AK2/MORC2/SHFL/RESF1/IFIH1/RNASEL/IFIT5/ZNFX1/APOBEC3F/PLSCR1/OAS2/APOBEC3G/APOBEC3B/IFIT1/MX1/OAS1/RSAD2	21
BP	GO:0007088	regulation of mitotic nuclear division	34/2076	121/18986	0.280992	2.5698	6.06955	1.45586e-07	7.32959e-06	6.62033e-06	CUL3/NUP62/CDC23/ZWILCH/RAD21/ZW10/TPR/NME6/BUB1/CUL7/SPDL1/BUB1B/KIF20B/ESPL1/CDCA8/AURKA/KNL1/CHEK1/PLK1/HASPIN/SKA1/MAD2L1/NUF2/CCNB1/ZWINT/TTK/CD28/SPC24/SPC25/CDC20/MKI67/AURKB/NEK2/UBE2C	34
BP	GO:0009451	RNA modification	43/2076	173/18986	0.248555	2.27315	5.89415	1.69764e-07	8.46986e-06	7.65026e-06	VIRMA/ALKBH1/MOCS3/METTL14/RAMAC/ZCCHC4/BCDIN3D/THUMPD3/RPUSD2/TGS1/SEPSECS/TRMU/ADAR/CDKAL1/TRMT6/TRMT1L/RBM15/KTI12/TRMT61B/METTL16/FTSJ3/EMG1/TRMT12/TFB2M/NSUN5/SSB/METTL2A/PUS10/TRUB1/SNRPD3/MTO1/TRMT5/LCMT2/CTU1/QNG1/OSGEPL1/WDR6/METTL2B/MRM1/APOBEC3F/PUS7L/APOBEC3G/APOBEC3B	43
CC	GO:0031965	nuclear membrane	64/2151	312/19960	0.205128	1.90347	5.58986	2.86992e-07	8.50994e-06	6.46225e-06	PLRG1/BRAP/SENP1/DCTN5/NUP133/PHF8/GTF3C3/NUP62/SUMO1/TBC1D20/NUP50/NUP107/RBMX2/NUP35/PUM2/KPNB1/NUP205/RIF1/SMPD4/RANGAP1/NUP54/PAFAH1B1/NUP85/DNAJB2/LEMD2/RBM15/BROX/NRM/PML/TRIM27/NUP155/SIRT1/INTS5/NEMP1/INTS2/LMNB2/MRPS14/XPO1/TPR/MRPS23/IL15RA/TMEM43/CNEP1R1/AHCTF1/ZC3HC1/ARL6IP6/PLPP6/CPTP/LPIN1/TMPO/GLE1/BRIP1/CREB3L4/HABP4/DTL/ITPR3/LMNB1/BCL2L1/ERN1/MYO6/SYNE2/MX1/CCND2/IFI27	64
BP	GO:0045740	positive regulation of DNA replication	18/2076	43/18986	0.418605	3.82834	6.50561	1.90831e-07	9.43592e-06	8.52283e-06	MAP2K4/TNFAIP1/CDK2/UCN/CTC1/DNA2/DBF4B/LPIN1/CDC25A/CDC7/ATAD5/CDKN1B/PCNA/E2F8/CDT1/E2F7/CDK1/WEE1	18
BP	GO:0006354	DNA-templated transcription elongation	36/2076	134/18986	0.268657	2.45699	5.93032	2.17398e-07	1.06544e-05	9.62342e-06	SART3/ERCC3/IWS1/SIRT6/NELFA/MED28/INTS12/WDR82/SUPT16H/MED8/NELFE/MED18/CTDP1/ZC3H4/GLYR1/MED14/MED20/ELL/SUPT6H/CDK9/VHL/INTS5/MED23/INTS2/CTR9/MED16/MED7/MED22/MED1/TEFM/LEO1/PARP1/RECQL5/PWWP2A/EZH2/TCEA3	36
BP	GO:0044774	mitotic DNA integrity checkpoint signaling	28/2076	91/18986	0.307692	2.81399	6.07757	2.3032e-07	1.11887e-05	1.0106e-05	TAOK2/GIGYF2/ZNF830/RFWD3/MDC1/XPC/RPA2/CDK2/NBN/MUS81/PML/DONSON/PPP1R10/TIPIN/PRKDC/ORC1/MSH2/CLSPN/CDKN1B/DTL/CHEK1/PLK1/GTSE1/RBM38/BRCA1/E2F7/STK33/CDK1	28
BP	GO:0010389	regulation of G2/M transition of mitotic cell cycle	31/2076	107/18986	0.28972	2.64962	5.99562	2.41341e-07	1.16222e-05	1.04975e-05	TAOK2/BARD1/VPS4B/ZNF830/ETAA1/CDK2/NBN/DONSON/RAD21/SIN3A/CTC1/RRM1/CDC25B/RCC2/INIP/DBF4B/CDC25A/ORC1/CDC7/CLSPN/DTL/AURKA/CHEK1/PLK1/BRCA1/CCNB1/KIF14/CDK1/AURKB/WEE1/FHL1	31
BP	GO:0006368	transcription elongation by RNA polymerase II	33/2076	118/18986	0.279661	2.55763	5.94689	2.49507e-07	1.19118e-05	1.07591e-05	SART3/ERCC3/IWS1/SIRT6/NELFA/MED28/INTS12/SUPT16H/MED8/NELFE/MED18/CTDP1/GLYR1/MED14/MED20/ELL/SUPT6H/CDK9/VHL/INTS5/MED23/INTS2/CTR9/MED16/MED7/MED22/MED1/LEO1/PARP1/RECQL5/PWWP2A/EZH2/TCEA3	33
BP	GO:1901976	regulation of cell cycle checkpoint	19/2076	48/18986	0.395833	3.62008	6.36819	2.53143e-07	1.19821e-05	1.08226e-05	TTI2/BARD1/FEM1B/RFWD3/ETAA1/RPA2/WDR76/TPR/PPP1R10/TTI1/CDCA8/KNL1/RAD51/SKA1/MAD2L1/BRCA1/CCNB1/ZWINT/AURKB	19
CC	GO:0005849	mRNA cleavage factor complex	14/2151	29/19960	0.482759	4.47971	6.517	4.40551e-07	1.2519e-05	9.50663e-06	FIP1L1/WDR33/CSTF1/CSTF2/CPSF7/PIP5K1A/CPSF3/ZC3H3/CLP1/TUT1/CSTF3/NUDT21/CSTF2T/CPSF2	14
BP	GO:0006364	rRNA processing	51/2076	225/18986	0.226667	2.07297	5.67283	2.9669e-07	1.39243e-05	1.25769e-05	ABT1/RRP36/BMS1/SUV39H1/ZCCHC4/TSR2/MPHOSPH10/NOL10/RPUSD2/EXOSC10/YTHDF2/RPP30/RIOK2/NOL11/UTP25/WDR75/DDX52/METTL18/MTERF4/RPP38/RRP8/TRMT61B/WDR55/PES1/UTP3/MTREX/METTL16/EXOSC3/FTSJ3/EMG1/MAK16/TFB2M/NSUN5/RPL7L1/NVL/UTP6/NUDT16/ZNHIT6/NOL6/ERI1/HEATR1/EXOSC4/RNASEL/PRKDC/MRM1/KRI1/BYSL/CDKN2A/PDCD11/MPHOSPH6/SRFBP1	51
BP	GO:0019079	viral genome replication	35/2076	130/18986	0.269231	2.46224	5.86156	3.01357e-07	1.40245e-05	1.26674e-05	KPNA6/ATG16L1/PIK3C3/TBC1D20/VAPB/ZFYVE1/ADAR/TRIM38/IFI16/PCBP1/SETDB1/N4BP1/SRPK2/EIF2AK2/MORC2/SHFL/RESF1/IFIH1/NUCKS1/FMR1/RNASEL/IFIT5/ZNFX1/APOBEC3F/PLSCR1/OAS2/APOBEC3G/APOBEC3B/CD28/IFIT1/MX1/TOP2A/OAS1/RSAD2/IFI27	35
BP	GO:0044773	mitotic DNA damage checkpoint signaling	27/2076	87/18986	0.310345	2.83825	6.02132	3.10226e-07	1.43169e-05	1.29315e-05	TAOK2/GIGYF2/ZNF830/RFWD3/MDC1/XPC/RPA2/CDK2/NBN/MUS81/PML/DONSON/PPP1R10/TIPIN/PRKDC/MSH2/CLSPN/CDKN1B/DTL/CHEK1/PLK1/GTSE1/RBM38/BRCA1/E2F7/STK33/CDK1	27
BP	GO:1905820	positive regulation of chromosome separation	15/2076	32/18986	0.46875	4.28694	6.52024	3.34709e-07	1.53192e-05	1.38368e-05	CUL3/CDC23/SMC4/NUMA1/SMC2/ESPL1/CDCA8/PLSCR1/NCAPH/NCAPD2/NCAPG/SKA1/CDC20/AURKB/UBE2C	15
BP	GO:1902749	regulation of cell cycle G2/M phase transition	33/2076	120/18986	0.275	2.515	5.83327	3.82438e-07	1.73602e-05	1.56803e-05	TAOK2/BARD1/VPS4B/ZNF830/ETAA1/ING4/CDK2/NBN/DONSON/RAD21/SIN3A/CTC1/RRM1/CDC25B/RCC2/INIP/DBF4B/CDC25A/ORC1/CDC7/ATAD5/CLSPN/DTL/AURKA/CHEK1/PLK1/BRCA1/CCNB1/KIF14/CDK1/AURKB/WEE1/FHL1	33
CC	GO:0051233	spindle midzone	16/2151	38/19960	0.421053	3.90712	6.23387	6.83397e-07	1.86431e-05	1.41571e-05	CTDP1/RIF1/RCC2/NUMA1/RACGAP1/ARL8A/KIF20B/CDCA8/AURKA/PLK1/CENPE/KIF18A/MAP10/KIF18B/KIF14/AURKB	16
BP	GO:0007098	centrosome cycle	37/2076	143/18986	0.258741	2.36631	5.74632	4.1471e-07	1.86721e-05	1.68652e-05	CDK11B/NUBP1/VPS4B/CCP110/NUP62/PPP1R35/DCTN1/CDK2/CEP135/CHMP1A/HAUS8/ALMS1/CEP44/HAUS5/SIRT1/CHORDC1/XPO1/RTTN/SASS6/CEP68/KIF3B/CKAP5/CEP85/CHMP5/KIF11/CETN3/AURKA/CHEK1/KIF15/PLK1/WDR62/PLK4/BRCA1/XRCC2/CDK1/NEK2/CSAG1	37
BP	GO:0006284	base-excision repair	18/2076	45/18986	0.4	3.65819	6.25515	4.34075e-07	1.93863e-05	1.75104e-05	ADPRS/SIRT6/XRCC1/APEX2/TDG/PARG/RPA2/MBD4/FEN1/PRMT6/DNA2/LIG1/POLE/PARP1/OGG1/UNG/PCNA/POLQ	18
CC	GO:0090734	site of DNA damage	34/2151	131/19960	0.259542	2.4084	5.62056	8.02522e-07	2.07827e-05	1.57819e-05	ADPRS/SIRT6/XRCC1/XRCC5/RFWD3/MDC1/XPC/RIF1/SPINDOC/SLF1/RPA2/HELQ/NBN/CBX5/CGAS/ACTR2/TP53BP1/ASF1A/RAD18/WDR76/TRAIP/UFL1/INIP/POLH/PARP1/ARPC5/HPF1/SMARCAD1/TIMELESS/TONSL/HROB/RAD51/POLQ/AIM2	34
CC	GO:0000151	ubiquitin ligase complex	69/2151	355/19960	0.194366	1.8036	5.30936	8.22776e-07	2.07827e-05	1.57819e-05	PEF1/KCTD10/BRAP/KCTD5/CUL3/PCGF1/KCTD2/UBE2J2/ZSWIM8/BARD1/TNFAIP1/ASB1/MED12/FBXO38/AMBRA1/APPBP2/DCAF1/MED8/RNF40/FBXO42/KLHDC3/BCOR/FEM1B/MED18/FBXO21/DCAF15/TRIM21/COP1/FBXO48/FBXO8/TRPC4AP/DCAF7/KLHL20/CDC23/KLHL12/MAEA/BTRC/ZER1/RAD18/FBXL6/IPP/MED7/FBXO11/DCUN1D4/DCAF12/RNF20/SPSB2/WDR26/KEAP1/MED1/KLHL2/ABTB1/SKP2/KLHL9/CUL7/DCAF8/BUB1B/RNF14/CBX8/CDKN1B/DTL/ZYG11A/RAD51/CBX6/BRCA1/CDC20…	69
BP	GO:0007062	sister chromatid cohesion	21/2076	59/18986	0.355932	3.25517	6.07871	4.97079e-07	2.20226e-05	1.98915e-05	WAPL/SMC3/MAU2/MCMBP/SLF1/RAD21/STAG2/POGZ/CTCF/SMC1A/FEN1/BUB1/KIF22/BUB1B/ESPL1/PLK1/HASPIN/SGO2/CDCA5/CDC20/DSCC1	21
CC	GO:0005871	kinesin complex	18/2151	48/19960	0.375	3.47978	5.97786	1.08459e-06	2.64176e-05	2.00609e-05	KLC4/PAFAH1B1/KLC2/KIF2A/KIF3B/KIF22/KIFAP3/KIF20B/KIF2C/KIF11/KIFC1/KIF15/KIF18A/KIF18B/KIF20A/KIF14/KIF23/KIF21B	18
BP	GO:0045069	regulation of viral genome replication	26/2076	85/18986	0.305882	2.79744	5.81927	6.9925e-07	3.07337e-05	2.77597e-05	VAPB/ADAR/TRIM38/IFI16/SETDB1/N4BP1/SRPK2/EIF2AK2/MORC2/SHFL/RESF1/IFIH1/RNASEL/IFIT5/ZNFX1/APOBEC3F/PLSCR1/OAS2/APOBEC3G/APOBEC3B/CD28/IFIT1/MX1/TOP2A/OAS1/RSAD2	26
BP	GO:0061640	cytoskeleton-dependent cytokinesis	33/2076	123/18986	0.268293	2.45366	5.66706	7.0909e-07	3.09208e-05	2.79287e-05	STAMBP/EXOC1/VPS4B/ALKBH4/EXOC2/MITD1/NUP62/SEPTIN2/CHMP1A/WASHC5/ACTR2/IST1/CUL7/RACGAP1/CHMP7/KIF20B/EXOC8/ESPL1/CHMP5/CDCA8/SEPTIN11/TRIM36/PLK1/PLEC/KIF20A/RHOC/CENPA/IQGAP3/STMN1/KIF4A/AURKB/KIF23/CEP55	33
BP	GO:1903900	regulation of viral life cycle	37/2076	146/18986	0.253425	2.31769	5.6001	7.21871e-07	3.12322e-05	2.821e-05	KPNA6/TRIM21/VAPB/ADAR/TRIM38/IFI16/TRIM59/TRIM62/TRIM11/SETDB1/N4BP1/SRPK2/EIF2AK2/MORC2/SHFL/RESF1/TRIM25/IFIH1/TRIM8/TRIM68/FMR1/RNASEL/IFIT5/ZNFX1/APOBEC3F/PLSCR1/OAS2/APOBEC3G/APOBEC3B/CD28/IFIT1/MX1/TOP2A/LY6E/LGALS1/OAS1/RSAD2	37
BP	GO:0043161	proteasome-mediated ubiquitin-dependent protein catabolic process	86/2076	467/18986	0.184154	1.68418	5.24524	8.01959e-07	3.44283e-05	3.10968e-05	KCTD10/SIRT6/KCTD5/TRIP4/CUL3/NFE2L2/KCTD2/RNF4/ZSWIM8/PSMC4/TRIP12/RNF34/TNFAIP1/ASB1/FBXO38/HECTD3/AMBRA1/APPBP2/DCAF1/PSMD1/KLHDC3/PEX12/CSNK2A1/FEM1B/SUMO1/FAF2/USP14/PSMD11/COP1/UBE2H/FBXO48/PSMD12/UBR4/TRIM38/UBE2W/TRPC4AP/CDK2/KLHL20/CDC23/CSNK1D/DNAJB2/UBXN2A/PSMD4/KLHL12/VHL/PML/MAEA/BTRC/TAF1/SIRT1/RFFL/ZER1/PSMD14/XPO1/N4BP1/FBXL6/IPP/FBXO11/DCAF12/SPSB2/WDR26/CLOCK/PSMD10/BBS7/UBR5/KE…	86
BP	GO:0051984	positive regulation of chromosome segregation	14/2076	30/18986	0.466667	4.26789	6.27627	8.87884e-07	3.78238e-05	3.41637e-05	BECN1/RAD18/SMC4/RCC2/NUMA1/SMC2/CDCA8/NCAPH/NCAPD2/NCAPG/SKA1/CCNB1/CDK1/AURKB	14
CC	GO:0005874	microtubule	87/2151	489/19960	0.177914	1.65094	5.06488	1.69394e-06	3.98369e-05	3.02512e-05	ABRAXAS2/CUL3/RNF4/NUDC/APPBP2/CLTC/CLASP1/KLC4/TUBG1/DYNC1I2/DCTN1/ATAT1/CHMP1A/HAUS8/ARHGEF2/MAP1S/CSNK1D/PAFAH1B1/HAUS5/TTL/ZWILCH/KLC2/KIF2A/IFT70B/EML4/CCT4/TTLL4/ZW10/TMEM214/TPGS2/KIF3B/TCP11L1/RUSC1/IFT70A/FAM110A/REEP4/RCC2/NUMA1/CKAP5/FAM161A/HDAC6/MAP4/KIF22/TUBB/KIFAP3/RACGAP1/KNSTRN/SHROOM1/CHMP7/KIF20B/SPAG5/CHMP5/PBXIP1/KIF2C/KIF11/RIBC2/AURKA/CFAP126/KIFC1/KIF15/PLK1/CAMSAP2/CENPE…	87
BP	GO:0016236	macroautophagy	72/2076	372/18986	0.193548	1.77009	5.25583	9.59858e-07	4.05778e-05	3.66512e-05	PIK3R4/HTRA2/ATG16L1/ATG4B/RETREG2/MFN2/EXOC1/ATP6V1E1/EPG5/CASP3/PIK3C3/VPS4B/BECN1/AMBRA1/VPS26A/PIP4K2C/HTT/TIMM23/CSNK2A1/RIMOC1/PHF23/SMCR8/RAB3GAP1/MUL1/VPS33A/HGS/ZFYVE1/TSC1/AP5Z1/PEX2/RETREG3/VPS39/CHMP1A/DNAJC16/UBXN2A/MAP3K7/TRIM32/VPS25/SIRT1/RNF41/VTA1/MFSD8/EHMT2/RAB3GAP2/VPS13D/FUNDC1/LRBA/ILRUN/SNAPIN/ATP6V1C1/NBR1/VPS35/UFL1/LIX1L/TAFAZZIN/SQSTM1/HDAC6/VPS41/GBA1/CHMP7/EXOC8/CHMP…	72
MF	GO:0003697	single-stranded DNA binding	34/2173	120/18737	0.283333	2.44308	5.74397	4.73837e-07	4.08684e-05	3.56209e-05	TDP2/TSN/RECQL/POLR3C/ERCC4/TERF2/XPC/TOP3A/RPA2/PCBP1/MCM6/LONP1/MCM7/RAD18/TWNK/CTC1/MCM5/NUCKS1/SMC4/PURA/TSNAX/SMC2/MCM3/RAD54L/MCM8/HROB/MCM2/MSH2/RAD51AP1/RAD51/MCM10/MCM4/CDC45/RADX	34
MF	GO:0032182	ubiquitin-like protein binding	34/2173	120/18737	0.283333	2.44308	5.74397	4.73837e-07	4.08684e-05	3.56209e-05	MARCHF7/RNF185/RNF4/NUP62/GGA3/FAF2/TDG/DDI2/HGS/RAE1/DNAJB2/UBXN2A/MAP3K7/RNF111/TRIM32/PML/DHX16/N4BP1/DCUN1D4/ILRUN/UEVLD/UBR5/NBR1/UBXN11/SQSTM1/HDAC6/CASP8AP2/SMARCAD1/GCNA/DNAAF10/HABP4/SIMC1/TOP2A/UCHL1	34
BP	GO:0030174	regulation of DNA-templated DNA replication initiation	10/2076	16/18986	0.625	5.71592	6.61211	1.02829e-06	4.31413e-05	3.89667e-05	CDK2/NBN/MCM6/MCM7/GMNN/MCM5/MCM3/MCM2/MCM4/CDT1	10
MF	GO:0004386	helicase activity	40/2173	154/18737	0.25974	2.23965	5.59482	6.05254e-07	4.81876e-05	4.20003e-05	ERCC3/SNRNP200/DDX23/XRCC5/RECQL/DHX57/SKIC2/DDX52/HELQ/DHX30/DHX8/MTREX/RFC5/MOV10/DDX1/MCM6/RFC2/MCM7/DHX16/TWNK/DHX38/IFIH1/MCM5/DNA2/UPF1/HELLS/RECQL5/MCM3/SMARCAD1/RAD54L/MCM8/BRIP1/ZNFX1/MCM2/CHTF18/RAD51/MCM4/POLQ/HELZ2/DSCC1	40
BP	GO:0050792	regulation of viral process	41/2076	173/18986	0.236994	2.16742	5.40468	1.24867e-06	5.19934e-05	4.69621e-05	KPNA6/TBC1D20/TRIM21/VAPB/ADAR/TRIM38/IFI16/TRIM59/TRIM32/TRIM62/TRIM11/TRIM27/SETDB1/N4BP1/SRPK2/EIF2AK2/MORC2/SHFL/RESF1/TRIM25/IFIH1/TRIM8/TRIM68/FMR1/RNASEL/IFIT5/ZNFX1/APOBEC3F/STAT1/PLSCR1/OAS2/APOBEC3G/APOBEC3B/CD28/IFIT1/MX1/TOP2A/LY6E/LGALS1/OAS1/RSAD2	41
CC	GO:0035770	ribonucleoprotein granule	56/2151	277/19960	0.202166	1.87598	5.10221	2.49377e-06	5.66917e-05	4.30503e-05	CNOT9/EIF4E2/BARD1/GIGYF2/YTHDF2/SUMO1/TRIM21/OGFOD1/LSM14B/PUM2/KPNB1/PNRC2/EIF4ENIF1/TNRC6A/UBAP2L/DHX30/DCP1B/EIF4EBP2/CDK9/AGO1/FASTKD2/EDC4/ELAVL1/MOV10/SMG1/DDX1/PCBP1/TUT4/TBRG4/SSB/TDRD7/TIA1/ATXN2L/PRRC2C/GARRE1/LARP4/SHFL/CLOCK/TRIM25/GABPB1/FASTKD3/SQSTM1/UPF1/FMR1/UHMK1/TUBB/EDC3/BMAL1/ZNFX1/AGO2/HABP4/APOBEC3F/FASTKD1/APOBEC3G/APOBEC3B/HELZ2	56
BP	GO:0045739	positive regulation of DNA repair	35/2076	138/18986	0.253623	2.3195	5.45086	1.39793e-06	5.7774e-05	5.21834e-05	SIRT6/BRD8/XRCC1/ACTR8/EYA3/CCDC117/SMARCC2/DPF2/MRGBP/PIAS4/RIF1/MEAF6/SLF1/HELQ/DMAP1/NBN/SMARCD2/SIRT1/USP1/ACTR2/TRRAP/ARID1A/ACTR5/SKP2/UBE2V2/PARP1/VPS72/PRKDC/TIMELESS/CBX8/RAD51AP1/PCNA/BRCA1/FOXM1/EYA2	35
BP	GO:0000723	telomere maintenance	39/2076	162/18986	0.240741	2.20169	5.38196	1.48338e-06	6.08516e-05	5.49632e-05	SIRT6/XRCC1/XRCC5/ACTR8/SMG5/TFIP11/EXOSC10/ERCC4/TERF2/RIF1/SLF1/RPA2/CDK2/NBN/PML/SMG1/RFC1/MAP3K4/CCT4/LTO1/NVL/GNL3L/DCLRE1B/ACTR5/PPP1R10/CTC1/TNKS1BP1/FEN1/DNA2/UPF1/TEP1/SLX4/PARP1/PRKDC/RAD51/PCNA/EXO1/AURKB/NEK2	39
CC	GO:0001650	fibrillar center	36/2151	150/19960	0.24	2.22706	5.24249	2.87028e-06	6.31461e-05	4.79516e-05	DUSP11/WDR33/PLRG1/PEX14/CD2BP2/IP6K1/CDK7/CCDC137/TTF1/APEX2/GTF3C3/DCAF1/COIL/NEDD1/RAE1/AGER/YY1AP1/RPP38/FOXJ2/TRIM27/SIRT1/TXNRD1/POLR1B/STAG2/ZNF174/CILK1/HEATR1/LEO1/POLR1G/DCLRE1A/MAP3K14/SESN1/AKNA/PTPN13/RSAD2/CCR2	36
BP	GO:0051783	regulation of nuclear division	37/2076	151/18986	0.245033	2.24094	5.3642	1.73756e-06	7.07543e-05	6.39076e-05	CUL3/RAD1/NUP62/CDC23/ZWILCH/RAD21/ZW10/TPR/NME6/NPR2/BUB1/CUL7/SPDL1/BUB1B/KIF20B/ESPL1/CDCA8/RAD51AP1/AURKA/KNL1/CHEK1/PLK1/HASPIN/SKA1/MAD2L1/NUF2/CCNB1/ZWINT/TTK/CD28/SPC24/SPC25/CDC20/MKI67/AURKB/NEK2/UBE2C	37
CC	GO:0005875	microtubule associated complex	37/2151	157/19960	0.235669	2.18687	5.18867	3.33101e-06	7.09922e-05	5.39098e-05	ACTR1B/FNTA/DCTN5/APPBP2/ACTR1A/KLC4/DYNC1I2/RABGAP1/DCTN1/HAUS8/MAP1S/PAFAH1B1/HAUS5/KLC2/KIF2A/TPR/KIF3B/HDAC6/MAP4/KIF22/KIFAP3/KIF20B/CDCA8/KIF2C/KIF11/AURKA/KIFC1/KIF15/KIF18A/DYNC2I2/KIF18B/KIF20A/KIF14/KIF4A/AURKB/KIF23/KIF21B	37
BP	GO:0032784	regulation of DNA-templated transcription elongation	28/2076	100/18986	0.28	2.56073	5.48284	1.9278e-06	7.7928e-05	7.03872e-05	SIRT6/NELFA/MED28/INTS12/WDR82/SUPT16H/MED8/NELFE/MED18/ZC3H4/MED14/MED20/ELL/SUPT6H/CDK9/VHL/INTS5/MED23/INTS2/MED16/MED7/MED22/MED1/LEO1/PARP1/RECQL5/PWWP2A/EZH2	28
MF	GO:0016779	nucleotidyltransferase activity	38/2173	146/18737	0.260274	2.24425	5.46661	1.08428e-06	7.89695e-05	6.88298e-05	PAPOLG/SIRT6/POLR2B/MOCS3/POLR1H/POLR3C/POLR3A/POLR3F/TERF2/UBA6/MED20/PCYT1A/POLR2A/TUT1/CGAS/POLR1B/TUT4/PAPSS1/CMAS/RPAP1/CTU1/POLD3/FPGT/POLH/TEP1/POLE/PARP1/TENT5C/PNPT1/SIRT4/PRIM1/PARP14/OAS2/POLQ/PARP10/CDS1/OAS1/PAPSS2	38
MF	GO:0004518	nuclease activity	49/2173	210/18737	0.233333	2.01195	5.34136	1.14449e-06	7.89695e-05	6.88298e-05	PPP1R8/TDP2/TSN/XRCC1/RAD1/APEX2/CPSF3/ASTE1/EXOSC10/RPP30/ERCC4/DBR1/CNOT6/TOE1/ISG20L2/RPP38/ELAC2/MUS81/ANKZF1/CNOT6L/RNASEH1/DDX1/EXOSC3/MBD4/N4BP1/NUDT16/TATDN3/POP1/ELAC1/DCLRE1B/ERI1/EXOSC4/MGME1/FEN1/DNA2/POLE/RNASEL/TSNAX/SLFN13/PNPT1/OGG1/DCLRE1A/AGO2/SLFN12/PLSCR1/ERN1/EXO1/POLQ/HELZ2	49
BP	GO:1902969	mitotic DNA replication	10/2076	17/18986	0.588235	5.37969	6.32984	2.25144e-06	9.03512e-05	8.16082e-05	MCM6/GINS3/LIG1/RECQL5/MCM3/GINS1/MCM2/RAD51/MCM4/CDC45	10
MF	GO:0003684	damaged DNA binding	24/2173	74/18737	0.324324	2.79653	5.60849	1.64003e-06	0.000106089	9.24672e-05	ERCC3/SIRT6/XRCC1/MSH6/XRCC5/RAD1/ERCC4/TDG/XPC/RPA2/NBN/TP53BP1/RAD18/DCLRE1B/FEN1/POLH/PARP1/OGG1/DCLRE1A/MSH2/UNG/PCNA/POLQ/BRCA1	24
BP	GO:0000375	RNA splicing, via transesterification reactions	66/2076	342/18986	0.192982	1.76492	5.00155	2.97729e-06	0.00011862	0.000107142	THRAP3/SART3/CWC22/RBM42/SNRNP40/GPKOW/PLRG1/SNRNP200/SNRNP27/CD2BP2/MFAP1/USP39/METTL14/SF3A3/BUD13/DDX23/RBM8A/AAR2/MPHOSPH10/PRPF40A/SCNM1/EFTUD2/KHDRBS1/CRNKL1/HNRNPF/TFIP11/EXOSC10/PRPF38A/SF3B4/TGS1/RBMX2/COIL/CDC5L/GPATCH1/DBR1/KHDC4/XAB2/YJU2B/PPIL3/SCAF11/PRPF6/RBM15/DHX8/SF3B3/MTREX/METTL16/DDX1/SNRNP35/UPF3B/DHX16/SRPK2/TIA1/CDC40/GEMIN2/DHX38/SRSF1/SNRPD3/CWF19L2/RBM6/RBM4B/RBM41/UPF1…	66
BP	GO:0006401	RNA catabolic process	76/2076	412/18986	0.184466	1.68703	4.9399	3.23606e-06	0.000128009	0.000115622	THRAP3/PPP1R8/CNOT9/GSPT2/METTL14/SENP1/RBM8A/PHAX/ZSWIM8/GIGYF2/WDR82/SMG5/IREB2/EXOSC10/YTHDF2/SMG8/PIAS4/SKIC2/ZC3H4/LSM14B/PYM1/PUM2/CNOT4/DBR1/PNRC2/CNOT6/SMG7/EIF4ENIF1/TNRC6A/ANGEL2/ELAC2/DCP1B/NBAS/CNOT6L/AGO1/FASTKD2/EDC4/MTREX/RNASEH1/ELAVL1/MOV10/METTL16/SMG1/ZC3H18/EXOSC3/TUT4/TBRG4/SSB/UPF3B/NUDT16/POP1/MEX3D/FASTKD3/TNKS1BP1/EXOSC4/FEN1/DNA2/UPF1/FMR1/RNASEL/EDC3/SLFN13/TENT5C/TTC5/…	76
MF	GO:0016887	ATP hydrolysis activity	81/2173	418/18737	0.19378	1.67089	5.02432	2.1034e-06	0.00012806	0.000111617	GPN1/ERCC3/SNRNP200/DDX23/AFG2B/XRCC5/PSMC4/NUBP1/VPS4B/RECQL/CLPX/DHX57/ATP7A/SMC3/SKIC2/DDX52/NSF/HELQ/ATAD1/DHX30/ABCF1/DHX8/MTREX/RFC5/MOV10/RFC1/DDX1/KIF2A/ATAD3B/MCM6/RFC2/CCT4/LONP1/MCM7/DHX16/NVL/TWNK/SMC1A/MORC2/DHX38/ATAD2/KIF3B/BCS1L/ATP1A1/IFIH1/MCM5/SMC4/DNA2/C10orf88/UPF1/MDN1/KIF22/RECQL5/SMC2/MCM3/SMARCAD1/RAD54L/MCM8/FIGNL1/BRIP1/KIF20B/ORC1/ATAD5/MCM2/MSH2/ATP13A3/KIF2C/CHTF18/K…	81
BP	GO:0031507	heterochromatin formation	38/2076	161/18986	0.236025	2.15856	5.17262	3.34719e-06	0.000131466	0.000118745	SIRT6/SUV39H1/TRIP12/PHF8/PPM1D/HAT1/BAZ2A/RIF1/CDK2/RBM15/RRP8/SIRT1/CBX5/SETDB1/EHMT2/LMNB2/MECP2/CDYL/TPR/CTCF/MORC2/EED/SIN3A/RESF1/SMYD5/UBR5/DNMT1/KMT2D/MIS18A/SPEN/HELLS/SMARCAD1/LRIF1/ZNFX1/EZH2/LMNB1/BRCA1/H2AC13	38
BP	GO:0051053	negative regulation of DNA metabolic process	34/2076	138/18986	0.246377	2.25323	5.17709	3.9493e-06	0.000153256	0.000138426	XRCC1/MSH6/XRCC5/TTF1/TFIP11/WAPL/EXOSC10/CSNK2A1/ERCC4/TERF2/RIF1/NBN/PML/CGAS/TP53BP1/GNL3L/GMNN/TIPIN/CTC1/DFFA/SLX4/PARP1/RECQL5/TIMELESS/OGG1/MSH2/RMI2/MAGEF1/CHEK1/PLK1/POLQ/CDT1/RADX/S100A11	34
BP	GO:0000377	RNA splicing, via transesterification reactions with bulged adenosine as nucleophile	65/2076	338/18986	0.192308	1.75874	4.93157	3.985e-06	0.000153256	0.000138426	THRAP3/SART3/CWC22/RBM42/SNRNP40/GPKOW/PLRG1/SNRNP200/SNRNP27/CD2BP2/MFAP1/USP39/METTL14/SF3A3/BUD13/DDX23/RBM8A/AAR2/PRPF40A/SCNM1/EFTUD2/KHDRBS1/CRNKL1/HNRNPF/TFIP11/EXOSC10/PRPF38A/SF3B4/TGS1/RBMX2/COIL/CDC5L/GPATCH1/DBR1/KHDC4/XAB2/YJU2B/PPIL3/SCAF11/PRPF6/RBM15/DHX8/SF3B3/MTREX/METTL16/DDX1/SNRNP35/UPF3B/DHX16/SRPK2/TIA1/CDC40/GEMIN2/DHX38/SRSF1/SNRPD3/CWF19L2/RBM6/RBM4B/RBM41/UPF1/FMR1/GEMI…	65
BP	GO:0000398	mRNA splicing, via spliceosome	65/2076	338/18986	0.192308	1.75874	4.93157	3.985e-06	0.000153256	0.000138426	THRAP3/SART3/CWC22/RBM42/SNRNP40/GPKOW/PLRG1/SNRNP200/SNRNP27/CD2BP2/MFAP1/USP39/METTL14/SF3A3/BUD13/DDX23/RBM8A/AAR2/PRPF40A/SCNM1/EFTUD2/KHDRBS1/CRNKL1/HNRNPF/TFIP11/EXOSC10/PRPF38A/SF3B4/TGS1/RBMX2/COIL/CDC5L/GPATCH1/DBR1/KHDC4/XAB2/YJU2B/PPIL3/SCAF11/PRPF6/RBM15/DHX8/SF3B3/MTREX/METTL16/DDX1/SNRNP35/UPF3B/DHX16/SRPK2/TIA1/CDC40/GEMIN2/DHX38/SRSF1/SNRPD3/CWF19L2/RBM6/RBM4B/RBM41/UPF1/FMR1/GEMI…	65
MF	GO:0016741	transferase activity, transferring one-carbon groups	49/2173	216/18737	0.226852	1.95606	5.11878	2.70354e-06	0.000155453	0.000135493	METTL14/PCIF1/SUV39H1/METTL22/ZCCHC4/BCDIN3D/THUMPD3/TGS1/METTL18/NDUFAF7/TRMT1L/RRP8/TRMT61B/FAM98A/METTL16/CMTR1/FTSJ3/SETDB1/EMG1/TRMT12/EHMT2/TFB2M/NSUN5/METTL2A/MTR/FBXO11/KMT2B/SETD1B/ARMT1/COQ5/TRMT5/LCMT2/SMYD5/DNMT1/KMT2D/FAM98B/N6AMT1/PRMT6/METTL13/METTL2B/KMT2C/SUV39H2/MRM1/EZH2/CMTR2/GART/TYMS/NSD2/CAD	49
CC	GO:0032993	protein-DNA complex	49/2151	240/19960	0.204167	1.89455	4.84534	7.79503e-06	0.000161097	0.000122334	ERCC3/PLRG1/BRD8/SP1/NFE2L2/XRCC5/MRGBP/NFYB/TERF2/GLYR1/RPRD2/BRF2/CDC5L/MEAF6/SLF1/RPA2/DMAP1/DONSON/MCM6/MCM7/TRRAP/GTF2H3/PRIM2/GINS3/MED1/POLD3/CTC1/SOX12/MCM5/RPRD1B/IRF4/PARP1/ACTR6/RECQL5/MCM3/VPS72/PRKDC/TONSL/GINS1/ORC3/MCM2/PRIM1/H3C6/MCM4/PCNA/GINS2/CENPA/CDC45/H2AC13	49
MF	GO:0030374	nuclear receptor coactivator activity	20/2173	57/18737	0.350877	3.02549	5.54708	3.02988e-06	0.000162997	0.000142068	THRAP3/CNOT9/BRD8/ATXN7L3/RNF4/MED12/MED13/MED14/CNOT6/USP22/PSMC3IP/SS18/ELK1/CALCOCO1/ACTN4/MED1/SFR1/HELZ2/TACC1/ETS1	20
MF	GO:0008168	methyltransferase activity	47/2173	205/18737	0.229268	1.9769	5.0939	3.14969e-06	0.000162997	0.000142068	METTL14/PCIF1/SUV39H1/METTL22/ZCCHC4/BCDIN3D/THUMPD3/TGS1/METTL18/NDUFAF7/TRMT1L/RRP8/TRMT61B/FAM98A/METTL16/CMTR1/FTSJ3/SETDB1/EMG1/TRMT12/EHMT2/TFB2M/NSUN5/METTL2A/MTR/FBXO11/KMT2B/SETD1B/ARMT1/COQ5/TRMT5/LCMT2/SMYD5/DNMT1/KMT2D/FAM98B/N6AMT1/PRMT6/METTL13/METTL2B/KMT2C/SUV39H2/MRM1/EZH2/CMTR2/TYMS/NSD2	47
MF	GO:0008017	microtubule binding	59/2173	280/18737	0.210714	1.81691	4.98839	3.50076e-06	0.000172537	0.000150383	ABRAXAS2/PEX14/FNTA/CLASP1/VAPB/DCTN1/RAE1/CEP135/HAUS8/ARHGEF2/MAP1S/PAFAH1B1/ALMS1/CEP44/TRAF3IP1/KIF2A/EML4/CEP350/KIF3B/REEP4/RCC2/NUMA1/CKAP5/FMR1/FAM161A/HDAC6/MAP4/KIF22/VPS41/RACGAP1/KNSTRN/KIF20B/OGG1/SPAG5/KIF2C/KIF11/CETN3/KIFC1/KNL1/KIF15/PLK1/CAMSAP2/CENPE/CCDC88A/KIF18A/MAP10/SKA1/GTSE1/NUF2/KIF18B/KIF20A/SPC24/KIF14/MX1/KIF4A/CCSAP/KIF23/NDRG1/KIF21B	59
CC	GO:0016605	PML body	28/2151	109/19960	0.256881	2.3837	5.03424	9.01968e-06	0.000180924	0.00013739	TDP2/RNF4/CSNK2A1/SUMO1/RFWD3/PIAS4/TDG/TOP3A/RPA2/KLHL20/EIF4ENIF1/MAPK7/NBN/CDK9/RNF111/PML/TRIM27/SIRT1/CBX5/N4BP1/DAXX/TRIM8/SQSTM1/CASP8AP2/BMAL1/GCNA/RAD51/SIMC1	28
BP	GO:0006913	nucleocytoplasmic transport	65/2076	340/18986	0.191176	1.7484	4.87896	4.88596e-06	0.000185332	0.000167398	IWS1/SIRT6/KPNA6/PPP3R1/RBM8A/PHAX/BARD1/KHDRBS1/SMG5/NUP133/RANBP3/NUP62/SUMO1/NUP50/NUP107/RIOK2/TNPO3/NUP35/KPNB1/NUP205/TSC1/ADAR/RANGAP1/SMG7/NUP54/RAE1/EIF4ENIF1/CHTOP/SUPT6H/NUP85/DMAP1/SDAD1/PRKAG1/IPO9/STK4/PML/ELAVL1/NUP155/SMG1/SSB/WASHC4/THOC2/XPO1/CDAN1/EFCAB7/TMCO6/TPR/SUFU/NOL6/AHCTF1/UBR5/MED1/PPP1R10/SQSTM1/UPF1/FMR1/MDN1/UHMK1/NUP37/GLE1/NUP43/CDKN1B/CDKN2A/CDK1/IFI27	65
BP	GO:0051169	nuclear transport	65/2076	340/18986	0.191176	1.7484	4.87896	4.88596e-06	0.000185332	0.000167398	IWS1/SIRT6/KPNA6/PPP3R1/RBM8A/PHAX/BARD1/KHDRBS1/SMG5/NUP133/RANBP3/NUP62/SUMO1/NUP50/NUP107/RIOK2/TNPO3/NUP35/KPNB1/NUP205/TSC1/ADAR/RANGAP1/SMG7/NUP54/RAE1/EIF4ENIF1/CHTOP/SUPT6H/NUP85/DMAP1/SDAD1/PRKAG1/IPO9/STK4/PML/ELAVL1/NUP155/SMG1/SSB/WASHC4/THOC2/XPO1/CDAN1/EFCAB7/TMCO6/TPR/SUFU/NOL6/AHCTF1/UBR5/MED1/PPP1R10/SQSTM1/UPF1/FMR1/MDN1/UHMK1/NUP37/GLE1/NUP43/CDKN1B/CDKN2A/CDK1/IFI27	65
BP	GO:2001252	positive regulation of chromosome organization	30/2076	116/18986	0.258621	2.36521	5.1676	5.04935e-06	0.000189251	0.000170938	SIRT6/ACTR8/TERF2/SLF1/CDK2/NBN/PML/RAD21/SETDB1/MAP3K4/CCT4/NVL/TPR/MORC2/RESF1/ACTR5/PPP1R10/SMC4/FEN1/NUMA1/BUB1/SLX4/SMC2/NCAPH/NCAPD2/NCAPG/SKA1/CDK1/AURKB/NEK2	30
BP	GO:0034243	regulation of transcription elongation by RNA polymerase II	25/2076	88/18986	0.284091	2.59815	5.26498	5.06506e-06	0.000189251	0.000170938	SIRT6/NELFA/MED28/INTS12/MED8/NELFE/MED18/MED14/MED20/ELL/SUPT6H/CDK9/VHL/INTS5/MED23/INTS2/MED16/MED7/MED22/MED1/LEO1/PARP1/RECQL5/PWWP2A/EZH2	25
BP	GO:0000959	mitochondrial RNA metabolic process	18/2076	52/18986	0.346154	3.16574	5.47941	5.0918e-06	0.000189251	0.000170938	KANSL3/THAP11/MTERF4/TARS2/ANGEL2/MTERF1/ELAC2/TRMT61B/TFB2M/TBRG4/TWNK/MTERF3/MTO1/TRMT5/TEFM/PNPT1/FASTKD1/DARS2	18
CC	GO:0005643	nuclear pore	26/2151	98/19960	0.265306	2.46188	5.04178	9.97317e-06	0.000194334	0.000147573	VPS4B/NUP133/RANBP3/NUP62/SUMO1/NUP50/NUP107/NUP35/KPNB1/NUP205/RANGAP1/NUP54/RAE1/CHMP1A/NUP85/NUP155/TPR/AHCTF1/ZC3HC1/NUP37/GLE1/CHMP7/CHMP5/NUP43/CETN3/MAD2L1	26
BP	GO:0050657	nucleic acid transport	38/2076	164/18986	0.231707	2.11907	5.04306	5.33992e-06	0.000195844	0.000176893	IWS1/RBM8A/PHAX/KHDRBS1/SMG5/NUP133/NUP62/NUP50/NUP107/NUP35/KPNB1/NUP205/SMG7/NUP54/RAE1/CHTOP/SUPT6H/NUP85/ZC3H3/NUP155/SMG1/SSB/SLBP/THOC2/UPF3B/XPO1/TPR/SRSF1/NOL6/AHCTF1/CKAP5/UPF1/FMR1/NUP37/GLE1/PNPT1/NUP43/CETN3	38
BP	GO:0050658	RNA transport	38/2076	164/18986	0.231707	2.11907	5.04306	5.33992e-06	0.000195844	0.000176893	IWS1/RBM8A/PHAX/KHDRBS1/SMG5/NUP133/NUP62/NUP50/NUP107/NUP35/KPNB1/NUP205/SMG7/NUP54/RAE1/CHTOP/SUPT6H/NUP85/ZC3H3/NUP155/SMG1/SSB/SLBP/THOC2/UPF3B/XPO1/TPR/SRSF1/NOL6/AHCTF1/CKAP5/UPF1/FMR1/NUP37/GLE1/PNPT1/NUP43/CETN3	38
MF	GO:0015631	tubulin binding	76/2173	392/18737	0.193878	1.67174	4.86821	4.21589e-06	0.000198339	0.000172872	ABRAXAS2/PEX14/FNTA/HTT/CLASP1/SMC3/ADNP/TRAPPC14/VAPB/RABGAP1/NEDD1/DCTN1/RAE1/CEP135/HAUS8/ARHGEF2/AGBL5/MAP1S/PAFAH1B1/ALMS1/CEP44/TRAF3IP1/KIF2A/EML4/TTLL4/CEP350/TPR/KIF3B/REEP4/PRUNE1/RCC2/NUMA1/HDGF/CKAP5/FMR1/FAM161A/HDAC6/MAP4/KIF22/VPS41/RACGAP1/KNSTRN/PHF6/IFT81/ARL8A/KIF20B/OGG1/SPAG5/KIF2C/KIF11/CETN3/KIFC1/KNL1/KIF15/TRIM36/PLK1/CAMSAP2/CENPE/CCDC88A/KIF18A/MAP10/SKA1/GTSE1/NUF2/BRC…	76
BP	GO:0001510	RNA methylation	24/2076	83/18986	0.289157	2.64447	5.26075	5.55751e-06	0.000202484	0.00018289	METTL14/RAMAC/ZCCHC4/BCDIN3D/THUMPD3/TGS1/TRMT6/TRMT1L/RBM15/TRMT61B/METTL16/FTSJ3/EMG1/TRMT12/TFB2M/NSUN5/METTL2A/SNRPD3/MTO1/TRMT5/LCMT2/WDR6/METTL2B/MRM1	24
BP	GO:0000281	mitotic cytokinesis	26/2076	94/18986	0.276596	2.5296	5.20894	5.66998e-06	0.000205231	0.000185372	STAMBP/EXOC1/VPS4B/EXOC2/MITD1/NUP62/CHMP1A/CUL7/RACGAP1/CHMP7/KIF20B/EXOC8/ESPL1/CHMP5/CDCA8/TRIM36/PLK1/KIF20A/RHOC/CENPA/IQGAP3/STMN1/KIF4A/AURKB/KIF23/CEP55	26
BP	GO:2000001	regulation of DNA damage checkpoint	11/2076	22/18986	0.5	4.57274	5.87482	5.8195e-06	0.000209275	0.000189024	TTI2/BARD1/FEM1B/RFWD3/ETAA1/RPA2/WDR76/PPP1R10/TTI1/RAD51/BRCA1	11
BP	GO:0006271	DNA strand elongation involved in DNA replication	9/2076	15/18986	0.6	5.48728	6.0916	5.93945e-06	0.000209508	0.000189234	MCM7/POLD3/DNA2/LIG1/POLE/MCM3/GINS1/MCM4/PCNA	9
BP	GO:0034501	protein localization to kinetochore	9/2076	15/18986	0.6	5.48728	6.0916	5.93945e-06	0.000209508	0.000189234	ZWILCH/ZW10/CENPQ/RCC2/SPDL1/KNL1/TTK/CDK1/AURKB	9
BP	GO:1903083	protein localization to condensed chromosome	9/2076	15/18986	0.6	5.48728	6.0916	5.93945e-06	0.000209508	0.000189234	ZWILCH/ZW10/CENPQ/RCC2/SPDL1/KNL1/TTK/CDK1/AURKB	9
MF	GO:0044389	ubiquitin-like protein ligase binding	65/2173	321/18737	0.202492	1.74602	4.88303	4.70448e-06	0.000211702	0.000184519	UBOX5/EIF4E2/MFN2/TRIP4/CUL3/NFE2L2/UBE2J2/XRCC5/RNF34/BECN1/SMG5/AMBRA1/RNF40/PSMD1/SUMO1/DLG3/FAF2/TANK/PIAS4/MUL1/HGS/NDUFS2/RANGAP1/UBE2W/SLF1/RPA2/STAT2/CASP8/DNAJB2/RALA/POLR2A/MAP3K7/DBT/PML/RIPK1/RFFL/FANCL/CASP10/RAD18/RNF20/BLZF1/DAXX/SQSTM1/CUL7/HDAC6/PARP1/TRAF1/TUBB/WBP1L/PRKAR1A/TRIB3/CDKN1B/STAT1/AURKA/UBE2T/APBB1/PRKACB/BRCA1/CCNB1/FZD6/ZNF675/TRAF5/UBE2C/MAGEC2/UCHL1	65
BP	GO:1902117	positive regulation of organelle assembly	25/2076	89/18986	0.280899	2.56895	5.19823	6.31919e-06	0.000221492	0.000200059	VPS4B/BECN1/CCP110/WRAP73/NUP62/PIP4K2C/HTT/RAB3GAP1/PPP1R35/CNOT6/CEP135/UBAP2L/CNOT6L/TRIM32/RAB3GAP2/ATMIN/SASS6/MSN/NUMA1/SPAG5/ATG2A/ULK1/CCDC88A/PLK4/SDC1	25
BP	GO:0090224	regulation of spindle organization	17/2076	48/18986	0.354167	3.23902	5.44201	6.5119e-06	0.000225759	0.000203913	RNF4/VPS4B/NUP62/CLTC/DCTN1/RAE1/CHMP1A/TPR/SASS6/NUMA1/CHMP7/SPAG5/CHMP5/CEP97/PLK1/TPX2/CCSAP	17
BP	GO:0141188	nucleic acid catabolic process	79/2076	441/18986	0.179138	1.6383	4.75205	6.52246e-06	0.000225759	0.000203913	THRAP3/PPP1R8/CNOT9/GSPT2/METTL14/SENP1/RBM8A/PHAX/ZSWIM8/GIGYF2/WDR82/SMG5/IREB2/EXOSC10/YTHDF2/SMG8/PIAS4/SKIC2/ZC3H4/LSM14B/PYM1/PUM2/CNOT4/DBR1/PNRC2/CNOT6/SMG7/EIF4ENIF1/TNRC6A/ANGEL2/ELAC2/DCP1B/NBAS/MUS81/CNOT6L/AGO1/FASTKD2/EDC4/MTREX/RNASEH1/ELAVL1/MOV10/METTL16/SMG1/ZC3H18/EXOSC3/TUT4/TBRG4/SSB/UPF3B/NUDT16/POP1/MEX3D/FASTKD3/TNKS1BP1/EXOSC4/FEN1/DNA2/DFFA/UPF1/FMR1/RNASEL/EDC3/SLFN13/T…	79
BP	GO:0032465	regulation of cytokinesis	26/2076	95/18986	0.273684	2.50297	5.14555	7.00278e-06	0.000240878	0.000217569	PIK3R4/CUL3/PRPF40A/PIK3C3/BECN1/CCP110/BIRC6/NUP62/KIF3B/AHCTF1/CDC25B/KLHL9/RACGAP1/KIF20B/CDCA8/AURKA/PLK1/BCL2L1/MAP10/E2F8/E2F7/KIF20A/KIF14/MRGPRX2/AURKB/KIF23	26
CC	GO:0030880	RNA polymerase complex	29/2151	117/19960	0.247863	2.30002	4.90129	1.32731e-05	0.000251451	0.000190946	ERCC3/GTF2E1/POLR2B/POLR2D/POLR1H/ATXN7L3/CDK7/POLR3C/POLR3A/POLR3F/TBP/PEX2/USP22/TAF5/POLR2A/MMS19/TAF1/POLR1B/PAAF1/CTR9/TRRAP/GTF2H3/PRIM2/RPAP1/LEO1/MCM3/POLR1G/ZNFX1/PRIM1	29
BP	GO:0006403	RNA localization	44/2076	204/18986	0.215686	1.97255	4.89333	7.44905e-06	0.000254647	0.000230006	IWS1/RBM8A/PHAX/KHDRBS1/SMG5/NUP133/NUP62/EXOSC10/NUP50/NUP107/NUP35/PUM2/KPNB1/NUP205/SMG7/PRPF6/NUP54/RAE1/CHTOP/SUPT6H/NUP85/ZC3H3/NUP155/SMG1/CCT4/SSB/SLBP/THOC2/UPF3B/XPO1/TPR/SRSF1/MEX3D/ZNHIT6/NOL6/AHCTF1/CKAP5/UPF1/FMR1/NUP37/GLE1/PNPT1/NUP43/CETN3	44
BP	GO:0043414	macromolecule methylation	32/2076	130/18986	0.246154	2.25119	5.01555	7.66117e-06	0.000260292	0.000235104	METTL14/RAMAC/METTL22/ZCCHC4/BCDIN3D/THUMPD3/TGS1/METTL18/TRMT6/NDUFAF7/TRMT1L/RBM15/TRMT61B/FAM98A/METTL16/FTSJ3/EMG1/TRMT12/EHMT2/TFB2M/NSUN5/METTL2A/SNRPD3/MTO1/TRMT5/LCMT2/FAM98B/N6AMT1/WDR6/PRMT6/METTL2B/MRM1	32
CC	GO:0005847	mRNA cleavage and polyadenylation specificity factor complex	11/2151	24/19960	0.458333	4.25306	5.54177	1.45552e-05	0.000268287	0.000203731	FIP1L1/WDR33/CSTF2/CPSF7/PIP5K1A/CPSF3/ZC3H3/TUT1/NUDT21/CSTF2T/CPSF2	11
CC	GO:0016592	mediator complex	14/2151	37/19960	0.378378	3.51113	5.31327	1.50586e-05	0.000270262	0.00020523	THRAP3/NFE2L2/MED28/MED12/MED8/MED18/MED13/MED14/MED20/MED23/MED16/MED7/MED22/MED1	14
BP	GO:0051236	establishment of RNA localization	38/2076	167/18986	0.227545	2.08101	4.91626	8.38124e-06	0.00028302	0.000255633	IWS1/RBM8A/PHAX/KHDRBS1/SMG5/NUP133/NUP62/NUP50/NUP107/NUP35/KPNB1/NUP205/SMG7/NUP54/RAE1/CHTOP/SUPT6H/NUP85/ZC3H3/NUP155/SMG1/SSB/SLBP/THOC2/UPF3B/XPO1/TPR/SRSF1/NOL6/AHCTF1/CKAP5/UPF1/FMR1/NUP37/GLE1/PNPT1/NUP43/CETN3	38
CC	GO:0034399	nuclear periphery	35/2151	155/19960	0.225806	2.09535	4.75774	1.63972e-05	0.000286741	0.000217744	KIN/MBD1/PPIG/SUV39H1/PRPF40A/SMARCC2/SMC3/NUP107/PIAS4/CXXC1/HAT1/NUP205/DCAF7/CHMP1A/LEMD2/SMARCD2/PML/MAEA/RAD21/LMNB2/GMCL1/STAG2/TPR/SMC1A/MORC2/AHCTF1/NUMA1/TEP1/RNASEL/LRIF1/OGG1/LMNB1/PCNA/CAD/KIF4A	35
BP	GO:0032200	telomere organization	42/2076	193/18986	0.217617	1.99021	4.84455	9.43628e-06	0.000316716	0.000286068	SIRT6/XRCC1/XRCC5/ACTR8/SMG5/TFIP11/EXOSC10/ERCC4/TERF2/HAT1/RIF1/SLF1/RPA2/CDK2/NBN/PML/SMG1/RFC1/MAP3K4/CCT4/LTO1/NVL/GNL3L/DCLRE1B/ACTR5/PPP1R10/CTC1/TNKS1BP1/FEN1/DNA2/UPF1/TEP1/SLX4/PARP1/PRKDC/EZH2/RAD51/H3C6/PCNA/EXO1/AURKB/NEK2	42
CC	GO:0005814	centriole	36/2151	163/19960	0.220859	2.04944	4.67543	2.0903e-05	0.000356396	0.000270639	NUBP1/CCP110/WRAP73/HTT/CEP89/PPP1R35/TUBG1/NEDD1/DCTN1/CEP135/ALMS1/CEP44/KIF2A/CEP350/CIBAR1/RTTN/SASS6/HYLS1/CEP20/SFI1/GLE1/CEP85/IFT81/CEP97/CETN3/AURKA/PLK1/WDR62/CCDC88A/PLK4/DYNC2I2/TEDC2/CCSAP/TOP2A/AKNA/CEP55	36
CC	GO:0000428	DNA-directed RNA polymerase complex	28/2151	114/19960	0.245614	2.27915	4.76001	2.22508e-05	0.000370123	0.000281063	ERCC3/GTF2E1/POLR2B/POLR2D/POLR1H/ATXN7L3/CDK7/POLR3C/POLR3A/POLR3F/TBP/PEX2/USP22/TAF5/POLR2A/MMS19/TAF1/POLR1B/PAAF1/CTR9/TRRAP/GTF2H3/PRIM2/RPAP1/LEO1/MCM3/POLR1G/PRIM1	28
CC	GO:0071013	catalytic step 2 spliceosome	24/2151	91/19960	0.263736	2.44732	4.80912	2.40361e-05	0.000390301	0.000296385	CWC22/SNRNP40/PLRG1/SNRNP200/SF3A3/DDX23/RBM8A/EFTUD2/CRNKL1/HNRNPF/TFIP11/CDC5L/GPATCH1/XAB2/PPIL3/PRPF6/DHX8/SF3B3/MTREX/CDC40/DHX38/PPIL2/SRSF1/SNRPD3	24
CC	GO:0034708	methyltransferase complex	26/2151	103/19960	0.252427	2.34237	4.74685	2.58943e-05	0.000410695	0.000311872	VIRMA/METTL14/RAMAC/RBBP5/WDR82/MTF2/CXXC1/TRMT6/RBM15/TRMT61B/RBBP4/TAF1/SIRT1/CBX5/BOD1L1/KMT2B/PHF19/SETD1B/EED/E2F6/SNRPD3/HCFC1/KMT2D/N6AMT1/KMT2C/EZH2	26
MF	GO:0061659	ubiquitin-like protein ligase activity	72/2173	374/18737	0.192513	1.65997	4.66956	9.63121e-06	0.000415346	0.000362015	RNF25/UBOX5/BRAP/MARCHF7/RNF185/CUL3/RNF4/TRIM23/TRIP12/RNF34/ASB1/MED12/MED8/RNF40/MED18/RFWD3/PIAS4/TRIM21/PIAS3/COP1/MUL1/PEX2/UBR4/TRIM38/VPS18/TRIM59/RNF103/RNF111/TRIM32/TRIM41/TRIM62/PML/MAEA/TRIM11/TRIM27/BTRC/PJA1/RNF41/RFFL/NFX1/TRIM35/FANCL/RAD18/MED7/TRIM56/RNF146/IRF2BP1/RNF20/PPIL2/RNF26/TRAIP/TRIM25/UBR5/MED1/UFL1/XIAP/TRIM4/TRIM8/TRIM68/WSB1/RNF122/MIB1/CBL/RNF14/HERC5/TRIM47/TRIM…	72
CC	GO:0036464	cytoplasmic ribonucleoprotein granule	50/2151	258/19960	0.193798	1.79833	4.48548	2.7713e-05	0.000425235	0.000322914	CNOT9/EIF4E2/BARD1/GIGYF2/YTHDF2/TRIM21/OGFOD1/LSM14B/PUM2/KPNB1/PNRC2/EIF4ENIF1/TNRC6A/UBAP2L/DCP1B/EIF4EBP2/CDK9/AGO1/EDC4/ELAVL1/MOV10/SMG1/DDX1/PCBP1/TUT4/SSB/TDRD7/TIA1/ATXN2L/PRRC2C/GARRE1/LARP4/SHFL/CLOCK/TRIM25/GABPB1/SQSTM1/UPF1/FMR1/UHMK1/TUBB/EDC3/BMAL1/ZNFX1/AGO2/HABP4/APOBEC3F/APOBEC3G/APOBEC3B/HELZ2	50
CC	GO:0098798	mitochondrial protein-containing complex	38/2151	178/19960	0.213483	1.981	4.56891	2.8058e-05	0.000425235	0.000322914	MRPL44/MRPL49/CLPX/MRPL10/TIMM22/DNAJC11/TIMM23/MRPS10/MRPS5/MTERF4/MRPS18B/MRPL35/TOMM40L/MRPL39/MRPS18A/MRPL28/GRPEL2/MRPL13/TIMM29/AGK/MRPL50/APOOL/TOMM70/IMMT/MRPS9/MRPS14/MRPS23/MRPL30/MICU1/MRPL15/MRPS35/MCU/DNA2/TIMM21/MRPL19/PNPT1/TIMM8A/MTX3	38
CC	GO:1990023	mitotic spindle midzone	8/2151	14/19960	0.571429	5.30252	5.59666	2.96325e-05	0.000439334	0.00033362	RCC2/NUMA1/KIF20B/CENPE/KIF18A/MAP10/KIF18B/AURKB	8
BP	GO:0000076	DNA replication checkpoint signaling	10/2076	20/18986	0.5	4.57274	5.60112	1.56835e-05	0.000523225	0.000472594	ZNF830/MDC1/DONSON/TIPIN/DNA2/TIMELESS/ORC1/CLSPN/CDT1/CDC45	10
CC	GO:0055029	nuclear DNA-directed RNA polymerase complex	27/2151	111/19960	0.243243	2.25715	4.61583	3.72049e-05	0.000539866	0.000409962	ERCC3/GTF2E1/POLR2B/POLR2D/POLR1H/ATXN7L3/CDK7/POLR3C/POLR3A/POLR3F/TBP/PEX2/USP22/TAF5/POLR2A/MMS19/TAF1/POLR1B/PAAF1/CTR9/TRRAP/GTF2H3/PRIM2/LEO1/MCM3/POLR1G/PRIM1	27
MF	GO:0008173	RNA methyltransferase activity	21/2173	67/18737	0.313433	2.70262	5.05671	1.3138e-05	0.000543912	0.000474073	METTL14/PCIF1/ZCCHC4/BCDIN3D/THUMPD3/TGS1/TRMT1L/TRMT61B/METTL16/CMTR1/FTSJ3/EMG1/TRMT12/TFB2M/NSUN5/METTL2A/TRMT5/LCMT2/METTL2B/MRM1/CMTR2	21
BP	GO:0022616	DNA strand elongation	14/2076	37/18986	0.378378	3.46045	5.24891	1.7773e-05	0.000589383	0.00053235	ACTR8/NBN/MCM7/DCLRE1B/ACTR5/POLD3/NUCKS1/DNA2/LIG1/POLE/MCM3/GINS1/MCM4/PCNA	14
BP	GO:2000781	positive regulation of double-strand break repair	25/2076	94/18986	0.265957	2.43231	4.87762	1.79466e-05	0.000591595	0.000534348	SIRT6/BRD8/SMARCC2/DPF2/MRGBP/PIAS4/RIF1/MEAF6/SLF1/HELQ/DMAP1/NBN/SMARCD2/SIRT1/ACTR2/TRRAP/ARID1A/SKP2/UBE2V2/PARP1/VPS72/PRKDC/TIMELESS/RAD51AP1/FOXM1	25
CC	GO:0030684	preribosome	26/2151	106/19960	0.245283	2.27608	4.57801	4.41377e-05	0.000627123	0.000476222	RRP36/C1orf131/BMS1/XRCC5/MPHOSPH10/NOL10/EXOSC10/RIOK2/UTP25/WDR75/PNO1/PES1/UTP3/FTSJ3/EMG1/MAK16/UTP6/NIP7/NOL6/HEATR1/MDN1/PRKDC/KRI1/BYSL/PDCD11/SRFBP1	26
BP	GO:0051168	nuclear export	38/2076	173/18986	0.219653	2.00883	4.67046	1.97135e-05	0.000645996	0.000583485	IWS1/SIRT6/RBM8A/PHAX/BARD1/KHDRBS1/SMG5/NUP133/RANBP3/NUP62/NUP107/RIOK2/TSC1/ADAR/RANGAP1/SMG7/RAE1/EIF4ENIF1/CHTOP/SUPT6H/NUP85/SDAD1/NUP155/SMG1/SSB/WASHC4/THOC2/XPO1/TPR/NOL6/UPF1/FMR1/MDN1/UHMK1/GLE1/CDKN1B/CDKN2A/IFI27	38
BP	GO:0000956	nuclear-transcribed mRNA catabolic process	30/2076	124/18986	0.241935	2.21261	4.74665	2.08738e-05	0.000679995	0.000614194	THRAP3/CNOT9/GSPT2/RBM8A/SMG5/EXOSC10/SMG8/SKIC2/PYM1/CNOT4/PNRC2/CNOT6/SMG7/EIF4ENIF1/TNRC6A/DCP1B/NBAS/CNOT6L/AGO1/EDC4/SMG1/EXOSC3/SSB/UPF3B/TNKS1BP1/EXOSC4/UPF1/EDC3/AGO2/BTG2	30
CC	GO:0090575	RNA polymerase II transcription regulator complex	49/2151	257/19960	0.190661	1.76923	4.31344	5.12483e-05	0.000701651	0.000532817	ERCC3/GTF2E1/TRIP4/NFE2L2/MED28/ATXN7L3/CDK7/MED8/MED18/ADNP/NFYB/TBP/MED14/MED20/MAFG/SMAD4/CREB1/USP22/TAF5/STAT2/E2F4/CEBPZ/RFX5/MMS19/TAF1/DR1/MED23/ARNT/PAAF1/MED16/MED7/TRRAP/MED22/GTF2H3/PYGO2/E2F6/CLOCK/MED1/BCL9/GEMIN5/BMAL1/ATF6/E2F2/STAT1/E2F1/E2F8/RUNX3/E2F7/BMAL2	49
CC	GO:0005684	U2-type spliceosomal complex	24/2151	95/19960	0.252632	2.34427	4.5643	5.14407e-05	0.000701651	0.000532817	CWC22/SNRNP40/PLRG1/SNRNP200/MFAP1/SF3A3/BUD13/RBM8A/PRPF40A/EFTUD2/CRNKL1/TFIP11/PRPF38A/SF3B4/RBMX2/CDC5L/XAB2/YJU2B/PRPF6/DHX8/SF3B3/DHX16/CDC40/SNRPD3	24
MF	GO:0008757	S-adenosylmethionine-dependent methyltransferase activity	39/2173	169/18737	0.230769	1.98984	4.68179	1.78863e-05	0.000712013	0.00062059	METTL14/PCIF1/SUV39H1/METTL22/ZCCHC4/THUMPD3/TGS1/METTL18/NDUFAF7/TRMT1L/RRP8/TRMT61B/METTL16/CMTR1/FTSJ3/SETDB1/EMG1/EHMT2/TFB2M/NSUN5/METTL2A/FBXO11/KMT2B/SETD1B/ARMT1/TRMT5/SMYD5/DNMT1/KMT2D/N6AMT1/PRMT6/METTL13/METTL2B/KMT2C/SUV39H2/MRM1/EZH2/CMTR2/NSD2	39
MF	GO:0003688	DNA replication origin binding	9/2173	16/18737	0.5625	4.85024	5.58044	1.98928e-05	0.000736834	0.000642224	GRWD1/ORC2/ORC5/MCM5/ORC3/ORC1/MCM2/MCM10/CDC45	9
MF	GO:0061630	ubiquitin protein ligase activity	68/2173	355/18737	0.191549	1.65166	4.48978	1.99337e-05	0.000736834	0.000642224	RNF25/UBOX5/BRAP/MARCHF7/RNF185/CUL3/RNF4/TRIM23/TRIP12/RNF34/ASB1/MED12/MED8/RNF40/MED18/RFWD3/TRIM21/COP1/MUL1/PEX2/UBR4/TRIM38/VPS18/TRIM59/RNF103/RNF111/TRIM32/TRIM41/TRIM62/MAEA/TRIM11/TRIM27/BTRC/PJA1/RNF41/RFFL/NFX1/TRIM35/FANCL/RAD18/MED7/TRIM56/RNF146/IRF2BP1/RNF20/PPIL2/RNF26/TRAIP/TRIM25/UBR5/MED1/XIAP/TRIM4/TRIM8/TRIM68/WSB1/RNF122/MIB1/CBL/RNF14/HERC5/TRIM47/TRIM61/HERC6/TRAF5/UBE2C/…	68
BP	GO:0010212	response to ionizing radiation	33/2076	143/18986	0.230769	2.11049	4.67042	2.36068e-05	0.00076453	0.000690548	XRCC5/RAD1/BARD1/CASP3/EYA3/RFWD3/TANK/COP1/IFI16/ELK1/PML/SIRT1/CLK2/TP53BP1/MECP2/CLOCK/BAK1/TNKS1BP1/RRM1/NUCKS1/INIP/PARP1/RAD54L/FIGNL1/PRKDC/CBL/MSH2/RAD51AP1/RAD51/BCL2L1/BRCA1/XRCC2/CCND2	33
MF	GO:0051539	4 iron, 4 sulfur cluster binding	16/2173	45/18737	0.355556	3.06583	5.02526	2.41319e-05	0.000861259	0.000750673	NUBP1/NDUFS1/IREB2/CIAPIN1/POLR3F/NDUFS2/METTL17/CIAO3/CDKAL1/PRIM2/PPAT/DNA2/POLE/DPH2/BRIP1/RSAD2	16
BP	GO:0006998	nuclear envelope organization	18/2076	58/18986	0.310345	2.83825	4.91262	2.82471e-05	0.000909492	0.000821483	VPS4B/DCTN1/CHMP1A/PAFAH1B1/LEMD2/UBXN2A/BROX/NUP155/NEMP1/LMNB2/TMEM43/REEP4/LPIN1/CHMP7/CHMP5/PLK1/LMNB1/CDK1	18
MF	GO:0016796	exonuclease activity, active with either ribo- or deoxyribonucleic acids and producing 5'-phosphomonoesters	19/2173	60/18737	0.316667	2.7305	4.86273	2.8518e-05	0.000983872	0.000857542	RAD1/APEX2/CPSF3/EXOSC10/CNOT6/TOE1/ISG20L2/CNOT6L/EXOSC3/DCLRE1B/ERI1/EXOSC4/MGME1/FEN1/POLE/PNPT1/DCLRE1A/EXO1/HELZ2	19
CC	GO:1902911	protein kinase complex	33/2151	153/19960	0.215686	2.00144	4.32147	7.42152e-05	0.000992447	0.000753641	ERCC3/PRKAB1/CDK11B/CDK7/XRCC5/MED12/CSNK2A1/CAB39/TANK/SMCR8/MED13/CDK2/IRS1/PRKAG1/CDK9/MMS19/PRKAB2/GTF2H3/CDK14/DBF4B/PRKAR1A/IFIT5/PRKDC/ULK1/ERN1/PCNA/PRKACB/CCNA2/CCNB1/ACVR1C/CDK1/PARD3/CCND2	33
BP	GO:0000082	G1/S transition of mitotic cell cycle	50/2076	256/18986	0.195312	1.78623	4.43757	3.25756e-05	0.00104279	0.000941886	PLRG1/CUL3/CDK7/GIGYF2/CTDSP1/KHDRBS1/SMARCC2/AMBRA1/DPF2/PHF8/CPSF3/RFWD3/RPA2/CDK2/SMARCD2/USP37/PML/HINFP/CTDSP2/CRLF3/SASS6/ARID1A/LSM11/BTN2A2/RRM1/SKP2/POLE/RBL1/CDC25A/PRKDC/CDC7/EZH2/CDKN1B/CDKN2A/KANK2/E2F1/CDKN2C/CCNA2/GTSE1/RBM38/CCNB1/E2F7/PIM2/KIF14/IQGAP3/CDK1/RRM2/WEE1/FHL1/CCND2	50
BP	GO:0051231	spindle elongation	8/2076	14/18986	0.571429	5.22598	5.5422	3.29713e-05	0.0010494	0.00094785	NUMA1/RACGAP1/CDCA8/KIF11/MAP10/KIF4A/AURKB/KIF23	8
MF	GO:0031625	ubiquitin protein ligase binding	59/2173	301/18737	0.196013	1.69015	4.372	3.45898e-05	0.00115485	0.00100657	UBOX5/EIF4E2/MFN2/CUL3/NFE2L2/UBE2J2/XRCC5/RNF34/BECN1/SMG5/AMBRA1/RNF40/PSMD1/SUMO1/DLG3/FAF2/TANK/PIAS4/MUL1/NDUFS2/RANGAP1/UBE2W/SLF1/RPA2/CASP8/DNAJB2/RALA/POLR2A/MAP3K7/DBT/PML/RIPK1/RFFL/FANCL/CASP10/RAD18/RNF20/BLZF1/DAXX/SQSTM1/CUL7/HDAC6/PARP1/TRAF1/TUBB/WBP1L/PRKAR1A/TRIB3/CDKN1B/AURKA/UBE2T/APBB1/PRKACB/BRCA1/FZD6/ZNF675/TRAF5/MAGEC2/UCHL1	59
BP	GO:0060236	regulation of mitotic spindle organization	15/2076	44/18986	0.340909	3.11777	4.92766	3.80137e-05	0.00120297	0.00108656	VPS4B/NUP62/CLTC/DCTN1/RAE1/CHMP1A/TPR/SASS6/NUMA1/CHMP7/CHMP5/CEP97/PLK1/TPX2/CCSAP	15
BP	GO:0006513	protein monoubiquitination	16/2076	49/18986	0.326531	2.98628	4.87786	3.87545e-05	0.00121945	0.00110144	PEF1/MARCHF7/CUL3/PEX12/TRIM21/PEX2/UBE2W/KLHL12/TRIM41/FANCL/RAD18/TRIM56/TRIM25/CBL/DTL/UBE2T	16
MF	GO:0004540	RNA nuclease activity	30/2173	121/18737	0.247934	2.13785	4.54798	3.88177e-05	0.00125551	0.0010943	PPP1R8/CPSF3/EXOSC10/RPP30/DBR1/CNOT6/TOE1/ISG20L2/RPP38/ELAC2/ANKZF1/CNOT6L/RNASEH1/EXOSC3/N4BP1/NUDT16/POP1/ELAC1/ERI1/EXOSC4/FEN1/RNASEL/TSNAX/SLFN13/PNPT1/AGO2/SLFN12/ERN1/EXO1/HELZ2	30
CC	GO:0030894	replisome	10/2151	24/19960	0.416667	3.86642	4.88311	9.74882e-05	0.001278	0.000970487	PLRG1/CDC5L/RPA2/DONSON/PRIM2/POLD3/MCM3/TONSL/PRIM1/PCNA	10
CC	GO:0000794	condensed nuclear chromosome	21/2151	81/19960	0.259259	2.40577	4.40585	9.93171e-05	0.001278	0.000970487	SUV39H1/RAD1/SMC3/NIFK/TUBG1/CHMP1A/PSMC3IP/RAD21/SMC1A/NOL6/SMC4/SMC2/KIFAP3/CHEK1/NCAPH/RAD51/PLK1/NCAPD2/NCAPG/BRCA1/NEK2	21
BP	GO:0044790	suppression of viral release by host	9/2076	18/18986	0.5	4.57274	5.31341	4.24454e-05	0.00132804	0.00119953	TRIM21/VAPB/TRIM32/PML/TRIM11/TRIM27/TRIM35/TRIM25/TRIM8	9
BP	GO:0070507	regulation of microtubule cytoskeleton organization	36/2076	166/18986	0.216867	1.98336	4.45863	4.28925e-05	0.00133449	0.00120535	RNF4/VPS4B/NUP62/CLTC/CLASP1/DCTN1/ATAT1/RAE1/CHMP1A/HAUS8/ARHGEF2/MAP1S/PAFAH1B1/HAUS5/TRAF3IP1/MECP2/TPR/SASS6/PRUNE1/NUMA1/CKAP5/HDAC6/CHMP7/SPAG5/CHMP5/CDKN1B/CEP97/TRIM36/PLK1/CAMSAP2/KIF18A/SKA1/TPX2/STMN1/CCSAP/AURKB	36
BP	GO:0051298	centrosome duplication	21/2076	76/18986	0.276316	2.52704	4.67367	4.45055e-05	0.0013766	0.00124339	NUBP1/VPS4B/CCP110/NUP62/PPP1R35/CDK2/CEP135/CHMP1A/ALMS1/CEP44/SIRT1/CHORDC1/XPO1/RTTN/SASS6/CKAP5/CEP85/CHMP5/WDR62/PLK4/BRCA1	21
BP	GO:0006400	tRNA modification	24/2076	93/18986	0.258065	2.36012	4.60698	4.47431e-05	0.0013766	0.00124339	ALKBH1/MOCS3/BCDIN3D/THUMPD3/SEPSECS/TRMU/CDKAL1/TRMT6/TRMT1L/KTI12/TRMT61B/TRMT12/SSB/METTL2A/PUS10/TRUB1/MTO1/TRMT5/LCMT2/CTU1/QNG1/OSGEPL1/WDR6/METTL2B	24
BP	GO:0051028	mRNA transport	31/2076	135/18986	0.22963	2.10007	4.49436	4.55178e-05	0.00139269	0.00125793	IWS1/RBM8A/SMG5/NUP133/NUP62/NUP50/NUP107/NUP35/NUP205/SMG7/NUP54/RAE1/CHTOP/SUPT6H/NUP85/ZC3H3/NUP155/SMG1/SLBP/THOC2/UPF3B/XPO1/TPR/SRSF1/AHCTF1/UPF1/FMR1/NUP37/GLE1/NUP43/CETN3	31
BP	GO:0044843	cell cycle G1/S phase transition	54/2076	287/18986	0.188153	1.72075	4.31086	4.71081e-05	0.00143343	0.00129472	PLRG1/CUL3/CDK7/GIGYF2/CTDSP1/KHDRBS1/SMARCC2/AMBRA1/DPF2/PHF8/CPSF3/RFWD3/RPA2/CDK2/SMARCD2/NPAT/USP37/PML/HINFP/TAF1/CTDSP2/CRLF3/SASS6/ARID1A/LSM11/BTN2A2/RRM1/SKP2/POLE/RBL1/CDC25A/PRKDC/CDC7/EZH2/CDKN1B/CDKN2A/KANK2/ATP2B4/E2F1/CDKN2C/APBB1/CCNA2/GTSE1/RBM38/CCNB1/E2F7/PIM2/KIF14/IQGAP3/CDK1/RRM2/WEE1/FHL1/CCND2	54
BP	GO:0010970	transport along microtubule	38/2076	180/18986	0.211111	1.93071	4.39592	4.97307e-05	0.00150497	0.00135934	ATG16L1/PEX14/KIFBP/BBS12/BLOC1S3/TTC21B/HTT/TERF2/COPG1/DYNC1I2/TRAK2/AP3S2/MAP1S/PAFAH1B1/TRAF3IP1/IFT70B/BLOC1S4/MECP2/CILK1/KIF3B/BLOC1S5/SNAPIN/WDR19/AP3M1/IFT70A/PURA/HDAC6/BORCS6/KIFAP3/IFT81/BICDL1/ARL8A/MREG/LCA5/DYNC2I2/SYNE2/KIF4A/UCHL1	38
CC	GO:0000792	heterochromatin	21/2151	82/19960	0.256098	2.37643	4.34056	0.000120115	0.00151701	0.00115198	SIRT6/SUV39H1/BAZ2A/RRP8/SIRT1/CBX5/ORC2/MECP2/WDR76/MORC2/BAZ1B/LRWD1/DNMT1/TNKS1BP1/HELLS/SMARCAD1/EZH2/CBX8/CDKN2A/CBX6/CENPA	21
BP	GO:0007007	inner mitochondrial membrane organization	15/2076	45/18986	0.333333	3.04849	4.82043	5.12941e-05	0.00154384	0.00139445	MAIP1/TMEM11/TIMM22/DNAJC11/TIMM29/AGK/APOOL/TOMM70/IMMT/CIBAR1/MICU1/BCS1L/TAFAZZIN/TIMM8A/MTX3	15
BP	GO:0051321	meiotic cell cycle	55/2076	295/18986	0.186441	1.70509	4.27647	5.22213e-05	0.00156325	0.00141198	MSH6/RAD1/KLHDC3/YTHDF2/SMC3/ERCC4/LSM14B/TUBG1/TOP3A/CDK2/CDC23/PSMC3IP/FOXJ2/NBN/WASHC5/MUS81/OSGIN2/RAD21/ACTR2/EHMT2/ZW10/STAG2/SMC1A/SMC4/CDC25B/NPR2/RMI1/NUMA1/SLX4/SMC2/RAD54L/FIGNL1/CDC25A/BRIP1/ESPL1/RAD51AP1/AURKA/KNL1/NCAPH/RAD51/PLK1/NCAPD2/FANCA/KIF18A/EXO1/SKA1/SGO2/NUF2/XRCC2/ZWINT/TTK/CDC20/TOP2A/ASPM/NEK2	55
BP	GO:0007064	mitotic sister chromatid cohesion	12/2076	31/18986	0.387097	3.54018	4.95942	5.43476e-05	0.0016095	0.00145376	SMC3/MAU2/SLF1/RAD21/STAG2/POGZ/SMC1A/BUB1/HASPIN/CDCA5/CDC20/DSCC1	12
BP	GO:1902751	positive regulation of cell cycle G2/M phase transition	12/2076	31/18986	0.387097	3.54018	4.95942	5.43476e-05	0.0016095	0.00145376	VPS4B/SIN3A/RRM1/CDC25B/RCC2/DBF4B/CDC25A/CDC7/ATAD5/DTL/CCNB1/CDK1	12
BP	GO:0050688	regulation of defense response to virus	19/2076	66/18986	0.287879	2.63279	4.65573	5.48771e-05	0.00161036	0.00145453	MICB/MUL1/TRIM38/PPM1B/TRAF3IP1/PML/IFNLR1/CGAS/TOMM70/ILRUN/RNF26/SIN3A/ELMOD2/APOBEC3F/STAT1/HERC5/APOBEC3G/AIM2/IL15	19
BP	GO:0045911	positive regulation of DNA recombination	21/2076	77/18986	0.272727	2.49422	4.60334	5.4958e-05	0.00161036	0.00145453	BRD8/MRGBP/PIAS4/RIF1/MEAF6/HELQ/DMAP1/NBN/EXOSC3/ACTR2/TP53BP1/TRRAP/SKP2/PARP1/VPS72/TIMELESS/ATAD5/MSH2/RAD51AP1/NSD2/CD28	21
CC	GO:0090543	Flemming body	12/2151	34/19960	0.352941	3.27508	4.6142	0.000134419	0.00166679	0.00126572	EXOC1/VPS4B/BIRC6/EXOC2/NUP62/RALA/IST1/RACGAP1/KIF14/IL16/KIF23/CEP55	12
CC	GO:0097431	mitotic spindle pole	13/2151	39/19960	0.333333	3.09313	4.5472	0.000139054	0.00169348	0.00128599	SMC3/RAE1/STAG2/SMC1A/NUMA1/FAM161A/KIF20B/SPAG5/AURKA/PLK1/MAP10/AURKB/ASPM	13
CC	GO:0000123	histone acetyltransferase complex	23/2151	95/19960	0.242105	2.24659	4.23265	0.000146888	0.0017575	0.0013346	BRPF1/BRD8/ATXN7L3/SUPT7L/MRGBP/KANSL3/ING4/MEAF6/KANSL1L/USP22/TAF5/BRD1/DMAP1/ING5/MAP3K7/SF3B3/DR1/PAAF1/TADA2A/TRRAP/HCFC1/VPS72/JADE2	23
BP	GO:0030705	cytoskeleton-dependent intracellular transport	42/2076	208/18986	0.201923	1.84668	4.30204	6.13076e-05	0.00178695	0.00161404	ATG16L1/PEX14/KIFBP/BBS12/BLOC1S3/TTC21B/HTT/TERF2/COPG1/DYNC1I2/TRAK2/AP3S2/MAP1S/PAFAH1B1/TRAF3IP1/IFT70B/BLOC1S4/MECP2/CILK1/KIF3B/BLOC1S5/SNAPIN/ACTN4/WDR19/AP3M1/IFT70A/PURA/HDAC6/TUBB/BORCS6/KIFAP3/IFT81/BICDL1/ARL8A/MREG/CCDC88A/LCA5/DYNC2I2/SYNE2/KIF4A/MYO5B/UCHL1	42
BP	GO:0090235	regulation of metaphase plate congression	8/2076	15/18986	0.533333	4.87759	5.26392	6.38648e-05	0.00185175	0.00167256	BECN1/TTL/SIRT1/NUMA1/SPAG5/CDCA8/CDK1/AURKB	8
BP	GO:0071459	protein localization to chromosome, centromeric region	14/2076	41/18986	0.341463	3.12284	4.76771	6.72572e-05	0.00193995	0.00175223	ZWILCH/ZW10/CTCF/CENPQ/MIS18A/RCC2/SPDL1/BUB1B/KNL1/HASPIN/TTK/CENPA/CDK1/AURKB	14
BP	GO:0000963	mitochondrial RNA processing	10/2076	23/18986	0.434783	3.97629	5.00418	7.1283e-05	0.00204542	0.00184749	ANGEL2/ELAC2/TRMT61B/FASTKD2/TBRG4/MTO1/TRMT5/FASTKD3/PNPT1/FASTKD1	10
BP	GO:0072331	signal transduction by p53 class mediator	38/2076	183/18986	0.20765	1.89906	4.28201	7.23056e-05	0.00206406	0.00186433	MARCHF7/RNF34/PPM1D/ING4/TP53RK/IFI16/RRP8/NBN/PML/TAF1/SIRT1/RFFL/CASP6/PSMD10/URB2/PRMT6/TFAP4/ACER2/E2F2/ATAD5/MSH2/CDKN1B/CDKN2A/AURKA/CHEK1/E2F1/GTSE1/MYO6/RBM38/EDA2R/E2F7/DDIT4/FOXM1/SPRED2/AURKB/SPRED1/NDRG1/PERP	38
BP	GO:0007076	mitotic chromosome condensation	9/2076	19/18986	0.473684	4.33207	5.09141	7.28206e-05	0.00206811	0.00186798	CHMP1A/BAZ1B/SMC4/SMC2/NCAPH/PLK1/NCAPD2/NCAPG/CDCA5	9
BP	GO:0042274	ribosomal small subunit biogenesis	26/2076	108/18986	0.240741	2.20169	4.38806	7.89372e-05	0.00223038	0.00201455	ABT1/RRP36/C1orf131/BMS1/TSR2/XRCC5/MPHOSPH10/NOL10/EXOSC10/SURF6/RIOK2/NOL11/UTP25/WDR75/METTL17/DDX52/PNO1/UTP3/EMG1/UTP6/NOL6/HEATR1/PRKDC/KRI1/BYSL/SRFBP1	26
BP	GO:0000022	mitotic spindle elongation	7/2076	12/18986	0.583333	5.33486	5.263	8.90092e-05	0.0025022	0.00226007	NUMA1/RACGAP1/CDCA8/MAP10/KIF4A/AURKB/KIF23	7
BP	GO:0071763	nuclear membrane organization	15/2076	47/18986	0.319149	2.91877	4.61466	9.04837e-05	0.00252699	0.00228246	VPS4B/DCTN1/CHMP1A/PAFAH1B1/LEMD2/UBXN2A/BROX/NEMP1/TMEM43/REEP4/LPIN1/CHMP7/CHMP5/PLK1/CDK1	15
BP	GO:0036297	interstrand cross-link repair	14/2076	42/18986	0.333333	3.04849	4.65661	9.08035e-05	0.00252699	0.00228246	RFWD3/ERCC4/FAAP24/FANCL/FANCF/DCLRE1B/NUCKS1/MCM8/DCLRE1A/HROB/RAD51AP1/FANCI/RAD51/FANCA	14
CC	GO:0070847	core mediator complex	10/2151	26/19960	0.384615	3.569	4.55537	0.000215669	0.00253597	0.00192575	MED28/MED8/MED18/MED14/MED20/MED23/MED16/MED7/MED22/MED1	10
CC	GO:0031080	nuclear pore outer ring	6/2151	10/19960	0.6	5.56764	5.021	0.000222343	0.00255857	0.00194292	NUP133/NUP107/NUP85/AHCTF1/NUP37/NUP43	6
CC	GO:0016363	nuclear matrix	28/2151	129/19960	0.217054	2.01413	4.01595	0.000225094	0.00255857	0.00194292	KIN/MBD1/PPIG/PRPF40A/SMARCC2/SMC3/PIAS4/CXXC1/HAT1/DCAF7/CHMP1A/SMARCD2/PML/MAEA/RAD21/GMCL1/STAG2/SMC1A/MORC2/AHCTF1/NUMA1/TEP1/RNASEL/LRIF1/OGG1/LMNB1/CAD/KIF4A	28
BP	GO:0010971	positive regulation of G2/M transition of mitotic cell cycle	11/2076	28/18986	0.392857	3.59286	4.81072	9.49798e-05	0.00262999	0.0023755	VPS4B/SIN3A/RRM1/CDC25B/RCC2/DBF4B/CDC25A/CDC7/DTL/CCNB1/CDK1	11
BP	GO:0010506	regulation of autophagy	65/2076	373/18986	0.174263	1.59371	4.05762	9.72971e-05	0.00268075	0.00242135	PIK3R4/HTRA2/ATG16L1/EXOC1/TRIM23/ATP6V1E1/CASP3/PIK3C3/BECN1/AMBRA1/VPS26A/PIP4K2C/HTT/CSNK2A1/ERCC4/PHF23/TRIM21/FOXK2/SMCR8/RAB3GAP1/MUL1/TSC1/UBR4/TRIM38/IFI16/MAP3K7/TRIM32/VHL/TRIM27/SIRT1/RNF41/MFSD8/EHMT2/RAB3GAP2/VPS13D/DCAF12/ATP6V1C1/VPS35/KEAP1/UFL1/TRIM8/SQSTM1/WDR6/TRIM68/HDAC6/ZKSCAN3/STK38L/CPTP/ACER2/ATF6/GBA1/EXOC8/TRIB3/ATG2A/ULK1/RAB39B/BCL2L1/ERN1/SESN1/PIM2/RUFY4/ADRB2/MAGEA…	65
CC	GO:0045171	intercellular bridge	22/2151	92/19960	0.23913	2.21899	4.07273	0.00024518	0.0027412	0.0020816	DUSP11/AAMP/DNAJC8/PCIF1/WAPL/SEPTIN2/DCTN1/AGBL5/KICS2/TMEM9/TUBB/KIF20B/CDC7/CDCA8/MICAL1/CENPE/PPP1R13L/SKA1/KIF20A/TPX2/PHLPP2/CEP55	22
CC	GO:1990752	microtubule end	12/2151	36/19960	0.333333	3.09313	4.36848	0.000249973	0.0027497	0.00208806	ABRAXAS2/RNF4/CLASP1/DCTN1/NUMA1/CKAP5/KNSTRN/SPAG5/KIF2C/CAMSAP2/KIF18B/ASPM	12
BP	GO:0032786	positive regulation of DNA-templated transcription, elongation	17/2076	58/18986	0.293103	2.68057	4.49123	0.000104373	0.00286147	0.00258458	MED28/SUPT16H/MED8/MED18/MED14/MED20/ELL/SUPT6H/CDK9/MED23/MED16/MED7/MED22/MED1/LEO1/PARP1/PWWP2A	17
BP	GO:0034340	response to type I interferon	23/2076	92/18986	0.25	2.28637	4.33356	0.000108382	0.00295674	0.00267062	EIF4E2/RNF185/GIGYF2/FADD/YTHDF2/TANK/MUL1/ADAR/STAT2/TRIM41/USP27X/TRIM56/IRF3/SHFL/SIN3A/IFIH1/STAT1/OAS2/IFIT1/MX1/OAS1/USP18/IFI27	23
CC	GO:0035861	site of double-strand break	23/2151	99/19960	0.232323	2.15582	4.00661	0.000282107	0.00305392	0.00231907	SIRT6/RFWD3/MDC1/RIF1/SLF1/RPA2/NBN/CGAS/ACTR2/TP53BP1/ASF1A/RAD18/UFL1/INIP/POLH/PARP1/ARPC5/SMARCAD1/TIMELESS/TONSL/RAD51/POLQ/AIM2	23
BP	GO:0006367	transcription initiation at RNA polymerase II promoter	35/2076	167/18986	0.209581	1.91672	4.1691	0.000112708	0.0030597	0.00276362	ERCC3/GTF2E1/POLR2D/MED28/CDK7/RBBP5/MED12/MED8/MED18/PPM1D/GLYR1/TBP/MED13/MDC1/MED14/MED20/TAF5/CDK9/TAF1/DR1/MED23/PAAF1/USP21/MED16/MED7/MED22/ARID1A/ATAD2/MED1/N6AMT1/E2F2/VPS72/PWWP2A/OGG1/APOBEC3F	35
BP	GO:0051299	centrosome separation	8/2076	16/18986	0.5	4.57274	5.00927	0.000115476	0.00310439	0.00280399	NUP62/KIF3B/CEP85/KIF11/AURKA/CHEK1/KIF15/NEK2	8
BP	GO:0085020	protein K6-linked ubiquitination	8/2076	16/18986	0.5	4.57274	5.00927	0.000115476	0.00310439	0.00280399	RNF25/RNF4/UBE2J2/BARD1/TRIM21/RNF14/UBE2T/BRCA1	8
BP	GO:0098534	centriole assembly	15/2076	48/18986	0.3125	2.85796	4.51582	0.000118419	0.00316814	0.00286157	VPS4B/CCP110/NUP62/PPP1R35/CDK2/CEP135/E2F4/ALMS1/CEP44/RTTN/SASS6/CEP85/WDR62/PLK4/BRCA1	15
BP	GO:0007099	centriole replication	14/2076	43/18986	0.325581	2.9776	4.54878	0.000121193	0.00321133	0.00290058	VPS4B/CCP110/NUP62/PPP1R35/CDK2/CEP135/ALMS1/CEP44/RTTN/SASS6/CEP85/WDR62/PLK4/BRCA1	14
BP	GO:1905168	positive regulation of double-strand break repair via homologous recombination	14/2076	43/18986	0.325581	2.9776	4.54878	0.000121193	0.00321133	0.00290058	BRD8/MRGBP/PIAS4/MEAF6/HELQ/DMAP1/NBN/ACTR2/TRRAP/SKP2/PARP1/VPS72/TIMELESS/RAD51AP1	14
BP	GO:1901992	positive regulation of mitotic cell cycle phase transition	25/2076	105/18986	0.238095	2.17749	4.23924	0.000129819	0.00338986	0.00306183	PLRG1/CUL3/VPS4B/CPSF3/TMOD3/CDC23/SASS6/LSM11/SIN3A/RRM1/CDC25B/RCC2/DBF4B/CDC25A/ESPL1/CDC7/DTL/SKA1/CDCA5/CCNB1/CDC20/CDK1/RRM2/UBE2C/CCND2	25
BP	GO:0007032	endosome organization	24/2076	99/18986	0.242424	2.21708	4.25406	0.000130281	0.00338986	0.00306183	VPS4B/RAB22A/TMEM127/HGS/UBR4/CHMP1A/VPS18/WASHC5/VPS25/STX6/RAB5B/VTA1/IST1/WASHC4/RNF26/FHIP1B/ALS2/TMEM9/SQSTM1/PI4K2B/CHMP7/EXOC8/CHMP5/CORO1C	24
BP	GO:0016579	protein deubiquitination	24/2076	99/18986	0.242424	2.21708	4.25406	0.000130281	0.00338986	0.00306183	ABRAXAS2/USP39/STAMBP/USP19/OTUD7B/OTUD5/TANK/USP14/TRIM21/USP22/USP11/DNAJB2/USP37/USP1/USP51/PSMD14/USP21/USP27X/USP24/USP34/USP53/CDK1/USP18/UCHL1	24
BP	GO:0045931	positive regulation of mitotic cell cycle	30/2076	136/18986	0.220588	2.01738	4.17201	0.000130379	0.00338986	0.00306183	PLRG1/CUL3/VPS4B/CPSF3/USP22/TMOD3/CDC23/PAFAH1B1/TTL/SASS6/LSM11/SIN3A/PPP1R10/RRM1/CDC25B/RCC2/DBF4B/CDC25A/ESPL1/CDC7/DTL/AURKA/SKA1/CDCA5/CCNB1/CDC20/CDK1/RRM2/UBE2C/CCND2	30
CC	GO:0035097	histone methyltransferase complex	18/2151	70/19960	0.257143	2.38613	4.03744	0.000339657	0.00357778	0.00271688	RBBP5/WDR82/MTF2/CXXC1/RBBP4/TAF1/SIRT1/CBX5/BOD1L1/KMT2B/PHF19/SETD1B/EED/E2F6/HCFC1/KMT2D/KMT2C/EZH2	18
CC	GO:0000313	organellar ribosome	21/2151	88/19960	0.238636	2.2144	3.96783	0.000346237	0.00357778	0.00271688	MRPL44/MTG2/MRPL49/MRPL10/MRPS10/MRPS5/MTERF4/MRPS18B/MRPL35/MRPL39/MRPS18A/MRPL28/MRPL13/MRPL50/MRPS9/MRPS14/MRPS23/MRPL30/MRPL15/MRPS35/MRPL19	21
CC	GO:0005761	mitochondrial ribosome	21/2151	88/19960	0.238636	2.2144	3.96783	0.000346237	0.00357778	0.00271688	MRPL44/MTG2/MRPL49/MRPL10/MRPS10/MRPS5/MTERF4/MRPS18B/MRPL35/MRPL39/MRPS18A/MRPL28/MRPL13/MRPL50/MRPS9/MRPS14/MRPS23/MRPL30/MRPL15/MRPS35/MRPL19	21
CC	GO:1902554	serine/threonine protein kinase complex	29/2151	139/19960	0.208633	1.93599	3.84845	0.000356751	0.00363141	0.0027576	ERCC3/CDK11B/CDK7/XRCC5/MED12/CSNK2A1/CAB39/TANK/SMCR8/MED13/CDK2/CDK9/MMS19/GTF2H3/CDK14/DBF4B/PRKAR1A/IFIT5/PRKDC/ULK1/ERN1/PCNA/PRKACB/CCNA2/CCNB1/ACVR1C/CDK1/PARD3/CCND2	29
BP	GO:0030490	maturation of SSU-rRNA	16/2076	54/18986	0.296296	2.70977	4.40842	0.00014367	0.00371797	0.00335819	ABT1/RRP36/BMS1/TSR2/MPHOSPH10/NOL10/RIOK2/NOL11/UTP25/DDX52/UTP3/UTP6/HEATR1/KRI1/BYSL/SRFBP1	16
BP	GO:0070646	protein modification by small protein removal	27/2076	118/18986	0.228814	2.09261	4.17147	0.000145984	0.00376027	0.0033964	ABRAXAS2/COPS7B/USP39/STAMBP/USP19/SENP1/OTUD7B/OTUD5/TANK/USP14/TRIM21/SENP5/USP22/USP11/DNAJB2/USP37/USP1/USP51/PSMD14/USP21/USP27X/USP24/USP34/USP53/CDK1/USP18/UCHL1	27
BP	GO:0042149	cellular response to glucose starvation	15/2076	49/18986	0.306122	2.79963	4.41951	0.000153565	0.00393724	0.00355624	PIK3R4/NFE2L2/SUV39H1/PIK3C3/BECN1/IFI16/PRKAG1/RRP8/YWHAG/SIRT1/KICS2/SZT2/NUAK2/PLIN2/SESN1	15
BP	GO:0090169	regulation of spindle assembly	12/2076	34/18986	0.352941	3.22781	4.55552	0.000154473	0.00394226	0.00356078	RNF4/VPS4B/CHMP1A/TPR/SASS6/NUMA1/CHMP7/SPAG5/CHMP5/CEP97/PLK1/CCSAP	12
BP	GO:0032543	mitochondrial translation	29/2076	131/18986	0.221374	2.02457	4.12298	0.000156819	0.00398378	0.00359829	MRPL44/TACO1/ALKBH1/MTG2/MRPL49/MRPL10/MRPS10/MRPS5/MRPS18B/MRPL35/MRPL39/LARS2/TARS2/MRPS18A/MRPL28/MRPL13/FASTKD2/MRPL50/MRPS9/MRPS14/MRPS23/GATC/MTIF2/MRPL30/MRPL15/FASTKD3/MRPS35/MRPL19/DARS2	29
MF	GO:0140318	protein transporter activity	14/2173	41/18737	0.341463	2.94432	4.51409	0.000127919	0.00401201	0.00349687	PEX13/PEX14/BLOC1S3/TIMM22/TIMM23/PEX12/GGA3/PEX2/TOMM40L/ATAD1/DNAJB2/TIMM29/TOMM70/RHBDF2	14
BP	GO:1903008	organelle disassembly	19/2076	71/18986	0.267606	2.44738	4.2811	0.000161089	0.00407357	0.00367939	RNF25/EIF4E2/TRIP4/GIGYF2/MTRFR/FAF2/TRIM21/SKIC2/ANKZF1/GCN1/MTIF2/ELAC1/UFL1/HDAC6/MAP4/RNF14/AURKA/PLIN2/CDK1	19
BP	GO:1901989	positive regulation of cell cycle phase transition	28/2076	125/18986	0.224	2.04859	4.1212	0.000163452	0.00411453	0.00371638	PLRG1/CUL3/VPS4B/CPSF3/TMOD3/CDC23/SASS6/LSM11/SIN3A/PPP1R10/RRM1/CDC25B/RCC2/DBF4B/CDC25A/ESPL1/CDC7/ATAD5/EZH2/DTL/SKA1/CDCA5/CCNB1/CDC20/CDK1/RRM2/UBE2C/CCND2	28
CC	GO:0031461	cullin-RING ubiquitin ligase complex	42/2151	230/19960	0.182609	1.6945	3.68165	0.000441303	0.00426939	0.00324207	PEF1/KCTD10/KCTD5/CUL3/KCTD2/ZSWIM8/TNFAIP1/FBXO38/AMBRA1/APPBP2/DCAF1/FBXO42/KLHDC3/FEM1B/DCAF15/TRIM21/COP1/FBXO48/TRPC4AP/DCAF7/KLHL20/CDC23/KLHL12/BTRC/ZER1/FBXL6/IPP/DCAF12/SPSB2/KEAP1/KLHL2/SKP2/KLHL9/CUL7/DCAF8/BUB1B/CDKN1B/DTL/ZYG11A/CDC20/UBE2C/SPSB1	42
CC	GO:0000235	astral microtubule	6/2151	11/19960	0.545455	5.06149	4.68265	0.000444467	0.00426939	0.00324207	PAFAH1B1/NUMA1/FAM161A/KIF18A/KIF18B/CCSAP	6
CC	GO:0005818	aster	6/2151	11/19960	0.545455	5.06149	4.68265	0.000444467	0.00426939	0.00324207	PAFAH1B1/NUMA1/FAM161A/KIF18A/KIF18B/CCSAP	6
CC	GO:0030123	AP-3 adaptor complex	6/2151	11/19960	0.545455	5.06149	4.68265	0.000444467	0.00426939	0.00324207	VPS33A/VPS39/AP3S2/VPS18/AP3M1/VPS41	6
BP	GO:0006054	N-acetylneuraminate metabolic process	7/2076	13/18986	0.538462	4.92448	4.95945	0.000174613	0.00437559	0.00395218	GNPDA2/NAGK/NANP/GNPDA1/CMAS/ST6GAL1/ST3GAL1	7
MF	GO:0043130	ubiquitin binding	25/2173	100/18737	0.25	2.15566	4.19689	0.000143934	0.00438152	0.00381893	MARCHF7/RNF185/NUP62/GGA3/FAF2/DDI2/HGS/RAE1/DNAJB2/UBXN2A/MAP3K7/TRIM32/DHX16/N4BP1/ILRUN/UEVLD/UBR5/NBR1/UBXN11/SQSTM1/HDAC6/SMARCAD1/DNAAF10/TOP2A/UCHL1	25
BP	GO:0006405	RNA export from nucleus	23/2076	95/18986	0.242105	2.21417	4.15681	0.000182113	0.00448591	0.00405182	IWS1/RBM8A/PHAX/KHDRBS1/SMG5/NUP133/NUP62/NUP107/SMG7/RAE1/CHTOP/SUPT6H/NUP85/NUP155/SMG1/SSB/THOC2/XPO1/TPR/NOL6/UPF1/FMR1/GLE1	23
BP	GO:0002204	somatic recombination of immunoglobulin genes involved in immune response	16/2076	55/18986	0.290909	2.6605	4.32097	0.000182255	0.00448591	0.00405182	MSH6/RIF1/PCYT1A/SUPT6H/NBN/EXOSC3/TP53BP1/SLC15A4/SANBR/ATAD5/MSH2/UNG/EXO1/NSD2/CD28/IL27RA	16
BP	GO:0002208	somatic diversification of immunoglobulins involved in immune response	16/2076	55/18986	0.290909	2.6605	4.32097	0.000182255	0.00448591	0.00405182	MSH6/RIF1/PCYT1A/SUPT6H/NBN/EXOSC3/TP53BP1/SLC15A4/SANBR/ATAD5/MSH2/UNG/EXO1/NSD2/CD28/IL27RA	16
BP	GO:0045190	isotype switching	16/2076	55/18986	0.290909	2.6605	4.32097	0.000182255	0.00448591	0.00405182	MSH6/RIF1/PCYT1A/SUPT6H/NBN/EXOSC3/TP53BP1/SLC15A4/SANBR/ATAD5/MSH2/UNG/EXO1/NSD2/CD28/IL27RA	16
BP	GO:0016241	regulation of macroautophagy	38/2076	191/18986	0.198953	1.81952	3.98842	0.00018464	0.00452449	0.00408667	PIK3R4/HTRA2/EXOC1/ATP6V1E1/CASP3/PIK3C3/BECN1/AMBRA1/VPS26A/PIP4K2C/HTT/CSNK2A1/PHF23/SMCR8/RAB3GAP1/MUL1/TSC1/MAP3K7/TRIM32/SIRT1/RNF41/EHMT2/RAB3GAP2/VPS13D/ATP6V1C1/VPS35/UFL1/HDAC6/GBA1/EXOC8/ATG2A/ULK1/ERN1/SESN1/PIM2/RUFY4/ADRB2/UCHL1	38
BP	GO:0015931	nucleobase-containing compound transport	45/2076	239/18986	0.188285	1.72195	3.93539	0.000190584	0.00464959	0.00419966	IWS1/RBM8A/PHAX/EPG5/KHDRBS1/SMG5/NUP133/NUP62/NUP50/NUP107/NUP35/SLC35D1/KPNB1/NUP205/SMG7/NUP54/RAE1/CHTOP/SUPT6H/NUP85/ZC3H3/NUP155/SMG1/RIPK1/SSB/SLBP/THOC2/UPF3B/XPO1/CALHM2/TPR/SRSF1/NOL6/AHCTF1/PANX1/SLC25A24/CKAP5/UPF1/FMR1/NUP37/GLE1/PNPT1/SLC29A1/NUP43/CETN3	45
BP	GO:0006414	translational elongation	19/2076	72/18986	0.263889	2.41339	4.21001	0.000196681	0.0047534	0.00429343	RNF25/EIF4E2/MRPL44/ALKBH1/TRIP4/TRNAU1AP/GIGYF2/MTRFR/SKIC2/SEPSECS/METTL18/ANKZF1/GTPBP2/GCN1/ELAC1/SHFL/UFL1/ABTB1/RNF14	19
BP	GO:0007000	nucleolus organization	8/2076	17/18986	0.470588	4.30375	4.77482	0.000197226	0.0047534	0.00429343	SUV39H1/PHF8/BAZ2A/RRP8/SIRT1/POLR1B/EMG1/ACTR6	8
BP	GO:0032968	positive regulation of transcription elongation by RNA polymerase II	15/2076	50/18986	0.3	2.74364	4.32559	0.000197414	0.0047534	0.00429343	MED28/MED8/MED18/MED14/MED20/ELL/SUPT6H/CDK9/MED23/MED16/MED7/MED22/MED1/LEO1/PWWP2A	15
BP	GO:0002200	somatic diversification of immune receptors	20/2076	78/18986	0.25641	2.34499	4.17053	0.00020628	0.00494536	0.00446681	MSH6/DCAF1/RIF1/ADAR/PCYT1A/SUPT6H/NBN/EXOSC3/TP53BP1/SLC15A4/SANBR/PRKDC/ATAD5/MSH2/UNG/EXO1/POLQ/NSD2/CD28/IL27RA	20
BP	GO:0000184	nuclear-transcribed mRNA catabolic process, nonsense-mediated decay	14/2076	45/18986	0.311111	2.84526	4.34219	0.000209108	0.00494889	0.00447	GSPT2/RBM8A/SMG5/EXOSC10/SMG8/SKIC2/PYM1/PNRC2/SMG7/DCP1B/NBAS/SMG1/UPF3B/UPF1	14
BP	GO:0035196	miRNA processing	14/2076	45/18986	0.311111	2.84526	4.34219	0.000209108	0.00494889	0.00447	BCDIN3D/ZC3H10/PUM2/ADAR/PRKRA/ZC3H7A/AGO1/NUP155/TUT4/RIPK1/PUS10/MECP2/TRUB1/AGO2	14
BP	GO:0060338	regulation of type I interferon-mediated signaling pathway	14/2076	45/18986	0.311111	2.84526	4.34219	0.000209108	0.00494889	0.00447	EIF4E2/RNF185/GIGYF2/FADD/YTHDF2/MUL1/ADAR/STAT2/TRIM41/USP27X/TRIM56/IRF3/OAS1/USP18	14
BP	GO:0000460	maturation of 5.8S rRNA	12/2076	35/18986	0.342857	3.13559	4.43081	0.000211839	0.0049922	0.00450912	ABT1/EXOSC10/PES1/MTREX/EXOSC3/FTSJ3/MAK16/ERI1/EXOSC4/PRKDC/KRI1/MPHOSPH6	12
BP	GO:0046605	regulation of centrosome cycle	16/2076	56/18986	0.285714	2.61299	4.23544	0.000229536	0.00538633	0.00486511	CDK11B/NUBP1/VPS4B/NUP62/PPP1R35/CHMP1A/ALMS1/SIRT1/CHORDC1/XPO1/SASS6/CHMP5/AURKA/WDR62/PLK4/BRCA1	16
BP	GO:0032886	regulation of microtubule-based process	49/2076	269/18986	0.182156	1.6659	3.85404	0.00023202	0.00542163	0.004897	RNF4/CDK11B/NUBP1/VPS4B/NUP62/TTC21B/CLTC/CLASP1/PPP1R35/DCTN1/ATAT1/RAE1/CHMP1A/HAUS8/ARHGEF2/MAP1S/PAFAH1B1/ALMS1/HAUS5/TRAF3IP1/SIRT1/CHORDC1/MECP2/XPO1/TPR/SASS6/PRUNE1/NUMA1/CKAP5/HDAC6/CHMP7/SPAG5/CHMP5/CDKN1B/CEP97/AURKA/TRIM36/PLK1/CAMSAP2/WDR62/KIF18A/PLK4/MAP10/SKA1/BRCA1/TPX2/STMN1/CCSAP/AURKB	49
CC	GO:1905348	endonuclease complex	12/2151	39/19960	0.307692	2.8552	4.0303	0.000574743	0.0054441	0.00413412	TSN/RPP30/PRKRA/RPP38/MUS81/CLP1/AGO1/POP1/SLX4/TSNAX/AGO2/ERN1	12
MF	GO:0003777	microtubule motor activity	19/2173	68/18737	0.279412	2.40927	4.2167	0.000187962	0.00549355	0.00478817	APPBP2/SMC3/DYNC1I2/KIF2A/KIF3B/KIF22/KIF20B/KIF2C/KIF11/KIFC1/KIF15/CENPE/KIF18A/KIF18B/KIF20A/KIF14/KIF4A/KIF23/KIF21B	19
MF	GO:0035064	methylated histone binding	21/2173	79/18737	0.265823	2.29209	4.16832	0.00019108	0.00549355	0.00478817	MSH6/DPF2/PHF8/MTF2/CXXC1/GLYR1/ING4/ING5/RRP8/TAF1/CBX5/SPIN4/TP53BP1/BPTF/CDYL/PHF19/LRWD1/FMR1/PWWP2A/CBX8/CBX6	21
BP	GO:0051095	regulation of helicase activity	6/2076	10/18986	0.6	5.48728	4.97311	0.000241137	0.00556423	0.0050258	MSH6/CHTOP/SIRT1/MCM2/MSH2/IFIT1	6
BP	GO:1904896	ESCRT complex disassembly	6/2076	10/18986	0.6	5.48728	4.97311	0.000241137	0.00556423	0.0050258	VPS4B/CHMP1A/VTA1/IST1/CHMP7/CHMP5	6
BP	GO:1904903	ESCRT III complex disassembly	6/2076	10/18986	0.6	5.48728	4.97311	0.000241137	0.00556423	0.0050258	VPS4B/CHMP1A/VTA1/IST1/CHMP7/CHMP5	6
BP	GO:0051315	attachment of mitotic spindle microtubules to kinetochore	10/2076	26/18986	0.384615	3.51749	4.50072	0.000243172	0.00556482	0.00502633	BECN1/SIRT1/CDCA8/KIF2C/CENPE/SKA1/NUF2/CDT1/CDK1/AURKB	10
BP	GO:2000042	negative regulation of double-strand break repair via homologous recombination	10/2076	26/18986	0.384615	3.51749	4.50072	0.000243172	0.00556482	0.00502633	CSNK2A1/RIF1/CGAS/TP53BP1/RECQL5/RMI2/MAGEF1/PLK1/POLQ/RADX	10
BP	GO:0007005	mitochondrion organization	74/2076	452/18986	0.163717	1.49727	3.74906	0.000252554	0.00575574	0.00519878	HTRA2/HMGCL/TACO1/MAIP1/MFN2/MIEF2/TMEM11/NDUFS1/SCO1/TIMM22/DNAJC11/ATP7A/MUL1/CEP89/PUM2/NDUFS2/PANK2/RTL10/TOP3A/SLC35F6/TRAK2/STAT2/NDUFAF7/RALA/TIMM29/AGK/APOOL/MFSD8/FOXRED1/TMEM186/ATAD3B/TOMM70/IMMT/VPS13D/LONP1/SDHAF1/UQCC1/FUNDC1/CIBAR1/TWNK/CTCF/MICU1/PSMD10/GABPB1/BAK1/BCS1L/VPS35/FASTKD3/RRM1/MGME1/MCU/TAFAZZIN/LYRM2/SQSTM1/PRMT6/DNA2/TIMM21/PARP1/PNPT1/MSTO1/TIMM8A/MTX3/MLLT11/SIRT4…	74
BP	GO:0039694	viral RNA genome replication	11/2076	31/18986	0.354839	3.24517	4.38344	0.000274596	0.00622161	0.00561957	ATG16L1/VAPB/PCBP1/SETDB1/MORC2/RESF1/FMR1/APOBEC3F/APOBEC3G/APOBEC3B/TOP2A	11
BP	GO:0016445	somatic diversification of immunoglobulins	18/2076	68/18986	0.264706	2.42086	4.11259	0.000275243	0.00622161	0.00561957	MSH6/RIF1/PCYT1A/SUPT6H/NBN/EXOSC3/TP53BP1/SLC15A4/SANBR/PRKDC/ATAD5/MSH2/UNG/EXO1/POLQ/NSD2/CD28/IL27RA	18
BP	GO:0045738	negative regulation of DNA repair	13/2076	41/18986	0.317073	2.89978	4.26674	0.000283489	0.00638195	0.00576439	TFIP11/CSNK2A1/TERF2/RIF1/CGAS/TP53BP1/RECQL5/OGG1/RMI2/MAGEF1/PLK1/POLQ/RADX	13
BP	GO:0006301	postreplication repair	12/2076	36/18986	0.333333	3.04849	4.3105	0.000286388	0.00642111	0.00579976	WDR33/USP1/RAD18/POLD3/POLH/UBE2V2/MSH2/DTL/PCNA/POLQ/BRCA1/PARP10	12
CC	GO:0031248	protein acetyltransferase complex	23/2151	105/19960	0.219048	2.03263	3.68702	0.000687476	0.00642273	0.00487727	BRPF1/BRD8/ATXN7L3/SUPT7L/MRGBP/KANSL3/ING4/MEAF6/KANSL1L/USP22/TAF5/BRD1/DMAP1/ING5/MAP3K7/SF3B3/DR1/PAAF1/TADA2A/TRRAP/HCFC1/VPS72/JADE2	23
BP	GO:0006352	DNA-templated transcription initiation	40/2076	209/18986	0.191388	1.75033	3.82172	0.000297113	0.00663473	0.00599271	ERCC3/GTF2E1/POLR2D/MED28/CDK7/RBBP5/MED12/MED8/MED18/PPM1D/GLYR1/TBP/MED13/MDC1/BRF2/BAZ2A/MED14/GTF3C1/MED20/TAF5/CDK9/TAF1/DR1/MED23/TFB2M/PAAF1/USP21/MED16/MED7/MED22/ARID1A/ATAD2/MED1/N6AMT1/POLR1G/E2F2/VPS72/PWWP2A/OGG1/APOBEC3F	40
BP	GO:0006446	regulation of translational initiation	21/2076	86/18986	0.244186	2.2332	4.01604	0.000301051	0.00666887	0.00602355	EIF4E2/ALKBH1/GIGYF2/STK35/KHDRBS1/YTHDF2/EIF5B/EIF2B5/PDIK1L/EIF4EBP2/PML/DDX1/EIF2AK2/TPR/MTIF2/FMR1/UHMK1/NCK2/AGO2/HABP4/C8orf88	21
BP	GO:0071357	cellular response to type I interferon	21/2076	86/18986	0.244186	2.2332	4.01604	0.000301051	0.00666887	0.00602355	EIF4E2/RNF185/GIGYF2/FADD/YTHDF2/TANK/MUL1/ADAR/STAT2/TRIM41/USP27X/TRIM56/IRF3/SIN3A/IFIH1/STAT1/OAS2/IFIT1/OAS1/USP18/IFI27	21
MF	GO:0140101	catalytic activity, acting on a tRNA	31/2173	139/18737	0.223022	1.92304	3.9562	0.000239303	0.00669401	0.0058345	HARS2/ALKBH1/BCDIN3D/LRRC47/THUMPD3/PARS2/RPP30/SEPSECS/RARS1/TRMU/CDKAL1/LARS2/TARS2/RPP38/TRMT1L/ELAC2/TRMT61B/ANKZF1/TRMT12/METTL2A/PUS10/TRUB1/GATC/POP1/ELAC1/TRMT5/LCMT2/METTL2B/MARS2/FARSA/DARS2	31
BP	GO:0016447	somatic recombination of immunoglobulin gene segments	17/2076	63/18986	0.269841	2.46783	4.08881	0.000314743	0.00692259	0.00625271	MSH6/RIF1/PCYT1A/SUPT6H/NBN/EXOSC3/TP53BP1/SLC15A4/SANBR/PRKDC/ATAD5/MSH2/UNG/EXO1/NSD2/CD28/IL27RA	17
BP	GO:0000394	RNA splicing, via endonucleolytic cleavage and ligation	7/2076	14/18986	0.5	4.57274	4.6855	0.000316254	0.00692259	0.00625271	RTCB/C2orf49/CLP1/FAM98A/DDX1/FAM98B/ERN1	7
BP	GO:0007100	mitotic centrosome separation	7/2076	14/18986	0.5	4.57274	4.6855	0.000316254	0.00692259	0.00625271	NUP62/KIF3B/CEP85/KIF11/AURKA/CHEK1/NEK2	7
BP	GO:0019058	viral life cycle	56/2076	323/18986	0.173375	1.58559	3.71923	0.00032625	0.00711327	0.00642494	KPNA6/ATG16L1/PIK3C3/VPS4B/TBC1D20/TRIM21/VAPB/ZFYVE1/ADAR/TRIM38/CHMP1A/XPR1/VPS18/IFI16/TRIM59/TRIM62/TRIM11/PCBP1/SETDB1/N4BP1/SRPK2/ITGAV/EIF2AK2/MORC2/SHFL/RESF1/TRIM25/IFIH1/NUCKS1/TRIM8/TRIM68/FMR1/RNASEL/IFIT5/EPS15/ZNFX1/CBL/CHMP7/CHMP5/APOBEC3F/PLSCR1/OAS2/APOBEC3G/APOBEC3B/CD28/IFIT1/CDK1/MX1/TOP2A/LY6E/LGALS1/OAS1/RSAD2/SELPLG/ITGB7/IFI27	56
CC	GO:1902493	acetyltransferase complex	23/2151	106/19960	0.216981	2.01346	3.63583	0.000790002	0.00728083	0.00552889	BRPF1/BRD8/ATXN7L3/SUPT7L/MRGBP/KANSL3/ING4/MEAF6/KANSL1L/USP22/TAF5/BRD1/DMAP1/ING5/MAP3K7/SF3B3/DR1/PAAF1/TADA2A/TRRAP/HCFC1/VPS72/JADE2	23
CC	GO:0071007	U2-type catalytic step 2 spliceosome	10/2151	30/19960	0.333333	3.09313	3.98726	0.000815091	0.00741189	0.00562841	CWC22/SNRNP40/PLRG1/EFTUD2/CRNKL1/CDC5L/XAB2/DHX8/CDC40/SNRPD3	10
MF	GO:0140034	methylation-dependent protein binding	21/2173	81/18737	0.259259	2.2355	4.0361	0.000278414	0.00758311	0.00660943	MSH6/DPF2/PHF8/MTF2/CXXC1/GLYR1/ING4/ING5/RRP8/TAF1/CBX5/SPIN4/TP53BP1/BPTF/CDYL/PHF19/LRWD1/FMR1/PWWP2A/CBX8/CBX6	21
BP	GO:0072384	organelle transport along microtubule	22/2076	93/18986	0.236559	2.16345	3.9408	0.000353843	0.00768464	0.00694102	PEX14/KIFBP/BLOC1S3/HTT/COPG1/TRAK2/AP3S2/MAP1S/PAFAH1B1/BLOC1S4/MECP2/KIF3B/BLOC1S5/SNAPIN/AP3M1/HDAC6/BORCS6/KIFAP3/BICDL1/MREG/SYNE2/UCHL1	22
BP	GO:0001824	blastocyst development	26/2076	118/18986	0.220339	2.0151	3.87557	0.000362013	0.00783135	0.00707354	MFN2/CUL3/PALB2/PSMC4/BCOR/ZNF830/XAB2/SUPT6H/NBN/EMG1/TTLL4/THOC2/CTR9/RPL7L1/NASP/ADA/CCDC24/PHF6/GINS1/ASF1B/BYSL/SLC35E2B/CHEK1/ACVR1C/NEK2/RRM2	26
MF	GO:0032183	SUMO binding	8/2173	17/18737	0.470588	4.05771	4.56829	0.000298201	0.00791381	0.00689767	RNF4/TDG/RNF111/PML/CASP8AP2/GCNA/HABP4/SIMC1	8
BP	GO:0140888	interferon-mediated signaling pathway	25/2076	112/18986	0.223214	2.0414	3.87295	0.000378247	0.00815072	0.007362	EIF4E2/RNF185/EPG5/GIGYF2/FADD/YTHDF2/TANK/MUL1/ADAR/STAT2/TRIM41/IFNLR1/USP27X/TRIM56/IRF3/SIN3A/MED1/IFIH1/STAT1/PARP14/TXK/OAS2/OAS1/USP18/IFI27	25
MF	GO:0003714	transcription corepressor activity	41/2173	205/18737	0.2	1.72453	3.77796	0.000329542	0.00852691	0.00743205	TDP2/SIRT6/PEX14/NCOA5/DPF2/BCOR/EID2/RCOR3/HIF1AN/PIAS4/CIR1/DMAP1/NPAT/SIRT1/MECP2/CDYL/IRF2BP1/HDAC7/NCOR1/SUFU/DAXX/SIN3A/GMNN/MED1/NAB2/HDGF/BCORL1/SPEN/CASP8AP2/TBL1X/EZH2/PBXIP1/TRIB3/PARP14/BTG2/PPP1R13L/ARID5A/PARP10/AASS/SSX1/ID3	41
MF	GO:0140993	histone modifying activity	75/2173	438/18737	0.171233	1.47648	3.65471	0.000338431	0.00854331	0.00744634	BRPF1/PIK3R4/SIRT6/TAOK2/SUV39H1/METTL22/STK35/EYA3/PHF8/DCAF1/CSNK2A1/RIOK2/ING4/HAT1/TSSK6/MEAF6/CDK2/USP22/TP53RK/BRD1/PDIK1L/CSNK1D/MAP3K7/STK4/TAF1/SIRT1/SMG1/SETDB1/EHMT2/RIPK1/USP51/SIK2/SRPK2/TADA2A/EIF2AK2/KMT2B/STK36/BAZ1B/RNF20/SETD1B/HDAC7/CLOCK/CILK1/SMYD5/PIK3CG/KMT2D/N6AMT1/PRMT6/BUB1/HDAC6/STK38L/UHMK1/KMT2C/SUV39H2/BUB1B/PRKDC/NUAK2/CDC7/EZH2/ULK1/SIRT4/RPS6KC1/AURKA/CHEK1/HASPIN…	75
BP	GO:0031648	protein destabilization	15/2076	53/18986	0.283019	2.58834	4.05713	0.000399652	0.00857857	0.00774845	SIRT6/CUL3/HTT/GGA3/TRIM21/MUL1/UTP25/PEX2/BTRC/SIRT1/VPS35/HDAC6/PRKDC/CDKN2A/PLK1	15
BP	GO:0030330	DNA damage response, signal transduction by p53 class mediator	19/2076	76/18986	0.25	2.28637	3.93707	0.000417025	0.00891694	0.00805407	MARCHF7/PPM1D/ING4/NBN/PML/SIRT1/PSMD10/TFAP4/ACER2/CDKN1B/CDKN2A/GTSE1/MYO6/RBM38/E2F7/FOXM1/SPRED2/SPRED1/NDRG1	19
CC	GO:0005828	kinetochore microtubule	8/2151	21/19960	0.380952	3.53501	4.03931	0.00100385	0.00900819	0.00684061	CLASP1/CHMP1A/ZWILCH/ZW10/CHMP7/CHMP5/CENPE/KIF18A	8
BP	GO:0032785	negative regulation of DNA-templated transcription, elongation	9/2076	23/18986	0.391304	3.57866	4.33563	0.000428819	0.00913385	0.00825	SIRT6/NELFA/WDR82/NELFE/ZC3H4/VHL/PARP1/RECQL5/EZH2	9
BP	GO:0006402	mRNA catabolic process	60/2076	356/18986	0.168539	1.54137	3.61294	0.000438042	0.00929456	0.00839515	THRAP3/CNOT9/GSPT2/METTL14/SENP1/RBM8A/GIGYF2/SMG5/IREB2/EXOSC10/YTHDF2/SMG8/PIAS4/SKIC2/LSM14B/PYM1/PUM2/CNOT4/PNRC2/CNOT6/SMG7/EIF4ENIF1/TNRC6A/ANGEL2/DCP1B/NBAS/CNOT6L/AGO1/FASTKD2/EDC4/ELAVL1/MOV10/METTL16/SMG1/EXOSC3/TUT4/TBRG4/SSB/UPF3B/NUDT16/MEX3D/FASTKD3/TNKS1BP1/EXOSC4/UPF1/FMR1/RNASEL/EDC3/TENT5C/TTC5/PNPT1/AGO2/PLEKHN1/FASTKD1/BTG2/ERN1/E2F1/ARID5A/RBM38/TRAF5	60
BP	GO:0002381	immunoglobulin production involved in immunoglobulin-mediated immune response	16/2076	59/18986	0.271186	2.48013	3.98962	0.000440363	0.00930813	0.00840741	MSH6/RIF1/PCYT1A/SUPT6H/NBN/EXOSC3/TP53BP1/SLC15A4/SANBR/ATAD5/MSH2/UNG/EXO1/NSD2/CD28/IL27RA	16
BP	GO:1902115	regulation of organelle assembly	43/2076	234/18986	0.183761	1.68058	3.67037	0.000448057	0.00943476	0.00852179	MARCHF7/RNF4/VPS4B/BECN1/CCP110/WRAP73/NUP62/PIP4K2C/HTT/PHF23/SMCR8/RAB3GAP1/PPP1R35/SMAD4/CNOT6/CEP135/CHMP1A/UBAP2L/ALMS1/WDR44/CNOT6L/TRIM32/EHMT2/RAB3GAP2/ATMIN/TPR/SASS6/MSN/NUMA1/MAP4/CHMP7/SPAG5/CHMP5/ATG2A/ULK1/CEP97/PLK1/CCDC88A/PLK4/SYNE2/BRCA1/CCSAP/SDC1	43
CC	GO:0120111	neuron projection cytoplasm	20/2151	89/19960	0.224719	2.08526	3.56606	0.00106926	0.00947055	0.00719171	MAP2K4/BLOC1S3/RANGAP1/TRAK2/AP3S2/PAFAH1B1/EIF4EBP2/BLOC1S4/KIF3B/BLOC1S5/SNAPIN/ABHD12/AP3M1/FMR1/HDAC6/UHMK1/KIFAP3/ARL8A/KIF4A/UCHL1	20
BP	GO:0051256	mitotic spindle midzone assembly	6/2076	11/18986	0.545455	4.98844	4.63613	0.000481338	0.0100972	0.00912009	RACGAP1/CDCA8/MAP10/KIF4A/AURKB/KIF23	6
BP	GO:0010972	negative regulation of G2/M transition of mitotic cell cycle	18/2076	71/18986	0.253521	2.31857	3.90011	0.000488214	0.0102028	0.00921546	TAOK2/BARD1/ZNF830/ETAA1/NBN/DONSON/RAD21/INIP/ORC1/CLSPN/DTL/CHEK1/PLK1/BRCA1/CDK1/AURKB/WEE1/FHL1	18
MF	GO:0140030	modification-dependent protein binding	38/2173	188/18737	0.202128	1.74287	3.70783	0.000430168	0.0106006	0.00923945	ABRAXAS2/XRCC1/MSH6/OTUD7B/DPF2/PHF8/MTF2/CXXC1/GLYR1/ING4/BAZ2A/DNAJB2/ING5/RRP8/NBN/PSMD4/YWHAG/TAF1/CBX5/CGAS/SPIN4/TP53BP1/BPTF/RAD18/PSME4/CDYL/PHF19/LRWD1/ZFAND6/SQSTM1/FMR1/HDAC6/PWWP2A/EPS15/CBX8/MINDY2/CBX6/PARP10	38
BP	GO:0001701	in utero embryonic development	66/2076	403/18986	0.163772	1.49777	3.53892	0.000525224	0.0109349	0.00987679	ALKBH1/CPT2/MFN2/CUL3/KIFBP/PALB2/RUNDC1/PSMC4/RTCB/BIRC6/OTUD7B/BCOR/ATP7A/ZNF830/SEC24C/TERF2/XAB2/MAFG/SMAD4/CASP8/ELL/CIR1/NMT1/SUPT6H/NBN/NPAT/STK4/HINFP/EMG1/ARNT/TTLL4/BPTF/THOC2/CTR9/RPL7L1/NASP/CTCF/ADA/KIDINS220/SIN3A/CCDC24/KEAP1/MED1/WDR19/PLCG1/TENT5C/PHF6/MIB1/OCRL/GINS1/MSH2/ASF1B/BYSL/SLC35E2B/CHEK1/BCL2L1/PLK4/E2F8/XRCC2/CCNB1/ACVR1C/E2F7/NEK2/RRM2/DBN1/ADM	66
MF	GO:0043138	3'-5' DNA helicase activity	7/2173	14/18737	0.5	4.31132	4.48914	0.00045696	0.0109989	0.00958666	ERCC3/RECQL/HELQ/MCM6/MCM5/RECQL5/MCM2	7
BP	GO:0006999	nuclear pore organization	7/2076	15/18986	0.466667	4.26789	4.43624	0.000537095	0.0110986	0.0100246	NUP133/NUP107/NUP35/NUP205/NUP54/TPR/AHCTF1	7
BP	GO:0044027	negative regulation of gene expression via chromosomal CpG island methylation	7/2076	15/18986	0.466667	4.26789	4.43624	0.000537095	0.0110986	0.0100246	EHMT2/MECP2/CTCF/DNMT1/HELLS/ZNF445/BRCA1	7
BP	GO:1903046	meiotic cell cycle process	41/2076	222/18986	0.184685	1.68903	3.61825	0.000540415	0.0111257	0.0100491	MSH6/RAD1/KLHDC3/YTHDF2/ERCC4/LSM14B/TUBG1/PSMC3IP/FOXJ2/WASHC5/MUS81/RAD21/ACTR2/EHMT2/SMC4/CDC25B/NPR2/RMI1/SLX4/SMC2/RAD54L/FIGNL1/CDC25A/BRIP1/ESPL1/RAD51AP1/AURKA/KNL1/NCAPH/RAD51/PLK1/NCAPD2/FANCA/KIF18A/SKA1/NUF2/ZWINT/TTK/CDC20/TOP2A/ASPM	41
BP	GO:0032506	cytokinetic process	14/2076	49/18986	0.285714	2.61299	3.96116	0.000556269	0.0114097	0.0103056	VPS4B/ALKBH4/MITD1/NUP62/CHMP1A/RACGAP1/CHMP7/KIF20B/CHMP5/PLEC/KIF20A/IQGAP3/AURKB/CEP55	14
BP	GO:0051653	spindle localization	17/2076	66/18986	0.257576	2.35565	3.86551	0.000568914	0.011626	0.010501	HTT/CLASP1/KPNB1/DCTN1/PAFAH1B1/ACTR2/ZW10/NUMA1/MAP4/SPDL1/SPAG5/ESPL1/PLK1/SKA1/MAD2L1/CENPA/ASPM	17
BP	GO:0032479	regulation of type I interferon production	27/2076	128/18986	0.210938	1.92912	3.69554	0.00058481	0.0117887	0.010648	GPATCH3/CUL3/ZCCHC3/OTUD5/POLR3C/TANK/POLR3A/TRIM21/POLR3F/TRIM38/USP22/PPM1B/TRAF3IP1/TRIM27/CGAS/TOMM70/TRIM56/IRF3/ILRUN/RNF26/TRAIP/IFIH1/XIAP/STAT1/OAS2/OAS1/XAF1	27
BP	GO:0032606	type I interferon production	27/2076	128/18986	0.210938	1.92912	3.69554	0.00058481	0.0117887	0.010648	GPATCH3/CUL3/ZCCHC3/OTUD5/POLR3C/TANK/POLR3A/TRIM21/POLR3F/TRIM38/USP22/PPM1B/TRAF3IP1/TRIM27/CGAS/TOMM70/TRIM56/IRF3/ILRUN/RNF26/TRAIP/IFIH1/XIAP/STAT1/OAS2/OAS1/XAF1	27
BP	GO:0002562	somatic diversification of immune receptors via germline recombination within a single locus	18/2076	72/18986	0.25	2.28637	3.83166	0.000585392	0.0117887	0.010648	MSH6/DCAF1/RIF1/PCYT1A/SUPT6H/NBN/EXOSC3/TP53BP1/SLC15A4/SANBR/PRKDC/ATAD5/MSH2/UNG/EXO1/NSD2/CD28/IL27RA	18
BP	GO:0016444	somatic cell DNA recombination	18/2076	72/18986	0.25	2.28637	3.83166	0.000585392	0.0117887	0.010648	MSH6/DCAF1/RIF1/PCYT1A/SUPT6H/NBN/EXOSC3/TP53BP1/SLC15A4/SANBR/PRKDC/ATAD5/MSH2/UNG/EXO1/NSD2/CD28/IL27RA	18
CC	GO:0097550	transcription preinitiation complex	6/2151	13/19960	0.461538	4.2828	4.11479	0.00136396	0.0119259	0.00905623	ERCC3/RPRD2/BRF2/GTF2H3/RPRD1B/RECQL5	6
CC	GO:0005838	proteasome regulatory particle	8/2151	22/19960	0.363636	3.37433	3.87241	0.00142964	0.0121877	0.00925503	PSMC4/PSMD1/PSMD11/PSMD12/PSMD5/PSMD4/PSMD14/PSMD10	8
CC	GO:0043601	nuclear replisome	8/2151	22/19960	0.363636	3.37433	3.87241	0.00142964	0.0121877	0.00925503	PLRG1/CDC5L/RPA2/PRIM2/POLD3/MCM3/TONSL/PRIM1	8
BP	GO:0071897	DNA biosynthetic process	34/2076	175/18986	0.194286	1.77683	3.61734	0.00061455	0.0123311	0.0111378	XRCC5/SMG5/EXOSC10/TERF2/ING4/MEAF6/ING5/PML/RFC5/SIRT1/USP1/RFC1/RFC2/CCT4/GNL3L/POLD3/CTC1/TNKS1BP1/RRM1/POLH/LIG1/TEP1/POLE/HROB/CHTF18/DTL/CHEK1/TYMS/PCNA/CCNA2/POLQ/PARP10/JADE2/DSCC1	34
BP	GO:1903322	positive regulation of protein modification by small protein conjugation or removal	28/2076	135/18986	0.207407	1.89684	3.66405	0.000620863	0.0124128	0.0112116	PEF1/MARCHF7/CUL3/TANK/PHF23/PIAS4/PIAS3/MUL1/DNAJB2/RNF111/BTRC/ARNT/AMER1/DCUN1D4/PSMD10/XIAP/SKP2/UBE2V2/WBP1L/TRIB3/FANCI/CDKN2A/PLK1/INAVA/CDC20/UBE2C/MAGEC2/BIRC3	28
CC	GO:0031970	organelle envelope lumen	21/2151	98/19960	0.214286	1.98844	3.40897	0.00154415	0.0130013	0.0098729	HTRA2/NDUFS1/TIMM23/CIAPIN1/CEP89/PANK2/SUOX/TIMM29/AGK/COA7/IMMT/MICU1/NBR1/CPOX/TIMM21/TUBB/PNPT1/PPOX/TIMM8A/COA6/BCHE	21
BP	GO:2000780	negative regulation of double-strand break repair	12/2076	39/18986	0.307692	2.81399	3.97324	0.000655466	0.0130574	0.0117939	TFIP11/CSNK2A1/RIF1/CGAS/TP53BP1/RECQL5/OGG1/RMI2/MAGEF1/PLK1/POLQ/RADX	12
BP	GO:0071168	protein localization to chromatin	16/2076	61/18986	0.262295	2.39881	3.83401	0.000659143	0.0130836	0.0118176	SIRT6/RNF4/WAPL/PIAS4/LEMD2/CDK9/RAD21/LRWD1/PARP1/MCM8/CHMP7/TONSL/MSH2/EZH2/PLK1/CENPA	16
CC	GO:0005776	autophagosome	24/2151	118/19960	0.20339	1.88734	3.35975	0.00159431	0.01326	0.0100693	PIK3R4/ATG16L1/ATG4B/PIK3C3/BECN1/AMBRA1/NRBF2/PIP4K2C/HTT/TRIM21/VPS33A/ZFYVE1/CHMP1A/VPS18/TRIM32/RAB3GAP2/NBR1/RAB12/SQSTM1/CHMP7/CHMP5/ULK1/MYO6/RUFY4	24
BP	GO:0009226	nucleotide-sugar biosynthetic process	10/2076	29/18986	0.344828	3.15361	4.06657	0.000674487	0.0133258	0.0120363	GNPDA2/NAGK/PMM1/GFUS/NANP/GNPDA1/GFPT1/CMAS/UGDH/FPGT	10
BP	GO:0016032	viral process	72/2076	452/18986	0.159292	1.4568	3.44396	0.000676774	0.0133258	0.0120363	KPNA6/ATG16L1/SP1/PIK3C3/VPS4B/BECN1/TBC1D20/CTDP1/TRIM21/VAPB/ZFYVE1/ADAR/TRIM38/CHMP1A/XPR1/VPS18/IFI16/TRIM59/CDK9/TRIM32/TRIM62/MOGS/TRIM11/TRIM27/PCBP1/SETDB1/SSB/N4BP1/SRPK2/ITGAV/MON1B/EIF2AK2/MGAT4B/MORC2/SHFL/RESF1/TRIM25/HCFC1/IFIH1/NUCKS1/TRIM8/TRIM68/FMR1/RNASEL/TFAP4/IFIT5/EPS15/ZNFX1/CBL/CHMP7/CHMP5/APOBEC3F/STAT1/PLSCR1/ST6GAL1/OAS2/APOBEC3G/APOBEC3B/PARP10/CD28/IFIT1/CDK1/MX1/TOP2…	72
BP	GO:0060966	regulation of gene silencing by regulatory ncRNA	11/2076	34/18986	0.323529	2.95883	4.00549	0.000680968	0.0133258	0.0120363	BCDIN3D/ZSWIM8/ZC3H10/PUM2/ADAR/PRKRA/ELAVL1/RIPK1/MECP2/TRUB1/FMR1	11
BP	GO:0072344	rescue of stalled ribosome	11/2076	34/18986	0.323529	2.95883	4.00549	0.000680968	0.0133258	0.0120363	RNF25/EIF4E2/TRIP4/GIGYF2/MTRFR/SKIC2/ANKZF1/GCN1/ELAC1/UFL1/RNF14	11
MF	GO:0004519	endonuclease activity	28/2173	127/18737	0.220472	1.90105	3.69033	0.000568295	0.0133678	0.0116514	PPP1R8/TSN/XRCC1/APEX2/CPSF3/ASTE1/RPP30/ERCC4/DBR1/RPP38/ELAC2/MUS81/ANKZF1/RNASEH1/MBD4/NUDT16/POP1/ELAC1/FEN1/DNA2/RNASEL/TSNAX/SLFN13/OGG1/AGO2/ERN1/EXO1/POLQ	28
BP	GO:0060337	type I interferon-mediated signaling pathway	20/2076	85/18986	0.235294	2.15188	3.72924	0.000692606	0.0135058	0.0121989	EIF4E2/RNF185/GIGYF2/FADD/YTHDF2/TANK/MUL1/ADAR/STAT2/TRIM41/USP27X/TRIM56/IRF3/SIN3A/IFIH1/STAT1/OAS2/OAS1/USP18/IFI27	20
BP	GO:1902750	negative regulation of cell cycle G2/M phase transition	18/2076	73/18986	0.246575	2.25505	3.76434	0.000698764	0.0135781	0.0122642	TAOK2/BARD1/ZNF830/ETAA1/NBN/DONSON/RAD21/INIP/ORC1/CLSPN/DTL/CHEK1/PLK1/BRCA1/CDK1/AURKB/WEE1/FHL1	18
BP	GO:1901875	positive regulation of post-translational protein modification	28/2076	136/18986	0.205882	1.88289	3.6205	0.000701777	0.013589	0.012274	PEF1/MARCHF7/CUL3/TANK/PHF23/PIAS4/PIAS3/MUL1/DNAJB2/RNF111/BTRC/ARNT/AMER1/DCUN1D4/PSMD10/XIAP/SKP2/UBE2V2/WBP1L/TRIB3/FANCI/CDKN2A/PLK1/INAVA/CDC20/UBE2C/MAGEC2/BIRC3	28
BP	GO:0008334	histone mRNA metabolic process	8/2076	20/18986	0.4	3.65819	4.16735	0.000756258	0.0145929	0.0131808	CPSF3/EXOSC10/SSB/SLBP/LSM11/EXOSC4/UPF1/CPSF2	8
CC	GO:0120114	Sm-like protein family complex	24/2151	119/19960	0.201681	1.87148	3.31373	0.00179715	0.0147669	0.0112136	SART3/RBM42/SNRNP40/SNRNP200/SNRNP27/CD2BP2/USP39/SF3A3/BUD13/DDX23/AAR2/PRPF40A/EFTUD2/SF3B4/TGS1/RBMX2/PRPF6/SF3B3/GEMIN2/LSM11/SNRPD3/FMR1/GEMIN5/GEMIN6	24
BP	GO:2000045	regulation of G1/S transition of mitotic cell cycle	36/2076	191/18986	0.188482	1.72375	3.52236	0.000777842	0.0149572	0.0135099	PLRG1/CDK7/GIGYF2/CTDSP1/SMARCC2/AMBRA1/DPF2/CPSF3/RFWD3/RPA2/CDK2/SMARCD2/PML/CTDSP2/CRLF3/SASS6/ARID1A/LSM11/BTN2A2/RRM1/RBL1/PRKDC/EZH2/CDKN1B/CDKN2A/KANK2/E2F1/CDKN2C/GTSE1/RBM38/E2F7/KIF14/RRM2/WEE1/FHL1/CCND2	36
BP	GO:0072594	establishment of protein localization to organelle	73/2076	462/18986	0.158009	1.44506	3.39331	0.000786023	0.0150623	0.0136047	PEX13/PIK3R4/HTRA2/SIRT6/KPNA6/PEX14/MAIP1/MFN2/PPP3R1/UBE2J2/PIK3C3/BECN1/NUP133/NUP62/TIMM22/TIMM23/PEX12/GGA3/SUMO1/NUP50/NUP107/RAB3GAP1/TNPO3/GCC2/NUP35/KPNB1/HGS/NPEPPS/ADAR/PEX2/MTERF4/NUP54/TOMM40L/EIF4ENIF1/NMT1/PEX19/NUP85/DMAP1/RALA/GRPEL2/IPO9/STK4/PML/TIMM29/VPS25/ELAVL1/AGK/NUP155/UBL4A/TOMM70/RAB3GAP2/VPS13D/MON1B/EFCAB7/TMCO6/TPR/LRWD1/SUFU/BCS1L/UBR5/MED1/PPP1R10/ZFAND6/AP3M1/SQS…	73
BP	GO:0016925	protein sumoylation	17/2076	68/18986	0.25	2.28637	3.72331	0.000822665	0.0156968	0.0141778	SENP1/SUMO1/PIAS4/PIAS3/MUL1/TRIM38/RANGAP1/SLF1/SENP5/HMG20A/PML/TRIM27/ARNT/GNL3L/HDAC7/IFIH1/CDKN2A	17
BP	GO:0006406	mRNA export from nucleus	18/2076	74/18986	0.243243	2.22457	3.69811	0.000830471	0.0156968	0.0141778	IWS1/RBM8A/SMG5/NUP133/NUP107/SMG7/RAE1/CHTOP/SUPT6H/NUP85/NUP155/SMG1/THOC2/XPO1/TPR/UPF1/FMR1/GLE1	18
BP	GO:0051865	protein autoubiquitination	18/2076	74/18986	0.243243	2.22457	3.69811	0.000830471	0.0156968	0.0141778	MARCHF7/RNF185/CUL3/RNF4/TRIM21/CNOT4/TRIM11/TAF1/RNF41/NFX1/RAD18/RNF146/TRIM68/RNF122/CBL/RNF187/UBE2T/BRCA1	18
BP	GO:0060260	regulation of transcription initiation by RNA polymerase II	18/2076	74/18986	0.243243	2.22457	3.69811	0.000830471	0.0156968	0.0141778	MED28/MED12/MED8/MED18/PPM1D/TBP/MED13/MDC1/MED14/MED20/TAF5/TAF1/MED23/MED16/MED7/MED22/MED1/PWWP2A	18
BP	GO:0030488	tRNA methylation	12/2076	40/18986	0.3	2.74364	3.8679	0.000844268	0.0159033	0.0143643	BCDIN3D/THUMPD3/TRMT6/TRMT1L/TRMT61B/TRMT12/METTL2A/MTO1/TRMT5/LCMT2/WDR6/METTL2B	12
BP	GO:0071826	protein-RNA complex organization	42/2076	234/18986	0.179487	1.64149	3.45959	0.000849252	0.0159429	0.0144002	SART3/ABT1/SNRNP200/CD2BP2/USP39/SF3A3/BUD13/DDX23/AAR2/XRCC5/CRNKL1/TFIP11/SF3B4/FAF2/TGS1/RBMX2/TRIM21/COIL/KHDC4/XAB2/METTL17/ADAR/SCAF11/PRPF6/PRKRA/DHX30/CLP1/AGO1/FASTKD2/SF3B3/DDX1/SRPK2/NVL/GEMIN2/SRSF1/SNRPD3/ZNHIT6/GEMIN5/MDN1/PRKDC/GEMIN6/AGO2	42
CC	GO:0071005	U2-type precatalytic spliceosome	13/2151	50/19960	0.26	2.41265	3.47578	0.00196506	0.0159513	0.0121131	CWC22/SNRNP200/MFAP1/SF3A3/BUD13/EFTUD2/PRPF38A/SF3B4/RBMX2/PRPF6/SF3B3/DHX16/SNRPD3	13
CC	GO:0005758	mitochondrial intermembrane space	19/2151	87/19960	0.218391	2.02654	3.33482	0.0020069	0.0159513	0.0121131	HTRA2/NDUFS1/TIMM23/CIAPIN1/CEP89/PANK2/SUOX/TIMM29/AGK/COA7/IMMT/MICU1/NBR1/CPOX/TIMM21/PNPT1/PPOX/TIMM8A/COA6	19
CC	GO:0000932	P-body	21/2151	100/19960	0.21	1.94868	3.3052	0.00201146	0.0159513	0.0121131	CNOT9/EIF4E2/YTHDF2/TRIM21/PNRC2/EIF4ENIF1/TNRC6A/DCP1B/AGO1/EDC4/ELAVL1/MOV10/GARRE1/SHFL/SQSTM1/UPF1/EDC3/AGO2/APOBEC3F/APOBEC3G/APOBEC3B	21
BP	GO:0034504	protein localization to nucleus	54/2076	321/18986	0.168224	1.53849	3.40929	0.000860872	0.0161064	0.0145479	SIRT6/PLRG1/KPNA6/PPP3R1/BARD1/NUP133/OTUD7B/SUPT7L/NUP62/SUMO1/NUP50/NUP107/TNPO3/NUP35/UTP25/KPNB1/ADAR/RANGAP1/NUP54/EIF4ENIF1/NUP85/DMAP1/IPO9/STK4/PML/ELAVL1/NUP155/CTNNA1/CCT4/LMNB2/XPO1/NVL/EFCAB7/TMCO6/TPR/ILRUN/CNEP1R1/SUFU/SIN3A/UBR5/HEATR1/MED1/PPP1R10/TRIM8/SQSTM1/HDGF/PARP1/NUAK2/BYSL/CDKN2A/PLK1/LMNB1/CDK1/LILRB4	54
BP	GO:0007019	microtubule depolymerization	14/2076	51/18986	0.27451	2.51052	3.78466	0.000863875	0.0161082	0.0145495	CLASP1/ARHGEF2/MAP1S/KIF2A/CKAP5/HDAC6/KIF2C/CAMSAP2/KIF18A/KIF18B/TPX2/STMN1/CCSAP/AURKB	14
BP	GO:0044314	protein K27-linked ubiquitination	6/2076	12/18986	0.5	4.57274	4.3377	0.000873666	0.0162361	0.014665	RNF185/TRIM21/UBR4/TRIM62/WSB1/UBE2T	6
BP	GO:0000462	maturation of SSU-rRNA from tricistronic rRNA transcript (SSU-rRNA, 5.8S rRNA, LSU-rRNA)	11/2076	35/18986	0.314286	2.87429	3.88868	0.000895985	0.0165952	0.0149893	ABT1/RRP36/BMS1/TSR2/NOL10/UTP25/UTP3/UTP6/HEATR1/KRI1/BYSL	11
BP	GO:0032204	regulation of telomere maintenance	24/2076	112/18986	0.214286	1.95974	3.56927	0.00091038	0.0168056	0.0151794	SIRT6/XRCC1/XRCC5/ACTR8/SMG5/EXOSC10/ERCC4/TERF2/SLF1/NBN/PML/SMG1/MAP3K4/CCT4/NVL/GNL3L/ACTR5/PPP1R10/CTC1/UPF1/SLX4/PARP1/AURKB/NEK2	24
BP	GO:0006304	DNA modification	10/2076	30/18986	0.333333	3.04849	3.93431	0.00091351	0.0168074	0.015181	TDG/EXOSC3/MBD4/EXOSC4/PARP1/OGG1/UNG/APOBEC3F/APOBEC3G/APOBEC3B	10
BP	GO:0060261	positive regulation of transcription initiation by RNA polymerase II	16/2076	63/18986	0.253968	2.32266	3.68443	0.000964567	0.017688	0.0159764	MED28/MED12/MED8/MED18/TBP/MED13/MDC1/MED14/MED20/TAF5/TAF1/MED23/MED16/MED7/MED22/MED1	16
BP	GO:0051294	establishment of spindle orientation	13/2076	46/18986	0.282609	2.58459	3.7701	0.000972305	0.017771	0.0160514	HTT/CLASP1/DCTN1/PAFAH1B1/ZW10/NUMA1/MAP4/SPDL1/SPAG5/PLK1/SKA1/MAD2L1/CENPA	13
BP	GO:0070918	regulatory ncRNA processing	17/2076	69/18986	0.246377	2.25323	3.65407	0.000982151	0.017892	0.0161606	TSN/BCDIN3D/ZC3H10/PUM2/ADAR/PRKRA/ZC3H7A/AGO1/NUP155/TUT4/RIPK1/TDRD7/PUS10/MECP2/TRUB1/TSNAX/AGO2	17
CC	GO:0008278	cohesin complex	5/2151	10/19960	0.5	4.6397	4.00096	0.00228729	0.0179303	0.0136158	SMC3/RAD21/STAG2/SMC1A/SGO2	5
MF	GO:0046966	nuclear thyroid hormone receptor binding	10/2173	28/18737	0.357143	3.07951	3.98843	0.000784191	0.0180364	0.0157205	THRAP3/BRD8/TRIP12/MED12/MED13/MED16/NCOR1/MED1/ARID5A/TACC1	10
CC	GO:1902555	endoribonuclease complex	10/2151	34/19960	0.294118	2.72924	3.50714	0.00238166	0.0184579	0.0140165	TSN/RPP30/PRKRA/RPP38/CLP1/AGO1/POP1/TSNAX/AGO2/ERN1	10
BP	GO:0032790	ribosome disassembly	12/2076	41/18986	0.292683	2.67672	3.76577	0.00107632	0.0194792	0.0175943	RNF25/EIF4E2/TRIP4/GIGYF2/MTRFR/SKIC2/ANKZF1/GCN1/MTIF2/ELAC1/UFL1/RNF14	12
BP	GO:0040001	establishment of mitotic spindle localization	12/2076	41/18986	0.292683	2.67672	3.76577	0.00107632	0.0194792	0.0175943	HTT/CLASP1/KPNB1/DCTN1/PAFAH1B1/ZW10/NUMA1/SPDL1/ESPL1/PLK1/MAD2L1/CENPA	12
BP	GO:0071786	endoplasmic reticulum tubular network organization	8/2076	21/18986	0.380952	3.48399	3.99053	0.00110534	0.0198747	0.0179515	ZFYVE27/RAB3GAP1/RETREG3/TMEM33/ATL2/RAB3GAP2/ATL3/REEP4	8
BP	GO:1901970	positive regulation of mitotic sister chromatid separation	8/2076	21/18986	0.380952	3.48399	3.99053	0.00110534	0.0198747	0.0179515	CUL3/CDC23/ESPL1/CDCA8/SKA1/CDC20/AURKB/UBE2C	8
BP	GO:0010824	regulation of centrosome duplication	13/2076	47/18986	0.276596	2.5296	3.67871	0.00121137	0.0217105	0.0196097	NUBP1/VPS4B/NUP62/PPP1R35/CHMP1A/ALMS1/SIRT1/CHORDC1/XPO1/SASS6/CHMP5/PLK4/BRCA1	13
BP	GO:0016239	positive regulation of macroautophagy	21/2076	95/18986	0.221053	2.02163	3.49764	0.0012234	0.0218554	0.0197405	BECN1/AMBRA1/PIP4K2C/HTT/CSNK2A1/SMCR8/RAB3GAP1/MUL1/MAP3K7/TRIM32/SIRT1/RAB3GAP2/VPS13D/UFL1/GBA1/ATG2A/ULK1/SESN1/PIM2/RUFY4/ADRB2	21
BP	GO:0007063	regulation of sister chromatid cohesion	7/2076	17/18986	0.411765	3.76578	3.99731	0.00133248	0.0236515	0.0213628	WAPL/SLF1/RAD21/CTCF/FEN1/BUB1/ESPL1	7
BP	GO:0031054	pre-miRNA processing	7/2076	17/18986	0.411765	3.76578	3.99731	0.00133248	0.0236515	0.0213628	BCDIN3D/ADAR/PRKRA/AGO1/TUT4/TRUB1/AGO2	7
BP	GO:0099111	microtubule-based transport	40/2076	225/18986	0.177778	1.62586	3.30894	0.00134119	0.0237301	0.0214338	ATG16L1/PEX14/KIFBP/BBS12/BLOC1S3/TTC21B/HTT/TERF2/COPG1/DYNC1I2/TRAK2/AP3S2/MAP1S/PAFAH1B1/TRAF3IP1/IFT70B/BLOC1S4/MECP2/STK36/CILK1/KIF3B/BLOC1S5/SNAPIN/WDR19/AP3M1/IFT70A/PURA/HDAC6/BORCS6/KIFAP3/IFT81/BICDL1/ARL8A/MREG/LCA5/DYNC2I2/SYNE2/KIF4A/CFAP54/UCHL1	40
BP	GO:0016073	snRNA metabolic process	15/2076	59/18986	0.254237	2.32512	3.5718	0.00135853	0.0239604	0.0216418	INTS12/CDK7/EXOSC10/TOE1/ELL/TUT1/MTREX/METTL16/INTS5/EXOSC3/ZNF143/INTS2/EXOSC4/INTS6L/SNAPC3	15
CC	GO:0030117	membrane coat	20/2151	97/19960	0.206186	1.91328	3.13355	0.00318032	0.0240998	0.0183008	PEF1/CLTC/SEC24C/COPA/COPG1/VPS33A/AFTPH/AP5Z1/VPS39/AP3S2/COPB2/NECAP2/VPS18/KLHL12/ARCN1/SYNRG/AP3M1/AP2B1/VPS41/EPS15	20
CC	GO:0048475	coated membrane	20/2151	97/19960	0.206186	1.91328	3.13355	0.00318032	0.0240998	0.0183008	PEF1/CLTC/SEC24C/COPA/COPG1/VPS33A/AFTPH/AP5Z1/VPS39/AP3S2/COPB2/NECAP2/VPS18/KLHL12/ARCN1/SYNRG/AP3M1/AP2B1/VPS41/EPS15	20
CC	GO:0048188	Set1C/COMPASS complex	6/2151	15/19960	0.4	3.71176	3.65132	0.00328988	0.024656	0.0187232	RBBP5/WDR82/CXXC1/BOD1L1/SETD1B/HCFC1	6
MF	GO:0016891	RNA endonuclease activity, producing 5'-phosphomonoesters	11/2173	34/18737	0.323529	2.78968	3.78307	0.00111883	0.0249956	0.0217862	RPP30/DBR1/RPP38/ELAC2/RNASEH1/NUDT16/POP1/ELAC1/FEN1/AGO2/EXO1	11
MF	GO:0000287	magnesium ion binding	43/2173	231/18737	0.186147	1.60508	3.35157	0.00113507	0.0249956	0.0217862	ADPRS/TDP2/HMGCL/MSH6/MTG2/POLR3A/FOXK2/TDG/TSSK6/CDK2/POLR2A/PPM1B/MAP3K7/STK4/RNASEH1/SIK2/GTPBP10/SRPK2/ADSS2/MORC2/NUDT16/CILK1/YDJC/IMPA1/ENO3/AASDHPPT/FEN1/STK38L/FIGNL1/NUAK2/MSH2/PRIM1/IDH1/PLSCR1/MAP3K6/PLK1/ERN1/FARSA/PRKACB/POLQ/TOP2A/WEE1/EYA2	43
BP	GO:0031329	regulation of cellular catabolic process	73/2076	472/18986	0.154661	1.41445	3.19476	0.001425	0.0250529	0.0226286	PIK3R4/HTRA2/ATG16L1/EXOC1/TRIM23/ATP6V1E1/CASP3/PIK3C3/BECN1/AMBRA1/VPS26A/PIP4K2C/HTT/CSNK2A1/ERCC4/PHF23/TRIM21/FOXK2/SMCR8/RAB3GAP1/MUL1/TSC1/UBR4/TRIM38/IRS1/IFI16/MAP3K7/TRIM32/VHL/TRIM27/SIRT1/RNF41/MFSD8/EHMT2/ARNT/RAB3GAP2/VPS13D/DCAF12/ATP6V1C1/VPS35/PIK3CG/KEAP1/UFL1/TRIM8/SQSTM1/WDR6/TRIM68/HDAC6/ZKSCAN3/STK38L/CPTP/ACER2/ATF6/GBA1/EXOC8/MTLN/TRIB3/ATG2A/ULK1/IDH1/RAB39B/ATP2B4/BCL2L1…	73
CC	GO:0000152	nuclear ubiquitin ligase complex	12/2151	47/19960	0.255319	2.36921	3.26603	0.00340447	0.0251638	0.0191088	PCGF1/BARD1/BCOR/CDC23/CUL7/BUB1B/CBX8/RAD51/CBX6/BRCA1/CDC20/UBE2C	12
CC	GO:0071011	precatalytic spliceosome	13/2151	53/19960	0.245283	2.27608	3.23283	0.00343143	0.0251638	0.0191088	CWC22/SNRNP200/MFAP1/SF3A3/BUD13/EFTUD2/PRPF38A/SF3B4/RBMX2/PRPF6/SF3B3/DHX16/SNRPD3	13
BP	GO:0071824	protein-DNA complex organization	45/2076	262/18986	0.171756	1.57079	3.25966	0.00145162	0.0254402	0.0229784	SART3/MED28/RNF4/SMARCC2/SUPT16H/MED8/MED18/TBP/HAT1/BRF2/BAZ2A/MED14/MED20/TAF5/SUPT6H/SMARCD2/RBBP4/GRWD1/TAF1/DR1/MED23/ASF1A/MED16/MED7/MED22/POGZ/NASP/ARID1A/ATAD2/DAXX/GMNN/MED1/MIS18A/CHAF1B/CHAF1A/MCM2/ASF1B/HJURP/RAD51/CENPE/H3C6/CDT1/CENPA/CDC45/NAP1L2	45
BP	GO:0006388	tRNA splicing, via endonucleolytic cleavage and ligation	6/2076	13/18986	0.461538	4.22099	4.07043	0.00147286	0.0256499	0.0231679	RTCB/C2orf49/CLP1/FAM98A/DDX1/FAM98B	6
BP	GO:0060623	regulation of chromosome condensation	6/2076	13/18986	0.461538	4.22099	4.07043	0.00147286	0.0256499	0.0231679	BAZ1B/SMC4/SMC2/NCAPH/NCAPD2/NCAPG	6
MF	GO:0043997	histone H4K12 acetyltransferase activity	6/2173	12/18737	0.5	4.31132	4.15591	0.0011987	0.0258469	0.0225281	BRPF1/ING4/HAT1/MEAF6/BRD1/JADE2	6
CC	GO:0022624	proteasome accessory complex	8/2151	25/19960	0.32	2.96941	3.42427	0.00360315	0.0258668	0.0196426	PSMC4/PSMD1/PSMD11/PSMD12/PSMD5/PSMD4/PSMD14/PSMD10	8
CC	GO:0030137	COPI-coated vesicle	8/2151	25/19960	0.32	2.96941	3.42427	0.00360315	0.0258668	0.0196426	TMEM199/COPA/COPG1/CCDC115/COPB2/ARCN1/PACSIN1/CCDC88A	8
MF	GO:0004527	exonuclease activity	20/2173	84/18737	0.238095	2.05301	3.50335	0.00123618	0.0261112	0.0227585	RAD1/APEX2/CPSF3/EXOSC10/CNOT6/TOE1/ISG20L2/CNOT6L/DDX1/EXOSC3/DCLRE1B/ERI1/EXOSC4/MGME1/FEN1/POLE/PNPT1/DCLRE1A/EXO1/HELZ2	20
CC	GO:0071014	post-mRNA release spliceosomal complex	5/2151	11/19960	0.454545	4.21791	3.71005	0.00382298	0.0271591	0.020624	CRNKL1/TFIP11/XAB2/YJU2B/CWF19L2	5
BP	GO:0006390	mitochondrial transcription	8/2076	22/18986	0.363636	3.32563	3.82414	0.00157188	0.0272033	0.0245709	KANSL3/THAP11/MTERF4/MTERF1/TFB2M/TWNK/MTERF3/TEFM	8
BP	GO:1902774	late endosome to lysosome transport	8/2076	22/18986	0.363636	3.32563	3.82414	0.00157188	0.0272033	0.0245709	VPS4B/VPS39/CHMP1A/SNAPIN/VPS35/VPS41/CHMP7/CHMP5	8
BP	GO:1900368	regulation of post-transcriptional gene silencing by regulatory ncRNA	10/2076	32/18986	0.3125	2.85796	3.6856	0.00159974	0.0275992	0.0249285	BCDIN3D/ZSWIM8/ZC3H10/PUM2/ADAR/ELAVL1/RIPK1/MECP2/TRUB1/FMR1	10
CC	GO:1904949	ATPase complex	24/2151	126/19960	0.190476	1.76751	3.00353	0.00393164	0.0276431	0.0209915	TMEM199/BRD8/ATP6V1E1/VPS4B/ACTR8/SMARCC2/DPF2/BAZ2A/CCDC115/HMGXB4/YY1AP1/SS18/DMAP1/SMARCD2/RBBP4/BPTF/TRRAP/ARID1A/BAZ1B/SS18L1/ACTR5/ATP6V1C1/ACTR6/ANP32E	24
BP	GO:1902806	regulation of cell cycle G1/S phase transition	39/2076	220/18986	0.177273	1.62124	3.24739	0.00161295	0.0277408	0.0250564	PLRG1/CDK7/GIGYF2/CTDSP1/SMARCC2/AMBRA1/DPF2/CPSF3/RFWD3/RPA2/CDK2/SMARCD2/PML/TAF1/CTDSP2/CRLF3/SASS6/ARID1A/LSM11/BTN2A2/RRM1/RBL1/PRKDC/EZH2/CDKN1B/CDKN2A/KANK2/ATP2B4/E2F1/CDKN2C/APBB1/GTSE1/RBM38/E2F7/KIF14/RRM2/WEE1/FHL1/CCND2	39
MF	GO:0017056	structural constituent of nuclear pore	9/2173	25/18737	0.36	3.10415	3.81305	0.00134124	0.0277637	0.0241988	NUP133/NUP62/NUP107/NUP35/NUP205/NUP54/NUP85/NUP155/TPR	9
BP	GO:0006303	double-strand break repair via nonhomologous end joining	17/2076	72/18986	0.236111	2.15935	3.45331	0.00162683	0.0278928	0.0251937	XRCC1/XRCC5/ASTE1/TFIP11/ERCC4/RIF1/HELQ/NBN/TP53BP1/USP51/PSMD14/DCLRE1B/PRKDC/DCLRE1A/PLK1/POLQ/NSD2	17
BP	GO:0006515	protein quality control for misfolded or incompletely synthesized proteins	9/2076	27/18986	0.333333	3.04849	3.73212	0.0016409	0.0280472	0.0253332	CUL3/PEX12/UBR4/UBE2W/ANKZF1/ZER1/LONP1/UBR5/HDAC6	9
CC	GO:0009295	nucleoid	12/2151	48/19960	0.25	2.31985	3.18169	0.00410241	0.028261	0.0214608	CLPX/DHX30/MTERF1/ELAC2/DBT/FASTKD2/TFB2M/LONP1/TWNK/TEFM/DNA2/POLQ	12
CC	GO:0042645	mitochondrial nucleoid	12/2151	48/19960	0.25	2.31985	3.18169	0.00410241	0.028261	0.0214608	CLPX/DHX30/MTERF1/ELAC2/DBT/FASTKD2/TFB2M/LONP1/TWNK/TEFM/DNA2/POLQ	12
CC	GO:0030686	90S preribosome	8/2151	26/19960	0.307692	2.8552	3.28966	0.00472005	0.0309572	0.0235082	RRP36/MPHOSPH10/PES1/UTP6/NOL6/HEATR1/KRI1/SRFBP1	8
CC	GO:0035371	microtubule plus-end	8/2151	26/19960	0.307692	2.8552	3.28966	0.00472005	0.0309572	0.0235082	CLASP1/DCTN1/NUMA1/CKAP5/KNSTRN/SPAG5/KIF2C/KIF18B	8
CC	GO:0000176	nuclear exosome (RNase complex)	6/2151	16/19960	0.375	3.47978	3.44855	0.00478856	0.0309572	0.0235082	EXOSC10/MTREX/EXOSC3/NVL/EXOSC4/MPHOSPH6	6
CC	GO:0035098	ESC/E(Z) complex	6/2151	16/19960	0.375	3.47978	3.44855	0.00478856	0.0309572	0.0235082	MTF2/RBBP4/SIRT1/PHF19/EED/EZH2	6
CC	GO:1990498	mitotic spindle microtubule	6/2151	16/19960	0.375	3.47978	3.44855	0.00478856	0.0309572	0.0235082	CLTC/TUBG1/HAUS8/MAP1S/HAUS5/SKA1	6
CC	GO:0016591	RNA polymerase II, holoenzyme	18/2151	87/19960	0.206897	1.91988	2.98832	0.00479377	0.0309572	0.0235082	ERCC3/GTF2E1/POLR2B/POLR2D/ATXN7L3/CDK7/TBP/PEX2/USP22/TAF5/POLR2A/MMS19/TAF1/PAAF1/CTR9/TRRAP/GTF2H3/LEO1	18
CC	GO:0016234	inclusion body	16/2151	74/19960	0.216216	2.00636	3.01415	0.00485693	0.0309572	0.0235082	TDP2/PSMC4/HTT/RANGAP1/SLF1/DNAJB2/NBN/RAD18/TPR/KEAP1/ZBTB14/URB2/SQSTM1/HDAC6/EPS15/MIOX	16
CC	GO:0032040	small-subunit processome	16/2151	74/19960	0.216216	2.00636	3.01415	0.00485693	0.0309572	0.0235082	C1orf131/BMS1/XRCC5/MPHOSPH10/NOL10/EXOSC10/UTP25/WDR75/PNO1/UTP3/EMG1/UTP6/NOL6/HEATR1/PRKDC/PDCD11	16
CC	GO:0031519	PcG protein complex	12/2151	49/19960	0.244898	2.27251	3.09943	0.00491058	0.0309614	0.0235113	PCGF1/MTF2/CSNK2A1/UBAP2L/RBBP4/SIRT1/PHF19/EED/ASXL1/EZH2/CBX8/CBX6	12
CC	GO:0010494	cytoplasmic stress granule	19/2151	94/19960	0.202128	1.87562	2.95731	0.00499377	0.0309614	0.0235113	GIGYF2/YTHDF2/TRIM21/OGFOD1/PUM2/KPNB1/UBAP2L/ELAVL1/MOV10/DDX1/SSB/TIA1/ATXN2L/PRRC2C/LARP4/TRIM25/FMR1/ZNFX1/HABP4	19
CC	GO:0070603	SWI/SNF superfamily-type complex	19/2151	94/19960	0.202128	1.87562	2.95731	0.00499377	0.0309614	0.0235113	BRD8/ACTR8/SMARCC2/DPF2/BAZ2A/HMGXB4/YY1AP1/SS18/DMAP1/SMARCD2/RBBP4/BPTF/TRRAP/ARID1A/BAZ1B/SS18L1/ACTR5/ACTR6/ANP32E	19
BP	GO:0051170	import into nucleus	32/2076	172/18986	0.186047	1.70148	3.23808	0.00183794	0.0313185	0.028288	SIRT6/KPNA6/PPP3R1/NUP133/NUP62/SUMO1/NUP50/NUP107/TNPO3/NUP35/KPNB1/ADAR/NUP54/EIF4ENIF1/NUP85/DMAP1/PRKAG1/IPO9/STK4/PML/ELAVL1/NUP155/CDAN1/EFCAB7/TMCO6/TPR/SUFU/UBR5/MED1/PPP1R10/SQSTM1/CDK1	32
BP	GO:0000966	RNA 5'-end processing	11/2076	38/18986	0.289474	2.64737	3.56163	0.00189918	0.0322628	0.0291408	ABT1/RAMAC/RPP30/TGS1/RPP38/CMTR1/SSB/POP1/SNRPD3/PNPT1/CMTR2	11
BP	GO:0044818	mitotic G2/M transition checkpoint	14/2076	55/18986	0.254545	2.32794	3.45557	0.00191648	0.0323581	0.0292269	TAOK2/BARD1/ZNF830/ETAA1/NBN/DONSON/INIP/ORC1/CLSPN/DTL/CHEK1/PLK1/BRCA1/CDK1	14
BP	GO:0046854	phosphatidylinositol phosphate biosynthetic process	14/2076	55/18986	0.254545	2.32794	3.45557	0.00191648	0.0323581	0.0292269	PIK3R4/IP6K1/PIK3C3/BECN1/PIP5K1A/PIP4K2C/SMG1/ITPKC/PIK3CG/IMPA1/PI4K2B/OCRL/PIK3C2B/INPP1	14
BP	GO:0051293	establishment of spindle localization	15/2076	61/18986	0.245902	2.24889	3.42308	0.00194826	0.0327947	0.0296213	HTT/CLASP1/KPNB1/DCTN1/PAFAH1B1/ZW10/NUMA1/MAP4/SPDL1/SPAG5/ESPL1/PLK1/SKA1/MAD2L1/CENPA	15
BP	GO:0050687	negative regulation of defense response to virus	7/2076	18/18986	0.388889	3.55657	3.80216	0.00197611	0.0331627	0.0299537	MICB/MUL1/TRIM38/PPM1B/TRAF3IP1/ILRUN/RNF26	7
BP	GO:0016050	vesicle organization	61/2076	386/18986	0.158031	1.44527	3.09675	0.00201968	0.0337915	0.0305216	PEF1/CUL3/ATP6V1E1/VPS4B/BLOC1S3/TRAPPC13/GOSR1/HPS6/RAB22A/TBC1D20/SEC24C/TMEM127/VPS33A/VAPB/HGS/UBR4/VPS39/CREB1/TRAPPC4/AP3S2/CHMP1A/VPS18/CSNK1D/PAFAH1B1/WASHC5/KLHL12/ANKRD27/VPS25/STX6/STX4/SEC16A/RAB5B/BLOC1S4/VTA1/TRAPPC11/IST1/WASHC4/SLC9A8/RNF26/FHIP1B/BLOC1S5/ALS2/SNAPIN/ATP6V1C1/AP3M1/TMEM9/SAMD9/SQSTM1/PI4K2B/VPS41/EPS15/CHMP7/EXOC8/CHMP5/CORO1C/GOLPH3L/YIPF4/KNL1/VAMP1/SDC1/SPINK2	61
CC	GO:0019867	outer membrane	41/2151	254/19960	0.161417	1.49786	2.77518	0.00550228	0.0338068	0.0256721	RNF185/MFN2/MIEF2/BECN1/AMBRA1/DNAJC11/MUL1/STARD7/SMPD4/TOMM40L/CASP8/ATAD1/AGK/APOOL/TOMM70/IMMT/GPAM/FUNDC1/SLC24A1/MTERF3/CYB5B/BAK1/UFL1/TAFAZZIN/BPHL/CPTP/LPIN1/ZNFX1/MSTO1/MTX3/ULK1/ARMC1/ITPR3/BCL2L1/SYNE2/PLEC/VAMP1/ARMCX2/RSAD2/CNR1/IFI27	41
CC	GO:0000315	organellar large ribosomal subunit	13/2151	56/19960	0.232143	2.15415	3.00576	0.0056816	0.0341635	0.025943	MRPL44/MRPL49/MRPL10/MTERF4/MRPL35/MRPL39/MRPS18A/MRPL28/MRPL13/MRPL50/MRPL30/MRPL15/MRPL19	13
CC	GO:0005762	mitochondrial large ribosomal subunit	13/2151	56/19960	0.232143	2.15415	3.00576	0.0056816	0.0341635	0.025943	MRPL44/MRPL49/MRPL10/MTERF4/MRPL35/MRPL39/MRPS18A/MRPL28/MRPL13/MRPL50/MRPL30/MRPL15/MRPL19	13
CC	GO:0000407	phagophore assembly site	10/2151	38/19960	0.263158	2.44195	3.09204	0.00576071	0.0341635	0.025943	ATG16L1/PIK3C3/BECN1/ZFYVE1/ILRUN/NBR1/SQSTM1/ATG2A/ULK1/STBD1	10
CC	GO:0080008	Cul4-RING E3 ubiquitin ligase complex	10/2151	38/19960	0.263158	2.44195	3.09204	0.00576071	0.0341635	0.025943	AMBRA1/DCAF1/DCAF15/COP1/TRPC4AP/DCAF7/DCAF12/DCAF8/CDKN1B/DTL	10
CC	GO:0000118	histone deacetylase complex	17/2151	82/19960	0.207317	1.92378	2.91312	0.0058931	0.0342525	0.0260105	BRD8/DNTTIP1/CSNK2A1/RCOR3/SAP130/ZNF217/DMAP1/RBBP4/CBX5/ARID4B/TRRAP/NCOR1/SIN3A/HDAC6/ACTR6/TBL1X/ANP32E	17
CC	GO:0000109	nucleotide-excision repair complex	5/2151	12/19960	0.416667	3.86642	3.45184	0.00597661	0.0342525	0.0260105	ERCC3/XRCC1/ERCC4/XPC/SLX4	5
CC	GO:0008540	proteasome regulatory particle, base subcomplex	5/2151	12/19960	0.416667	3.86642	3.45184	0.00597661	0.0342525	0.0260105	PSMC4/PSMD1/PSMD5/PSMD4/PSMD10	5
CC	GO:0097504	Gemini of coiled bodies	5/2151	12/19960	0.416667	3.86642	3.45184	0.00597661	0.0342525	0.0260105	NPAT/GEMIN2/GEMIN5/GEMIN6/HABP4	5
BP	GO:0031571	mitotic G1 DNA damage checkpoint signaling	10/2076	33/18986	0.30303	2.77136	3.56838	0.00207326	0.0342738	0.0309572	GIGYF2/RFWD3/RPA2/CDK2/PML/PRKDC/CDKN1B/GTSE1/RBM38/E2F7	10
BP	GO:0043247	telomere maintenance in response to DNA damage	10/2076	33/18986	0.30303	2.77136	3.56838	0.00207326	0.0342738	0.0309572	XRCC1/ACTR8/TFIP11/ERCC4/TERF2/RIF1/CDK2/NBN/DCLRE1B/ACTR5	10
BP	GO:0044819	mitotic G1/S transition checkpoint signaling	10/2076	33/18986	0.30303	2.77136	3.56838	0.00207326	0.0342738	0.0309572	GIGYF2/RFWD3/RPA2/CDK2/PML/PRKDC/CDKN1B/GTSE1/RBM38/E2F7	10
BP	GO:0060147	regulation of post-transcriptional gene silencing	10/2076	33/18986	0.30303	2.77136	3.56838	0.00207326	0.0342738	0.0309572	BCDIN3D/ZSWIM8/ZC3H10/PUM2/ADAR/ELAVL1/RIPK1/MECP2/TRUB1/FMR1	10
CC	GO:0000124	SAGA complex	8/2151	27/19960	0.296296	2.74945	3.16131	0.00608414	0.0342925	0.0260409	ATXN7L3/SUPT7L/USP22/TAF5/SF3B3/PAAF1/TADA2A/TRRAP	8
CC	GO:0097346	INO80-type complex	8/2151	27/19960	0.296296	2.74945	3.16131	0.00608414	0.0342925	0.0260409	BRD8/ACTR8/YY1AP1/DMAP1/TRRAP/ACTR5/ACTR6/ANP32E	8
BP	GO:0034472	snRNA 3'-end processing	8/2076	23/18986	0.347826	3.18103	3.66708	0.00218151	0.0358492	0.0323802	INTS12/TOE1/TUT1/INTS5/EXOSC3/INTS2/EXOSC4/INTS6L	8
BP	GO:0140861	DNA repair-dependent chromatin remodeling	8/2076	23/18986	0.347826	3.18103	3.66708	0.00218151	0.0358492	0.0323802	SIRT6/TRIP12/SIRT1/USP51/ASF1A/TRRAP/UBR5/HPF1	8
BP	GO:0047496	vesicle transport along microtubule	13/2076	50/18986	0.26	2.37782	3.41807	0.00223835	0.0366744	0.0331256	BLOC1S3/HTT/TRAK2/AP3S2/PAFAH1B1/BLOC1S4/MECP2/KIF3B/BLOC1S5/SNAPIN/AP3M1/KIFAP3/BICDL1	13
CC	GO:0005697	telomerase holoenzyme complex	7/2151	22/19960	0.318182	2.95254	3.18449	0.0066129	0.0369672	0.028072	SMG5/SMG7/NVL/GNL3L/LSM11/SNRPD3/TEP1	7
BP	GO:0035825	homologous recombination	16/2076	68/18986	0.235294	2.15188	3.33403	0.00228731	0.0373505	0.0337362	BARD1/KLHDC3/ERCC4/PSMC3IP/NBN/MUS81/RAD21/NUCKS1/RMI1/SLX4/RAD54L/BRIP1/RAD51AP1/RAD51/BRCA1/TOP2A	16
BP	GO:0006383	transcription by RNA polymerase III	15/2076	62/18986	0.241935	2.21261	3.35088	0.00231487	0.0373505	0.0337362	GTF3C2/GTF3C3/POLR3C/POLR3A/POLR3F/TBP/BRF2/GTF3C1/ELL/ZNF143/RO60/BAZ1B/NAB2/ZNF345/SNAPC3	15
BP	GO:0002566	somatic diversification of immune receptors via somatic mutation	6/2076	14/18986	0.428571	3.91949	3.82879	0.00234031	0.0373505	0.0337362	MSH6/ADAR/MSH2/UNG/EXO1/POLQ	6
BP	GO:0006287	base-excision repair, gap-filling	6/2076	14/18986	0.428571	3.91949	3.82879	0.00234031	0.0373505	0.0337362	ADPRS/PARG/FEN1/LIG1/POLE/PCNA	6
BP	GO:0051177	meiotic sister chromatid cohesion	6/2076	14/18986	0.428571	3.91949	3.82879	0.00234031	0.0373505	0.0337362	SMC3/RAD21/SMC1A/BUB1/BUB1B/SGO2	6
BP	GO:0051255	spindle midzone assembly	6/2076	14/18986	0.428571	3.91949	3.82879	0.00234031	0.0373505	0.0337362	RACGAP1/CDCA8/MAP10/KIF4A/AURKB/KIF23	6
BP	GO:0071888	macrophage apoptotic process	6/2076	14/18986	0.428571	3.91949	3.82879	0.00234031	0.0373505	0.0337362	SIRT1/IRF3/PLEKHO2/CDKN2A/MEF2C/ST6GAL1	6
BP	GO:0090435	protein localization to nuclear envelope	6/2076	14/18986	0.428571	3.91949	3.82879	0.00234031	0.0373505	0.0337362	SUMO1/NUP54/NUP155/LMNB2/PLK1/LMNB1	6
BP	GO:2000105	positive regulation of DNA-templated DNA replication	6/2076	14/18986	0.428571	3.91949	3.82879	0.00234031	0.0373505	0.0337362	CDK2/DBF4B/CDC7/E2F8/CDT1/E2F7	6
MF	GO:1990841	promoter-specific chromatin binding	17/2173	69/18737	0.246377	2.12442	3.38914	0.00188074	0.0381679	0.0332671	ERCC3/PCGF1/ERCC4/ZC3H4/E2F4/POLR2A/SIRT1/IKZF3/SETDB1/EHMT2/MECP2/IRF3/MED1/DNMT1/RBL1/EZH2/STAT1	17
CC	GO:0098800	inner mitochondrial membrane protein complex	12/2151	51/19960	0.235294	2.18339	2.94075	0.00690515	0.0382871	0.0290743	TIMM22/DNAJC11/TIMM23/GRPEL2/TIMM29/AGK/APOOL/IMMT/MICU1/MCU/TIMM21/MTX3	12
BP	GO:0051307	meiotic chromosome separation	5/2076	10/18986	0.5	4.57274	3.95955	0.00244203	0.0384094	0.0346926	ESPL1/KNL1/NCAPH/ZWINT/TTK	5
BP	GO:0070922	RISC complex assembly	5/2076	10/18986	0.5	4.57274	3.95955	0.00244203	0.0384094	0.0346926	ADAR/PRKRA/CLP1/AGO1/AGO2	5
BP	GO:0180012	co-transcriptional RNA 3'-end processing, cleavage and polyadenylation pathway	5/2076	10/18986	0.5	4.57274	3.95955	0.00244203	0.0384094	0.0346926	CPSF7/CPSF3/TUT1/CSTF3/NUDT21	5
BP	GO:1902423	regulation of attachment of mitotic spindle microtubules to kinetochore	5/2076	10/18986	0.5	4.57274	3.95955	0.00244203	0.0384094	0.0346926	BECN1/SIRT1/CDCA8/CDK1/AURKB	5
BP	GO:1990700	nucleolar chromatin organization	5/2076	10/18986	0.5	4.57274	3.95955	0.00244203	0.0384094	0.0346926	SUV39H1/PHF8/BAZ2A/RRP8/SIRT1	5
BP	GO:0022618	protein-RNA complex assembly	39/2076	225/18986	0.173333	1.58522	3.09404	0.00244827	0.0384094	0.0346926	SART3/ABT1/SNRNP200/CD2BP2/USP39/SF3A3/BUD13/DDX23/AAR2/XRCC5/CRNKL1/SF3B4/TGS1/RBMX2/COIL/KHDC4/XAB2/METTL17/ADAR/SCAF11/PRPF6/PRKRA/DHX30/CLP1/AGO1/FASTKD2/SF3B3/DDX1/SRPK2/NVL/GEMIN2/SRSF1/SNRPD3/ZNHIT6/GEMIN5/MDN1/PRKDC/GEMIN6/AGO2	39
MF	GO:0008174	mRNA methyltransferase activity	6/2173	13/18737	0.461538	3.97968	3.89249	0.00200853	0.0385887	0.0336339	METTL14/PCIF1/TRMT61B/METTL16/CMTR1/CMTR2	6
MF	GO:0140713	histone chaperone activity	6/2173	13/18737	0.461538	3.97968	3.89249	0.00200853	0.0385887	0.0336339	IPO9/ASF1A/VPS72/ASF1B/HIRIP3/ANP32E	6
MF	GO:0140297	DNA-binding transcription factor binding	78/2173	488/18737	0.159836	1.37821	3.06625	0.00201332	0.0385887	0.0336339	RNF25/THRAP3/BRD8/SP1/TRIP4/NFE2L2/NIF3L1/TRIP12/MED12/DCAF1/BCOR/CRKL/CTDP1/HIF1AN/NFYB/TDG/TBP/MED13/BAZ2A/XPC/MED14/SMAD4/CREB1/DMAP1/NBN/ELK1/MAP3K7/TRIM32/VHL/STK4/MMS19/TAF1/SIRT1/CBX5/RAD21/RFC1/ARNT/TP53BP1/MED16/ARID1A/HDAC7/NCOR1/ASXL1/DAXX/SIN3A/GMNN/PSMD10/CRTC2/ZBTB49/BBS7/ACTN4/HCFC1/MEF2D/KEAP1/MED1/NUCKS1/PURA/TRIM68/SPEN/PARP1/BBS10/BMAL1/LRIF1/PRKDC/RNF14/PBXIP1/CDKN2A/PDCD11/TE…	78
BP	GO:0006413	translational initiation	25/2076	127/18986	0.19685	1.80029	3.17057	0.00252498	0.0395009	0.0356785	EIF4E2/EIF2B4/ALKBH1/GIGYF2/STK35/KHDRBS1/YTHDF2/EIF5B/EIF2B5/PDIK1L/EIF4EBP2/ABCF1/PML/DDX1/SLBP/LTO1/EIF2AK2/TPR/MTIF2/FMR1/UHMK1/NCK2/AGO2/HABP4/C8orf88	25
CC	GO:1904115	axon cytoplasm	14/2151	64/19960	0.21875	2.02987	2.86787	0.00731059	0.0402082	0.0305332	BLOC1S3/RANGAP1/TRAK2/AP3S2/PAFAH1B1/BLOC1S4/KIF3B/BLOC1S5/SNAPIN/AP3M1/HDAC6/ARL8A/KIF4A/UCHL1	14
BP	GO:0050691	regulation of defense response to virus by host	12/2076	45/18986	0.266667	2.43879	3.38571	0.00259376	0.0403788	0.0364715	MICB/MUL1/PML/IFNLR1/CGAS/TOMM70/SIN3A/APOBEC3F/STAT1/APOBEC3G/AIM2/IL15	12
BP	GO:0071479	cellular response to ionizing radiation	17/2076	75/18986	0.226667	2.07297	3.26219	0.00259568	0.0403788	0.0364715	XRCC5/RAD1/BARD1/TANK/IFI16/ELK1/SIRT1/TP53BP1/CLOCK/TNKS1BP1/NUCKS1/FIGNL1/RAD51AP1/RAD51/BCL2L1/BRCA1/CCND2	17
MF	GO:0008170	N-methyltransferase activity	22/2173	100/18737	0.22	1.89698	3.25747	0.00217029	0.0407054	0.0354788	SUV39H1/METTL22/ZCCHC4/THUMPD3/METTL18/NDUFAF7/METTL16/SETDB1/EHMT2/TFB2M/FBXO11/KMT2B/SETD1B/SMYD5/KMT2D/N6AMT1/PRMT6/METTL13/KMT2C/SUV39H2/EZH2/NSD2	22
MF	GO:1990756	ubiquitin-like ligase-substrate adaptor activity	25/2173	119/18737	0.210084	1.81148	3.2164	0.00222472	0.0407054	0.0354788	PEF1/ZSWIM8/ASB1/FBXO38/AMBRA1/APPBP2/DCAF1/FBXO42/KLHDC3/FEM1B/TRPC4AP/KLHL20/KLHL12/VHL/BTRC/IPP/FBXO11/DCAF12/SPSB2/KEAP1/KLHL2/SKP2/SUV39H2/CDC20/SPSB1	25
MF	GO:0051536	iron-sulfur cluster binding	18/2173	76/18737	0.236842	2.0422	3.29745	0.00225719	0.0407054	0.0354788	NUBP1/NDUFS1/IREB2/CIAPIN1/POLR3F/NDUFS2/METTL17/CIAO3/CDKAL1/GLRX2/PRIM2/PPAT/DNA2/POLE/DPH2/BRIP1/KIF4A/RSAD2	18
MF	GO:0140767	enzyme-substrate adaptor activity	27/2173	132/18737	0.204545	1.76372	3.18928	0.00228107	0.0407054	0.0354788	PEF1/ZSWIM8/ASB1/FBXO38/AMBRA1/APPBP2/DCAF1/FBXO42/KLHDC3/FEM1B/TRPC4AP/KLHL20/KLHL12/VHL/TUT1/BTRC/IPP/FBXO11/DCAF12/SPSB2/KEAP1/KLHL2/SKP2/HPF1/SUV39H2/CDC20/SPSB1	27
BP	GO:1902410	mitotic cytokinetic process	10/2076	34/18986	0.294118	2.68984	3.45546	0.00265338	0.0411609	0.0371778	VPS4B/MITD1/NUP62/CHMP1A/CHMP7/KIF20B/CHMP5/KIF20A/IQGAP3/CEP55	10
BP	GO:0098930	axonal transport	16/2076	69/18986	0.231884	2.12069	3.26761	0.00268132	0.0414781	0.0374644	ATG16L1/BLOC1S3/TERF2/TRAK2/AP3S2/PAFAH1B1/BLOC1S4/MECP2/KIF3B/BLOC1S5/SNAPIN/AP3M1/HDAC6/ARL8A/KIF4A/UCHL1	16
BP	GO:0097352	autophagosome maturation	15/2076	63/18986	0.238095	2.17749	3.28005	0.00273684	0.0422191	0.0381336	PIK3R4/EPG5/PIK3C3/VPS4B/BECN1/PHF23/SMCR8/VPS33A/CHMP1A/MFSD8/SNAPIN/LIX1L/CHMP7/CHMP5/ADRB2	15
MF	GO:0008320	protein transmembrane transporter activity	9/2173	27/18737	0.333333	2.87421	3.5298	0.00248255	0.0430974	0.0375637	PEX13/PEX14/BLOC1S3/TIMM22/TIMM23/PEX12/PEX2/TOMM40L/TOMM70	9
MF	GO:0022884	macromolecule transmembrane transporter activity	10/2173	32/18737	0.3125	2.69458	3.4749	0.0024984	0.0430974	0.0375637	PEX13/PEX14/BLOC1S3/TIMM22/TIMM23/PEX12/PEX2/TOMM40L/TOMM70/SLC15A4	10
BP	GO:0051650	establishment of vesicle localization	36/2076	205/18986	0.17561	1.60603	3.05676	0.00280404	0.0431355	0.0389614	PEF1/CUL3/EXOC1/VPS4B/BLOC1S3/EXOC2/TRAPPC13/HTT/CLASP1/HGS/DCTN1/TRAK2/TRAPPC4/AP3S2/CSNK1D/PAFAH1B1/KLHL12/STXBP3/SEC16A/BLOC1S4/TRAPPC11/MECP2/TBC1D23/C17orf75/KIF3B/BBS7/BLOC1S5/SNAPIN/ACTN4/AP3M1/KIFAP3/BICDL1/EXOC8/MREG/SDC1/MYO5B	36
MF	GO:0008276	protein methyltransferase activity	21/2173	95/18737	0.221053	1.90606	3.20669	0.00254262	0.0431412	0.0376019	SUV39H1/METTL22/METTL18/NDUFAF7/FAM98A/SETDB1/EHMT2/FBXO11/KMT2B/SETD1B/ARMT1/SMYD5/KMT2D/FAM98B/N6AMT1/PRMT6/METTL13/KMT2C/SUV39H2/EZH2/NSD2	21
BP	GO:0045091	regulation of single stranded viral RNA replication via double stranded DNA intermediate	7/2076	19/18986	0.368421	3.36938	3.62043	0.00283625	0.04339	0.0391912	SETDB1/MORC2/RESF1/APOBEC3F/APOBEC3G/APOBEC3B/TOP2A	7
BP	GO:1901978	positive regulation of cell cycle checkpoint	7/2076	19/18986	0.368421	3.36938	3.62043	0.00283625	0.04339	0.0391912	TTI2/TPR/TTI1/CDCA8/KNL1/MAD2L1/AURKB	7
CC	GO:0031968	organelle outer membrane	40/2151	252/19960	0.15873	1.47292	2.62566	0.0080213	0.0437642	0.0332335	RNF185/MFN2/MIEF2/BECN1/AMBRA1/DNAJC11/MUL1/STARD7/SMPD4/TOMM40L/CASP8/ATAD1/AGK/APOOL/TOMM70/IMMT/GPAM/FUNDC1/MTERF3/CYB5B/BAK1/UFL1/TAFAZZIN/BPHL/CPTP/LPIN1/ZNFX1/MSTO1/MTX3/ULK1/ARMC1/ITPR3/BCL2L1/SYNE2/PLEC/VAMP1/ARMCX2/RSAD2/CNR1/IFI27	40
MF	GO:0051540	metal cluster binding	18/2173	77/18737	0.233766	2.01568	3.23469	0.00263267	0.0439487	0.0383056	NUBP1/NDUFS1/IREB2/CIAPIN1/POLR3F/NDUFS2/METTL17/CIAO3/CDKAL1/GLRX2/PRIM2/PPAT/DNA2/POLE/DPH2/BRIP1/KIF4A/RSAD2	18
MF	GO:0017069	snRNA binding	14/2173	54/18737	0.259259	2.2355	3.29308	0.00276947	0.0447282	0.0389851	SART3/EFTUD2/COIL/TOE1/CDK9/TUT1/SF3B3/METTL16/SNRNP35/RO60/LSM11/SNRPD3/RBM41/GEMIN5	14
MF	GO:0008574	plus-end-directed microtubule motor activity	7/2173	18/18737	0.388889	3.35325	3.61783	0.00278535	0.0447282	0.0389851	KIF3B/KIF20B/KIF11/KIF15/KIF18A/KIF18B/KIF14	7
MF	GO:0016893	endonuclease activity, active with either ribo- or deoxyribonucleic acids and producing 5'-phosphomonoesters	12/2173	43/18737	0.27907	2.40632	3.34389	0.00280902	0.0447282	0.0389851	RPP30/DBR1/RPP38/ELAC2/RNASEH1/NUDT16/POP1/ELAC1/FEN1/DNA2/AGO2/EXO1	12
BP	GO:0045947	negative regulation of translational initiation	8/2076	24/18986	0.333333	3.04849	3.5184	0.00296228	0.0448625	0.0405213	EIF4E2/GIGYF2/EIF4EBP2/PML/TPR/FMR1/AGO2/C8orf88	8
BP	GO:0060339	negative regulation of type I interferon-mediated signaling pathway	8/2076	24/18986	0.333333	3.04849	3.5184	0.00296228	0.0448625	0.0405213	EIF4E2/GIGYF2/YTHDF2/MUL1/ADAR/STAT2/OAS1/USP18	8
BP	GO:1901673	regulation of mitotic spindle assembly	8/2076	24/18986	0.333333	3.04849	3.5184	0.00296228	0.0448625	0.0405213	VPS4B/CHMP1A/TPR/CHMP7/CHMP5/CEP97/PLK1/CCSAP	8
BP	GO:0065004	protein-DNA complex assembly	41/2076	242/18986	0.169421	1.54944	3.014	0.00296491	0.0448625	0.0405213	SART3/MED28/RNF4/SUPT16H/MED8/MED18/TBP/HAT1/BRF2/BAZ2A/MED14/MED20/TAF5/RBBP4/GRWD1/TAF1/DR1/MED23/ASF1A/MED16/MED7/MED22/POGZ/NASP/ATAD2/DAXX/GMNN/MED1/MIS18A/CHAF1B/CHAF1A/MCM2/ASF1B/HJURP/RAD51/CENPE/H3C6/CDT1/CENPA/CDC45/NAP1L2	41
CC	GO:0070461	SAGA-type complex	10/2151	40/19960	0.25	2.31985	2.90389	0.00846808	0.04543	0.0344985	ATXN7L3/SUPT7L/USP22/TAF5/MAP3K7/SF3B3/DR1/PAAF1/TADA2A/TRRAP	10
CC	GO:0000178	exosome (RNase complex)	7/2151	23/19960	0.304348	2.82417	3.04206	0.00863672	0.04543	0.0344985	EXOSC10/MTREX/EXOSC3/NVL/EXOSC4/PNPT1/MPHOSPH6	7
CC	GO:1990391	DNA repair complex	7/2151	23/19960	0.304348	2.82417	3.04206	0.00863672	0.04543	0.0344985	PALB2/XRCC5/ASCC1/TP53BP1/PRKDC/FANCI/BRCA1	7
CC	GO:0034451	centriolar satellite	23/2151	127/19960	0.181102	1.68052	2.67374	0.00875789	0.04543	0.0344985	WRAP73/YTHDF2/TRAPPC14/KLHL12/NUDT21/UPF3B/TPGS2/FLII/CEP20/CEP68/BBS7/KEAP1/SPAG9/KNSTRN/LRIF1/MIB1/SPAG5/GPR174/CENPU/PLK1/WDR62/SKA1/TEX9	23
CC	GO:0005741	mitochondrial outer membrane	36/2151	223/19960	0.161435	1.49802	2.59914	0.0088376	0.04543	0.0344985	RNF185/MFN2/MIEF2/BECN1/AMBRA1/DNAJC11/MUL1/STARD7/TOMM40L/CASP8/ATAD1/AGK/APOOL/TOMM70/IMMT/GPAM/FUNDC1/MTERF3/CYB5B/BAK1/UFL1/TAFAZZIN/BPHL/LPIN1/ZNFX1/MSTO1/MTX3/ULK1/ARMC1/BCL2L1/PLEC/VAMP1/ARMCX2/RSAD2/CNR1/IFI27	36
CC	GO:0000812	Swr1 complex	5/2151	13/19960	0.384615	3.569	3.22008	0.00885952	0.04543	0.0344985	BRD8/DMAP1/TRRAP/ACTR6/ANP32E	5
CC	GO:0005677	chromatin silencing complex	5/2151	13/19960	0.384615	3.569	3.22008	0.00885952	0.04543	0.0344985	SUV39H1/BAZ2A/RRP8/SIRT1/EZH2	5
CC	GO:0044615	nuclear pore nuclear basket	5/2151	13/19960	0.384615	3.569	3.22008	0.00885952	0.04543	0.0344985	NUP35/TPR/ZC3HC1/CETN3/MAD2L1	5
CC	GO:0031463	Cul3-RING ubiquitin ligase complex	13/2151	59/19960	0.220339	2.04461	2.79264	0.00897769	0.0456924	0.0346978	PEF1/KCTD10/KCTD5/CUL3/KCTD2/ZSWIM8/TNFAIP1/KLHL20/KLHL12/IPP/KEAP1/KLHL2/KLHL9	13
BP	GO:0051261	protein depolymerization	24/2076	122/18986	0.196721	1.79911	3.10253	0.00307002	0.0463263	0.0418435	VPS4B/CLTC/CLASP1/CAPZA1/TMOD3/ARHGEF2/MAP1S/KIF2A/SPTAN1/FLII/CKAP5/HDAC6/DNAJC6/MICAL1/KIF2C/CAMSAP2/KIF18A/KIF18B/CARMIL1/TPX2/STMN1/NES/CCSAP/AURKB	24
BP	GO:2000134	negative regulation of G1/S transition of mitotic cell cycle	19/2076	89/18986	0.213483	1.9524	3.15549	0.00310877	0.0467837	0.0422566	GIGYF2/CTDSP1/RFWD3/RPA2/CDK2/PML/CTDSP2/CRLF3/BTN2A2/RBL1/PRKDC/EZH2/CDKN1B/KANK2/GTSE1/RBM38/E2F7/WEE1/FHL1	19
BP	GO:2000144	positive regulation of DNA-templated transcription initiation	16/2076	70/18986	0.228571	2.09039	3.20232	0.00312995	0.0469747	0.0424291	MED28/MED12/MED8/MED18/TBP/MED13/MDC1/MED14/MED20/TAF5/TAF1/MED23/MED16/MED7/MED22/MED1	16
MF	GO:0061629	RNA polymerase II-specific DNA-binding transcription factor binding	58/2173	349/18737	0.166189	1.43299	2.95739	0.00301248	0.0469854	0.0409524	RNF25/THRAP3/BRD8/SP1/TRIP4/NFE2L2/NIF3L1/TRIP12/MED12/DCAF1/CRKL/CTDP1/HIF1AN/TBP/MED13/BAZ2A/XPC/MED14/SMAD4/CREB1/DMAP1/ELK1/TRIM32/STK4/MMS19/TAF1/SIRT1/ARNT/TP53BP1/MED16/ARID1A/NCOR1/ASXL1/DAXX/SIN3A/PSMD10/BBS7/ACTN4/MEF2D/KEAP1/MED1/TRIM68/SPEN/PARP1/BBS10/BMAL1/LRIF1/PRKDC/RNF14/CDKN2A/PDCD11/TEAD3/MEF2C/PCNA/ARID5A/TACC1/ETS1/IFI27	58
MF	GO:0016896	RNA exonuclease activity, producing 5'-phosphomonoesters	11/2173	38/18737	0.289474	2.49603	3.34355	0.00304157	0.0469854	0.0409524	CPSF3/EXOSC10/CNOT6/TOE1/ISG20L2/CNOT6L/EXOSC3/ERI1/EXOSC4/PNPT1/HELZ2	11
MF	GO:0008649	rRNA methyltransferase activity	8/2173	23/18737	0.347826	2.99918	3.47471	0.00317636	0.047721	0.0415936	ZCCHC4/TRMT61B/METTL16/FTSJ3/EMG1/TFB2M/NSUN5/MRM1	8
MF	GO:0099122	RNA polymerase II C-terminal domain binding	5/2173	10/18737	0.5	4.31132	3.79361	0.0031814	0.047721	0.0415936	SCAF1/PCIF1/RPRD2/LEO1/RPRD1B	5
BP	GO:0042273	ribosomal large subunit biogenesis	15/2076	64/18986	0.234375	2.14347	3.21054	0.00322029	0.0481999	0.0435357	AFG2B/SURF6/AIRIM/DHX30/SDAD1/PES1/FASTKD2/FTSJ3/MAK16/LTO1/RPL7L1/NVL/NIP7/ZNHIT6/MDN1	15
BP	GO:0018205	peptidyl-lysine modification	27/2076	143/18986	0.188811	1.72677	3.05658	0.00323118	0.0482325	0.0435652	SENP1/ATP7A/SUMO1/PIAS4/PIAS3/MUL1/TRIM38/RANGAP1/METTL18/SLF1/ATAT1/SENP5/HMG20A/LIPT1/PML/TRIM27/SIRT1/EHMT2/ARNT/GNL3L/HDAC7/IFIH1/HDAC6/SIRT4/CDKN2A/CTH/KLF15	27
BP	GO:0031503	protein-containing complex localization	37/2076	214/18986	0.172897	1.58123	2.99602	0.00324782	0.0482601	0.0435901	PPP3R1/BBS12/EPG5/TTC21B/GRIPAP1/DLG3/RIOK2/TSC1/ATAD1/RALA/SDAD1/WASHC5/IPO9/TRAF3IP1/PML/IFT70B/LMNB2/XPO1/CLSTN1/CILK1/KIF3B/SNAPIN/VPS35/WDR19/AP3M1/IFT70A/AP2B1/RCC2/MDN1/KIFAP3/EPS15/IFT81/KIF2C/LMNB1/LCA5/DYNC2I2/DBN1	37
BP	GO:0045910	negative regulation of DNA recombination	13/2076	52/18986	0.25	2.28637	3.25456	0.00325646	0.0482601	0.0435901	MSH6/CSNK2A1/TERF2/RIF1/CGAS/TP53BP1/RECQL5/MSH2/RMI2/MAGEF1/PLK1/POLQ/RADX	13
BP	GO:0098876	vesicle-mediated transport to the plasma membrane	29/2076	157/18986	0.184713	1.68929	3.03869	0.00325973	0.0482601	0.0435901	SNX17/EXOC1/EPG5/VPS26A/EXOC2/GGA3/GRIPAP1/HGS/CCDC93/VPS39/NSF/VPS50/ANKRD27/ARFRP1/STX6/SEC16A/DEF6/CLSTN1/BLZF1/VPS35/RAB12/GOPC/EPS15/EXOC8/INPP5F/GOLPH3L/DENND1B/PREPL/EHD3	29
BP	GO:0098732	macromolecule deacylation	14/2076	58/18986	0.241379	2.20753	3.22705	0.00326788	0.0482601	0.0435901	SIRT6/FNTA/LYPLA2/DESI2/SIRT1/DR1/ABHD17B/TADA2A/HDAC7/ABHD12/HDAC6/SIRT4/SPRED2/SPRED1	14
BP	GO:0008088	axo-dendritic transport	18/2076	83/18986	0.216867	1.98336	3.1458	0.00329786	0.0484444	0.0437566	ATG16L1/BLOC1S3/TERF2/TRAK2/AP3S2/PAFAH1B1/BLOC1S4/MECP2/KIF3B/BLOC1S5/SNAPIN/AP3M1/PURA/HDAC6/KIFAP3/ARL8A/KIF4A/UCHL1	18
BP	GO:2000142	regulation of DNA-templated transcription initiation	18/2076	83/18986	0.216867	1.98336	3.1458	0.00329786	0.0484444	0.0437566	MED28/MED12/MED8/MED18/PPM1D/TBP/MED13/MDC1/MED14/MED20/TAF5/TAF1/MED23/MED16/MED7/MED22/MED1/PWWP2A	18
BP	GO:0051647	nucleus localization	10/2076	35/18986	0.285714	2.61299	3.34655	0.00335634	0.049173	0.0444147	NUDC/DCTN1/PAFAH1B1/CDK9/SIRT1/LMNB2/FHOD1/LMNB1/SYNE2/TACC1	10
BP	GO:0140013	meiotic nuclear division	35/2076	200/18986	0.175	1.60046	2.99108	0.00337097	0.0492571	0.0444907	RAD1/KLHDC3/ERCC4/PSMC3IP/FOXJ2/WASHC5/MUS81/RAD21/ACTR2/EHMT2/SMC4/CDC25B/NPR2/RMI1/SLX4/SMC2/RAD54L/FIGNL1/BRIP1/ESPL1/RAD51AP1/AURKA/KNL1/NCAPH/RAD51/PLK1/FANCA/KIF18A/SKA1/NUF2/ZWINT/TTK/CDC20/TOP2A/ASPM	35
CC	GO:0030532	small nuclear ribonucleoprotein complex	20/2151	107/19960	0.186916	1.73447	2.64741	0.00986618	0.0498425	0.0378492	SART3/RBM42/SNRNP40/SNRNP200/SNRNP27/CD2BP2/USP39/SF3A3/BUD13/DDX23/AAR2/PRPF40A/EFTUD2/SF3B4/TGS1/RBMX2/PRPF6/SF3B3/LSM11/SNRPD3	20

## Sheet: kegg_result
category	subcategory	ID	Description	GeneRatio	BgRatio	RichFactor	FoldEnrichment	zScore	pvalue	p.adjust	qvalue	geneID	Count
Cellular Processes	Cell growth and death	hsa04110	Cell cycle	53/894	158/9434	0.335443	3.53979	10.4162	3.3914e-17	1.12255e-14	9.9957e-15	CDK7/WAPL/SMC3/MAU2/SMAD4/CDK2/CDC23/E2F4/YWHAG/RAD21/ORC2/MCM6/MCM7/STAG2/SMC1A/ORC5/MCM5/SKP2/CDC25B/BUB1/RBL1/DBF4B/MCM3/E2F2/BUB1B/CDC25A/PRKDC/ORC3/ORC1/ESPL1/CDC7/MCM2/CDKN1B/CDKN2A/KNL1/CHEK1/PLK1/MCM4/E2F1/PCNA/CDKN2C/CCNA2/MAD2L1/CDCA5/CCNB1/CDT1/TTK/CDC20/CDK1/CDC45/AURKB/WEE1/CCND2	53
Genetic Information Processing	Replication and repair	hsa03030	DNA replication	19/894	36/9434	0.527778	5.56941	8.88707	5.41044e-11	8.95428e-09	7.97328e-09	RPA2/RFC5/RNASEH1/RFC1/MCM6/RFC2/MCM7/PRIM2/POLD3/MCM5/FEN1/DNA2/LIG1/POLE/MCM3/MCM2/PRIM1/MCM4/PCNA	19
Genetic Information Processing	Translation	hsa03013	Nucleocytoplasmic transport	29/894	108/9434	0.268519	2.83356	6.20047	1.49582e-07	1.65039e-05	1.46958e-05	KPNA6/RBM8A/PHAX/NUP133/NUP62/SUMO1/NUP50/NUP107/TNPO3/NUP35/PYM1/KPNB1/NUP205/RANGAP1/NUP54/RAE1/NUP85/TMEM33/IPO9/NUP155/THOC2/UPF3B/XPO1/TPR/AHCTF1/UPF1/NUP37/GLE1/NUP43	29
Genetic Information Processing	Replication and repair	hsa03460	Fanconi anemia pathway	19/894	55/9434	0.345455	3.64543	6.36597	3.07458e-07	2.54422e-05	2.26548e-05	PALB2/ERCC4/TOP3A/RPA2/MUS81/USP1/FAAP24/FANCL/FANCF/RMI1/POLH/SLX4/BRIP1/FANCI/RMI2/UBE2T/RAD51/FANCA/BRCA1	19
Genetic Information Processing	Replication and repair	hsa03410	Base excision repair	16/894	44/9434	0.363636	3.8373	6.10328	1.20361e-06	7.96793e-05	7.09499e-05	ADPRS/XRCC1/TDG/PARG/RFC5/RFC1/MBD4/RFC2/POLD3/FEN1/LIG1/POLE/PARP1/OGG1/UNG/PCNA	16
Genetic Information Processing	Folding, sorting and degradation	hsa04120	Ubiquitin mediated proteolysis	31/894	142/9434	0.21831	2.30373	5.06457	7.15112e-06	0.000394503	0.000351283	UBOX5/CUL3/UBE2J2/UBE2Z/TRIP12/BIRC6/PIAS4/PIAS3/COP1/UBA3/UBE2H/UBA6/UBE2W/CDC23/TRIM32/VHL/PML/BTRC/FANCL/PPIL2/UBR5/KEAP1/XIAP/SKP2/KLHL9/CUL7/CBL/BRCA1/CDC20/UBE2C/BIRC3	31
Genetic Information Processing	Replication and repair	hsa03430	Mismatch repair	10/894	23/9434	0.434783	4.58808	5.57407	2.01395e-05	0.00095231	0.000847978	MSH6/RPA2/RFC5/RFC1/RFC2/POLD3/LIG1/MSH2/PCNA/EXO1	10
Cellular Processes	Cell growth and death	hsa04115	p53 signaling pathway	19/894	75/9434	0.253333	2.67332	4.70716	5.03711e-05	0.0020841	0.00185578	CASP3/PPM1D/COP1/CDK2/CASP8/GORAB/TP53I3/CDKN2A/CHEK1/PPP1R13L/BCL2L1/GTSE1/SESN1/CCNB1/CDK1/RPRM/RRM2/PERP/CCND2	19
Metabolism	Metabolism of other amino acids	hsa00450	Selenocompound metabolism	8/894	17/9434	0.470588	4.96592	5.29513	7.03213e-05	0.00243521	0.00216842	SEPSECS/SEPHS2/TXNRD1/PAPSS1/MTR/MARS2/CTH/PAPSS2	8
Genetic Information Processing	Translation	hsa03015	mRNA surveillance pathway	23/894	103/9434	0.223301	2.3564	4.47824	7.35714e-05	0.00243521	0.00216842	FIP1L1/PAPOLG/WDR33/CSTF1/GSPT2/RBM8A/CSTF2/CPSF7/WDR82/SMG5/CPSF3/PYM1/SMG7/PPP1CB/CLP1/CSTF3/SMG1/NUDT21/CSTF2T/UPF3B/UPF1/CPSF2/GLE1	23
Cellular Processes	Cell growth and death	hsa04215	Apoptosis - multiple species	11/894	32/9434	0.34375	3.62745	4.81685	0.000103659	0.0031192	0.00277747	HTRA2/CASP3/BECN1/BIRC6/FADD/CASP7/CASP8/BAK1/XIAP/BCL2L1/BIRC3	11
Genetic Information Processing	Replication and repair	hsa03420	Nucleotide excision repair	16/894	63/9434	0.253968	2.68002	4.32869	0.000188725	0.00520567	0.00463536	ERCC3/POLR2B/POLR2D/CDK7/ERCC4/XPC/RPA2/POLR2A/RFC5/RFC1/RFC2/GTF2H3/POLD3/LIG1/POLE/PCNA	16
Genetic Information Processing	Replication and repair	hsa03440	Homologous recombination	12/894	41/9434	0.292683	3.08856	4.33612	0.000287577	0.00732216	0.00651997	PALB2/BARD1/TOP3A/RPA2/NBN/MUS81/POLD3/RAD54L/BRIP1/RAD51/BRCA1/XRCC2	12
Cellular Processes	Cell growth and death	hsa04218	Cellular senescence	28/894	157/9434	0.178344	1.88199	3.60556	0.00074285	0.0167867	0.0149476	PPP3R1/LIN37/RAD1/TSC1/CDK2/PPP1CB/E2F4/NBN/RBBP4/BTRC/SIRT1/LIN52/MCU/SQSTM1/RBL1/E2F2/CDC25A/CDKN2A/CHEK1/ITPR3/E2F1/CCNA2/MYBL2/CCNB1/CDK1/FOXM1/ETS1/CCND2	28
Genetic Information Processing	Folding, sorting and degradation	hsa03018	RNA degradation	17/894	78/9434	0.217949	2.29992	3.72978	0.000834688	0.0167867	0.0149476	CNOT9/EXOSC10/SKIC2/CNOT4/CNOT6/DCP1B/CNOT6L/EDC4/MTREX/EXOSC3/NUDT16/EXOSC4/ENO3/EDC3/PNPT1/MPHOSPH6/BTG2	17
Organismal Systems	Digestive system	hsa04980	Cobalamin transport and metabolism	7/894	18/9434	0.388889	4.10378	4.26441	0.000836638	0.0167867	0.0149476	THAP11/MMUT/ZNF143/MTR/HCFC1/MMACHC/TCN2	7
Human Diseases	Neurodegenerative disease	hsa05014	Amyotrophic lateral sclerosis	54/894	371/9434	0.145553	1.53595	3.40756	0.000862158	0.0167867	0.0149476	PIK3R4/PPP3R1/ACTR1B/PSMC4/CASP3/PIK3C3/DCTN5/BECN1/NDUFS1/NUP133/AMBRA1/NRBF2/NUP62/PSMD1/NUP50/ACTR1A/TANK/NUP107/SMCR8/PSMD11/NUP35/KLC4/VAPB/NUP205/NDUFS2/PSMD12/DCTN1/NUP54/TOMM40L/RAE1/NUP85/PSMD4/NUP155/KLC2/PSMD14/ATXN2L/TPR/DAXX/ALS2/MCU/SQSTM1/HDAC6/NUP37/TUBB/ATF6/GLE1/ATG2A/NUP43/ULK1/RAB39B/ITPR3/BCL2L1/ERN1/COX7B2	54
Cellular Processes	Transport and catabolism	hsa04140	Autophagy - animal	29/894	169/9434	0.171598	1.8108	3.4411	0.0011385	0.0209357	0.018642	PIK3R4/ATG16L1/ATG4B/EPG5/PIK3C3/BECN1/BIRC6/AMBRA1/NRBF2/TANK/SMCR8/VPS33A/ZFYVE1/TSC1/VPS39/IRS1/VPS18/MAP3K7/NBR1/SQSTM1/VPS41/CFLAR/ATG2A/ULK1/RAB39B/BCL2L1/ERN1/PRKACB/DDIT4	29
Genetic Information Processing	Chromosome	hsa03082	ATP-dependent chromatin remodeling	22/894	117/9434	0.188034	1.98424	3.46595	0.00130547	0.0227426	0.020251	BRD8/ACTR8/SMARCC2/DPF2/MRGBP/BAZ2A/MEAF6/SS18/DMAP1/SMARCD2/RBBP4/BPTF/TRRAP/ARID1A/BAZ1B/SS18L1/ACTR5/ACTR6/PHF6/VPS72/BAZ2B/H2AC13	22
Human Diseases	Infectious disease: viral	hsa05169	Epstein-Barr virus infection	33/894	204/9434	0.161765	1.70703	3.30308	0.00152614	0.0252576	0.0224905	MAP2K4/PSMC4/CASP3/FADD/PSMD1/PSMD11/PSMD12/CDK2/STAT2/CASP8/CIR1/PSMD4/MAP3K7/RIPK1/PSMD14/EIF2AK2/IRF3/SIN3A/BAK1/SKP2/E2F2/CDKN1B/STAT1/E2F1/OAS2/MAP3K14/CCNA2/RUNX3/NFKB2/CD3E/TRAF5/OAS1/CCND2	33
Cellular Processes	Cell motility	hsa04814	Motor proteins	32/894	197/9434	0.162437	1.71412	3.27722	0.00166673	0.0262709	0.0233927	ACTR1B/DCTN5/MYL6B/ACTR1A/KLC4/TUBG1/DYNC1I2/DCTN1/CAPZA1/KLC2/KIF2A/TNNC1/KIF3B/KIF22/TUBB/KIFAP3/BICDL1/KIF20B/KIF2C/KIF11/KIFC1/KIF15/CENPE/KIF18A/MYO6/KIF18B/KIF20A/KIF14/KIF4A/KIF23/MYO5B/KIF21B	32
Metabolism	Global and overview maps	hsa01250	Biosynthesis of nucleotide sugars	10/894	37/9434	0.27027	2.85205	3.65193	0.00179634	0.0270268	0.0240658	NAGK/PMM1/GFUS/NANP/GFPT1/GALE/CMAS/UGDH/FPGT/MIOX	10
Human Diseases	Infectious disease: viral	hsa05166	Human T-cell leukemia virus 1 infection	35/894	224/9434	0.15625	1.64884	3.17977	0.00205971	0.0296419	0.0263944	PPP3R1/MAP2K4/RANBP3/NFYB/TBP/SMAD4/CDK2/CREB1/CDC23/ELK1/XPO1/TRRAP/IL15RA/ELK4/CRTC2/XIAP/E2F2/BUB1B/CREB3L4/ESPL1/CDKN2A/CHEK1/BCL2L1/E2F1/CDKN2C/PRKACB/MAP3K14/CCNA2/MAD2L1/CDC20/IL15/NFKB2/CD3E/ETS1/CCND2	35
Cellular Processes	Cell growth and death	hsa04210	Apoptosis	24/894	137/9434	0.175182	1.84863	3.2372	0.00221045	0.0298321	0.0265638	HTRA2/CASP3/FADD/CASP7/CASP8/SPTAN1/RIPK1/LMNB2/CASP6/CASP10/DAXX/BAK1/XIAP/DFFA/PARP1/TRAF1/CFLAR/ITPR3/LMNB1/BCL2L1/ERN1/MAP3K14/PTPN13/BIRC3	24
Genetic Information Processing	Information processing in viruses	hsa03250	Viral life cycle - HIV-1	14/894	64/9434	0.21875	2.30838	3.39795	0.00225318	0.0298321	0.0265638	NELFA/CPSF7/VPS4B/NELFE/TNPO3/HGS/ELL/MAP1S/CDK9/XPO1/APOBEC3F/APOBEC3G/APOBEC3B/MX1	14
Metabolism	Carbohydrate metabolism	hsa00562	Inositol phosphate metabolism	15/894	73/9434	0.205479	2.16834	3.24215	0.0030532	0.0388696	0.0346112	PIK3C3/PIP5K1A/PIP4K2C/ITPKC/MTMR1/PIK3CG/IMPA1/PLCG1/PI4K2B/MINPP1/OCRL/INPP5F/PIK3C2B/INPP1/MIOX	15
Genetic Information Processing	Transcription	hsa03020	RNA polymerase	9/894	34/9434	0.264706	2.79333	3.38922	0.00351859	0.0431353	0.0384096	POLR2B/POLR2D/POLR1H/POLR3C/POLR3A/POLR3F/POLR2A/POLR1B/POLR1G	9

## Sheet: GSEA_Hallmark
ID	Description	setSize	enrichmentScore	NES	pvalue	p.adjust	qvalue	rank	leading_edge	core_enrichment
HALLMARK_E2F_TARGETS	HALLMARK_E2F_TARGETS	200	0.640186620002799	1.79580829500307	1e-10	1.95e-09	1.47368421052632e-09	5167	tags=76%, list=27%, signal=57%	1031/25842/580/701/4175/29028/29089/55143/4172/5511/23468/4171/55723/29127/7283/6839/9837/6790/7153/29893/6241/11004/4288/9738/5111/9125/991/994/7112/10635/4999/6118/8914/7398/9833/9700/203068/983/79733/10051/9126/23165/4174/146909/7374/57122/3925/10714/57405/4678/10615/4436/2146/3070/64785/8243/8493/1786/3835/147841/54962/4176/55635/7884/5982/993/4173/5347/9183/10733/1027/4683/3978/9918/29980/75…
HALLMARK_G2M_CHECKPOINT	HALLMARK_G2M_CHECKPOINT	198	0.572579551831313	1.60562755486598	1e-10	1.95e-09	1.47368421052632e-09	4113	tags=59%, list=21%, signal=47%	1870/7468/1031/699/580/4175/4172/4171/29127/3832/6839/6790/7153/10592/11004/4288/22823/22974/1869/890/5933/991/8317/994/7112/6118/9156/10293/9700/983/5001/10051/4174/9994/57082/3925/4678/2146/8243/3837/4751/3835/10762/5371/56992/993/5347/6760/10733/1027/10036/7514/5885/1810/9212/51659/5119/8452/1058/8318/8438/24137/4605/4085/7272/10664/5558/5813/5426/10721/5048/1062/11065/10024/9585/1874/6426/949…
HALLMARK_MITOTIC_SPINDLE	HALLMARK_MITOTIC_SPINDLE	199	0.496677575710994	1.39297035951314	2.04647488999752e-06	2.66041735699677e-05	2.01057182175195e-05	6912	tags=65%, list=36%, signal=42%	9181/699/29127/9344/3832/6790/7153/11004/22974/23192/6709/7840/55201/23332/9700/134549/983/10051/9126/22920/7248/10163/50650/8243/4751/3835/56992/55704/57679/5347/163786/22930/9793/1453/24137/6654/23637/7272/151987/81/5048/1062/8440/9585/10013/9493/4926/23012/4001/5981/127829/9371/332/9133/996/116840/85378/55722/3797/10565/4627/10300/10928/55755/10403/10128/9266/1063/51174/2035/3619/201176/89941/…
HALLMARK_ANGIOGENESIS	HALLMARK_ANGIOGENESIS	36	-0.530654	-2.05486	1.24726877794997e-05	0.000121608705850122	9.19040152173664e-05	1477	tags=47%, list=8%, signal=44%	6275/4487/5154/10631/2260/5553/8829/351/7056/27242/11167/4060/4023/1281/1462/5196/8993
HALLMARK_DNA_REPAIR	HALLMARK_DNA_REPAIR	150	0.492029296121983	1.36771855792039	8.51689114752514e-05	0.000664317509506961	0.000502048320275166	8117	tags=77%, list=42%, signal=45%	100/7372/5433/2237/11130/8237/5985/5111/5429/10946/5430/2072/2071/6118/10978/7508/129607/30834/10623/10714/286075/2967/5982/8178/4882/7298/3978/1479/55290/11051/65109/124583/5557/4799/8480/5888/1716/5898/7936/6878/50484/54487/11047/4090/3251/5893/1643/6924/8086/9978/5432/5424/23649/6621/7157/1642/6895/9013/51160/5422/5980/5984/2959/6884/51497/5436/7251/10302/25920/5983/2962/9883/8731/9328/6883/27…
HALLMARK_PROTEIN_SECRETION	HALLMARK_PROTEIN_SECRETION	96	0.508228074857766	1.37947508968921	0.000838035087366355	0.00544722806788131	0.0041166635870628	6489	tags=65%, list=34%, signal=43%	9525/538/1213/9276/57403/11311/9183/476/372/27236/4952/163/81611/51606/858/10565/6197/1315/10564/3875/9367/10067/8417/22796/8774/164/23673/667/10282/2778/9554/7251/6845/9570/23033/3482/9805/8729/1182/4074/375/11079/26286/10059/8674/6643/5868/5594/8775/9871/8546/8773/8027/51552/286451/23041/1211/22872/8675/102/6647/9522
HALLMARK_INTERFERON_ALPHA_RESPONSE	HALLMARK_INTERFERON_ALPHA_RESPONSE	97	0.498055488900263	1.3525180256323	0.00170275482641135	0.00948677689000607	0.00716949400594251	3584	tags=43%, list=19%, signal=35%	4061/64108/6737/4343/54809/91543/6773/10906/219285/103/3660/4599/5610/64135/5359/129607/841/55008/7706/54625/3437/23424/3430/85441/11274/23070/87178/3600/3429/4938/55281/9111/7726/834/11054/79132/55601/51056/85363/116071/6890/10628

## Sheet: GSEA_KEGG
ID	Description	setSize	enrichmentScore	NES	pvalue	p.adjust	qvalue	rank	leading_edge	core_enrichment
hsa05310	Asthma	29	-0.908385	-3.44069	1e-10	3.08e-08	2.76842e-08	1110	tags=66%, list=6%, signal=62%	PRG2/IL13/HLA-DMA/FCER1A/IL10/HLA-DPA1/HLA-DQB1/HLA-DQA2/HLA-DRA/HLA-DQA1/HLA-DRB1/HLA-DMB/HLA-DOA/HLA-DPB1/HLA-DRB5/TNF/FCER1G/EPX/RNASE3
hsa04110	Cell cycle	158	0.569128	1.58875	2.54008e-10	3.91172e-08	3.516e-08	6115	tags=72%, list=32%, signal=49%	E2F2/CDKN2C/BUB1/BUB1B/MCM6/MCM3/CCND2/MCM2/YWHAG/CDC23/E2F1/CCNA2/PCNA/RBL1/CDC20/CDK2/CDC7/CDC25B/ORC2/ESPL1/CDK1/ORC5/CCNB1/SMC3/MCM5/CDCA5/KNL1/SMC1A/MCM7/CDT1/CDC25A/MCM4/PLK1/ORC1/CDK7/STAG2/CDKN1B/RAD21/AURKB/SMAD4/CDC45/MAU2/CDKN2A/PRKDC/SKP2/ORC3/MAD2L1/TTK/WAPL/E2F4/CHEK1/WEE1/DBF4B/PKMYT1/ORC4/FZR1/E2F3/CCNB2/CDC27/ANAPC7/PPP2R1A/HDAC1/PPP2R1B/MAD2L1BP/MTBP/ZBTB17/NDC80/PTTG1/RBX1/ANAP…
hsa03013	Nucleocytoplasmic transport	108	0.578571	1.59454	1.46486e-07	1.50392e-05	1.35178e-05	6025	tags=69%, list=31%, signal=48%	PHAX/NUP62/NUP133/NUP43/KPNA6/NUP35/NUP205/NUP107/RBM8A/RANGAP1/IPO9/KPNB1/NUP50/PYM1/NUP37/TPR/XPO1/NUP54/UPF3B/NUP155/THOC2/GLE1/NUP85/RAE1/TNPO3/UPF1/AHCTF1/SUMO1/TMEM33/THOC1/THOC3/IPO8/SRRM1/NDC1/DDX39B/NXT2/NUP188/NUP98/AAAS/THOC5/NUP214/XPO5/NUP153/CASC3/KPNA4/POM121C/KPNA1/NCBP1/UPF2/XPO7/RANBP2/IPO13/POM121/MAGOH/TNPO1/UBE2I/DDX19A/ACIN1/SEH1L/NUP93/SUMO2/NUP88/IPO11/RAN/TNPO2/SEC13/SNUP…
hsa05143	African trypanosomiasis	36	-0.557262	-2.23184	2.12474e-06	0.000163605	0.000147054	1700	tags=47%, list=9%, signal=43%	IL12A/SELE/PRKCG/IDO2/F2RL1/PRKCB/GNAQ/LAMA4/IL10/IL18/TNF/IL6/HBB/HBA1/HBA2/VCAM1/IL1B
hsa05332	Graft-versus-host disease	39	-0.510693	-2.08704	4.51964e-06	0.00027841	0.000250245	1038	tags=38%, list=5%, signal=36%	GZMB/HLA-DMA/HLA-DPA1/HLA-DQB1/HLA-DQA2/HLA-DRA/HLA-DQA1/HLA-DRB1/HLA-DMB/HLA-DOA/HLA-DPB1/HLA-DRB5/TNF/IL6/IL1B
hsa03030	DNA replication	36	0.665596	1.68489	1.4975e-05	0.000768716	0.000690951	3777	tags=69%, list=20%, signal=56%	MCM6/MCM3/MCM2/FEN1/RFC5/PCNA/RPA2/MCM5/POLD3/MCM7/RFC2/MCM4/LIG1/RNASEH1/DNA2/PRIM1/PRIM2/POLE/RFC1/POLD1/POLA2/POLE2/POLE3/POLA1/RFC4
hsa04940	Type I diabetes mellitus	42	-0.447341	-1.87337	3.64883e-05	0.00160549	0.00144307	1238	tags=38%, list=6%, signal=36%	ICA1/PTPRN2/GZMB/HLA-DMA/HLA-DPA1/HLA-DQB1/HLA-DQA2/HLA-DRA/HLA-DQA1/HLA-DRB1/HLA-DMB/HLA-DOA/HLA-DPB1/HLA-DRB5/TNF/IL1B
hsa05330	Allograft rejection	36	-0.48158	-1.92873	7.66946e-05	0.00244948	0.00220169	1038	tags=39%, list=5%, signal=37%	GZMB/HLA-DMA/IL10/HLA-DPA1/HLA-DQB1/HLA-DQA2/HLA-DRA/HLA-DQA1/HLA-DRB1/HLA-DMB/HLA-DOA/HLA-DPB1/HLA-DRB5/TNF
hsa03015	mRNA surveillance pathway	103	0.522639	1.43702	7.95287e-05	0.00244948	0.00220169	6209	tags=54%, list=32%, signal=37%	GSPT2/CSTF2/PAPOLG/CSTF1/CPSF7/FIP1L1/CPSF3/CLP1/SMG5/RBM8A/CSTF2T/WDR82/PYM1/WDR33/SMG1/SMG7/CSTF3/NUDT21/PPP1CB/UPF3B/GLE1/CPSF2/UPF1/SRRM1/DDX39B/PPP2R1A/PPP2R1B/NXT2/PELO/TARDBP/GSPT1/CASC3/PPP2R2A/MSI2/NCBP1/UPF2/SYMPK/CPSF1/MAGOH/RNMT/CPSF4/DDX19A/ACIN1/CPSF6/PABPC1L/PPP2R5B/MAGOHB/PPP2R5D/RNGTT/PPP2R5A/DDX19B/PPP2CB/HBS1L/RNPS1/NCBP2/NXT1
hsa04120	Ubiquitin mediated proteolysis	141	0.494936	1.37663	6.82482e-05	0.00244948	0.00220169	7084	tags=68%, list=37%, signal=43%	CDC23/UBE2H/TRIM32/UBOX5/BIRC6/PIAS3/CDC20/UBE2Z/PIAS4/TRIP12/PML/FANCL/XIAP/BTRC/KLHL9/UBA6/CUL3/UBR5/KEAP1/UBA3/CBL/SKP2/VHL/BRCA1/UBE2C/UBE2W/BIRC3/UBE2J2/COP1/CUL7/PPIL2/HUWE1/UBE2E3/WWP2/FZR1/RCHY1/CDC27/HERC1/ITCH/ANAPC7/TRIM37/CUL4B/UBE3B/DDB2/RBX1/ANAPC10/PIAS1/CUL2/UBE2K/UBE2Q1/DDB1/SMURF1/UBE2O/RHOBTB2/UBE3A/SYVN1/PRPF19/MGRN1/FBXW11/UBE4A/ANAPC2/ANAPC1/UBE3C/UBE2A/BIRC2/SAE1/UBA1/CUL1/…
hsa03008	Ribosome biogenesis in eukaryotes	77	0.550132	1.48166	0.000111337	0.00311742	0.00280206	7212	tags=78%, list=37%, signal=49%	MPHOSPH10/RIOK2/POP1/HEATR1/UTP6/NVL/BMS1/XPO1/NOL6/WDR75/CSNK2A1/GNL3L/MDN1/RPP38/RPP30/EMG1/EFL1/GTPBP4/IMP3/RPP25L/NXT2/NAT10/RRP7A/GAR1/POP4/DKC1/REXO5/TBL3/WDR43/XRN2/REXO1/UTP14A/RBM28/NOP56/IMP4/XRN1/LSG1/CSNK2B/FCF1/GNL2/CSNK2A2/EIF6/AK6/UTP4/TCOF1/AFG2A/RAN/UTP15/GNL3/UTP18/POP7/NXT1/NOB1/WDR3/WDR36/NMD3/NOP10/RPP25/RPP40/DROSHA
hsa04672	Intestinal immune network for IgA production	46	-0.415182	-1.75538	0.000131108	0.00336512	0.00302469	1216	tags=39%, list=6%, signal=37%	TNFSF13/TNFSF13B/HLA-DMA/LTBR/TNFRSF13C/IL10/HLA-DPA1/HLA-DQB1/HLA-DQA2/HLA-DRA/HLA-DQA1/HLA-DRB1/HLA-DMB/HLA-DOA/HLA-DPB1/HLA-DRB5/IL6/CXCL12
hsa03040	Spliceosome	131	0.499335	1.38538	0.00016211	0.00384076	0.00345222	8209	tags=79%, list=42%, signal=46%	PLRG1/SNRNP200/SF3B4/DDX23/SNRNP40/SF3A3/PRPF38A/SF3B3/RBM8A/CRNKL1/SNRNP27/CHERP/XAB2/USP39/PRPF40A/PRPF6/THOC2/SNRPD3/DHX8/EFTUD2/DHX38/PCBP1/DHX16/SRSF1/CDC5L/CDC40/THOC1/THOC3/PPIE/PHF5A/SRSF4/SLU7/PRPF4/SF3B1/DDX39B/HSPA1L/PPIH/PRPF3/DHX15/SNRPB2/SF3A2/PRPF31/PRPF8/HNRNPA3/SNRPG/SNW1/NCBP1/AQR/SF3B6/PRPF19/DDX42/ZMAT2/SNRPA/SF3B2/RBM17/ISY1/SART1/LSM6/SNRPC/PUF60/MAGOH/LSM8/PRPF40B/HSPA1B/SF…
hsa00970	Aminoacyl-tRNA biosynthesis	44	0.599162	1.54397	0.000294365	0.00634126	0.00569977	6369	tags=77%, list=33%, signal=52%	PARS2/HARS2/MARS2/TARS2/SEPSECS/RARS1/GATC/DARS2/FARSA/LARS2/NARS1/AARS1/YARS2/TARS1/QRSL1/CARS1/EARS2/GATB/MARS1/DARS1/FARSB/AARS2/WARS2/MTFMT/IARS2/VARS1/RARS2/TARS3/SARS1/IARS1/YARS1/EPRS1/WARS1/HARS1
hsa03250	Viral life cycle - HIV-1	63	0.555672	1.47642	0.000308828	0.00634126	0.00569977	6384	tags=73%, list=33%, signal=49%	APOBEC3B/MX1/VPS4B/CPSF7/MAP1S/NELFA/HGS/APOBEC3F/ELL/XPO1/CDK9/APOBEC3G/TNPO3/NELFE/APOBEC3C/APOBEC3H/TRIM5/PDCD6IP/NUP153/CHMP6/EP300/SERINC3/CHMP4B/PSIP1/NELFCD/APOBEC3D/CCNT2/CCNT1/TSG101/RANBP2/NELFB/CREBBP/VPS4A/CHMP4A/CPSF6/RAN/MDFIC/MLLT1/SUPT5H/PIN1/BICD2/BST2/SAMHD1/CXCR4/MX2/BICD1
hsa03410	Base excision repair	44	0.573934	1.47896	0.00102059	0.0196463	0.0176588	7009	tags=82%, list=36%, signal=52%	ADPRS/FEN1/RFC5/PCNA/PARG/UNG/TDG/POLD3/PARP1/XRCC1/MBD4/RFC2/LIG1/POLE/RFC1/OGG1/POLG/PARP3/POLD1/POLE2/SMUG1/POLE3/LIG3/NEIL3/RFC4/RFC3/POLL/PARP2/PNKP/APTX/TDP1/POLG2/MUTYH/PARP4/NEIL1/POLE4
hsa03460	Fanconi anemia pathway	54	0.552398	1.45078	0.00130561	0.0231514	0.0208094	5135	tags=61%, list=27%, signal=45%	UBE2T/FANCF/PALB2/RMI1/POLH/ERCC4/RPA2/USP1/RMI2/MUS81/FANCL/TOP3A/FANCI/FAAP24/BRCA1/RAD51/FANCA/BRIP1/SLX4/FANCE/EME1/REV1/PMS2/REV3L/FANCM/ATRIP/RAD51C/WDR48/POLK/POLI/FANCD2/RPA3/RPA1
hsa03083	Polycomb repressive complex	83	0.505816	1.37041	0.001353	0.0231514	0.0208094	7707	tags=76%, list=40%, signal=46%	PHF19/BCOR/DCAF7/MTF2/RBBP4/PCGF1/EZH2/BCORL1/AURKB/CBX6/HCFC1/E2F6/ASXL1/FOXK2/CBX8/EED/MBD6/ASXL2/WDR5B/HDAC1/MGA/BAP1/L3MBTL2/EZH1/RNF2/SUZ12/EP300/PHC2/HDAC2/FBRS/PCGF6/CSNK2B/PHC1/CREBBP/USP45/RING1/RBBP7/MBD5/KDM2B/FBRSL1/RYBP/USP7/PHC3/PHF1/CBX7/YY2/UBE2D2/CBX3/YY1/SFMBT1/YAF2/JARID2/FOXK1/L3MBTL1/PCGF5/PCGF3/SCMH1/TEX10/ASXL3/MAX/AEBP2/SCML2/UBE2D3
hsa03082	ATP-dependent chromatin remodeling	114	0.479793	1.32549	0.0023124	0.0374852	0.0336931	7690	tags=65%, list=40%, signal=39%	BRD8/BAZ2A/DPF2/SMARCC2/ACTR8/PHF6/VPS72/RBBP4/MRGBP/ACTR6/SS18/ARID1A/H2AC13/MEAF6/TRRAP/BPTF/DMAP1/SMARCD2/BAZ1B/SS18L1/ACTR5/BAZ2B/GATAD2B/HDAC1/BRD7/SMARCD1/EP400/UCHL5/INO80D/BICRA/ARID2/POLE3/MCRS1/HDAC2/H2AX/H2AZ1/NFRKB/BRD9/MTA3/INO80E/EPC2/MBD2/MTA2/ACTL6A/RBBP7/BICRAL/RUVBL2/MORF4L2/TFPT/H2AC25/H2AZ2/SMARCC1/SRCAP/YY2/PBRM1/MBD3/YY1/GATAD2A/SMARCA5/SMARCA4/KAT5/INO80C/INO80/CHRAC1/RUVBL…
