# Supplementary material for: RNF25 serves as a novel diagnostic and prognostic biomarker in multiple myeloma: a multi-cohort integrative analysis
Source: Hereditas. 2025 Dec 28;163:18. doi: 10.1186/s41065-025-00631-0 (PMC12853844; doi:10.1186/s41065-025-00631-0)
Supplement: Supplementary file 7 — Supplementary Material 7. [file 41065_2025_631_MOESM7_ESM.xlsx]

## Sheet: ClueGO Results
ID	Term	Ontology Source	Term PValue	Term PValue Corrected with Bonferroni step down	Group PValue	Group PValue Corrected with Bonferroni step down	GOLevels	GOGroups	% Associated Genes	Nr. Genes	Associated Genes Found
GO:0065009	regulation of molecular function	GO_BiologicalProcess-EBI-UniProt-GOA-ACAP-ARAP_25.05.2022_00h00	0.484579	1	0.484579	1	[2]	Group00	11.0027	361	[ACER2, ACTN4, ACVR1C, ADAR, ADNP, ADRB2, AGER, AHSA1, AIM2, ALG10B, ALS2, AMBRA1, ANKRD13C, ANKRD27, ANKRD52, ANP32E, APH1A, APH1B, ARFGAP1, ARHGAP11A, ARHGAP25, ARHGAP30, ARHGEF18, ARHGEF2, ARHGEF3, ASAP3, ATP2B4, ATP7A, AURKA, AURKB, BAK1, BECN1, BIRC3, BIRC6, BOD1L1, BRD1, BRD8, BRPF1, BTRC, BUB1B, BVES, C6orf89, CAB39, CAP1, CARF, CASP10, CASP3, CASP8, CASP8AP2, CBL, CBX8, CCDC88A, CCNA2, CC…
GO:0007610	behavior	GO_BiologicalProcess-EBI-UniProt-GOA-ACAP-ARAP_25.05.2022_00h00	0.00261677	0.117755	0.00261677	0.0418684	[2]	Group01	7.86026	54	[ABHD12, ACTR2, ADA, ADNP, AGER, ALS2, ARCN1, ATAD1, ATP7A, BBS12, BCHE, BTG2, CASP3, CCND2, CNR1, CREB1, DCTN1, DHX8, EHMT2, EIF4EBP2, FADD, FEN1, GBA, GIGYF2, GNPDA1, GPR157, HTR2C, HTRA2, HTT, INPP5F, ITPR3, LHX8, MAFG, MBD1, MECP2, MEF2C, NCOR1, NLGN3, OCRL, PAFAH1B1, PARD3, PEX13, PLA2G6, POMK, RMI1, SEZ6L2, TACO1, TRMT1L, TSC1, TTC21B, UBA6, UCHL1, UCN, VPS35]
GO:0008219	cell death	GO_BiologicalProcess-EBI-UniProt-GOA-ACAP-ARAP_25.05.2022_00h00	0.436388	1	0.436388	1	[2]	Group02	11.8711	269	[ACER2, ACTN4, ACVR1C, ADA, ADAR, ADM, ADNP, ADPRS, AIM2, ALKBH1, ALS2, AMBRA1, ANKRD13C, ANP32E, APBB1, API5, ARHGEF2, ATAD5, ATF6, AURKA, AURKB, BAK1, BARD1, BCL2L1, BECN1, BIRC3, BIRC6, BRCA1, BRD8, BTG2, BUB1, BUB1B, CALHM2, CAPN10, CASP10, CASP3, CASP6, CASP7, CASP8, CASP8AP2, CBL, CCNA2, CCND2, CD200, CD28, CD3E, CDK1, CDK11B, CDKN1B, CDKN2A, CFLAR, CHAC1, CHEK1, CHERP, CHMP1A, CHMP5, CHMP7…
GO:0008283	cell population proliferation	GO_BiologicalProcess-EBI-UniProt-GOA-ACAP-ARAP_25.05.2022_00h00	0.583611	1	0.583611	1	[2]	Group03	11	231	[ACER2, ACVR1C, ADA, ADGRG1, ADM, AGER, AGGF1, AKNA, AMBRA1, ARHGEF2, ARNT, ASPM, ATAD5, ATP7A, AURKB, BAK1, BCHE, BCL2L1, BECN1, BIRC6, BRIP1, BTG2, BTN2A2, BTRC, BUB1, BYSL, C18orf54, C6orf89, CALCRL, CASP3, CCDC117, CCDC88A, CCNA2, CCNB1, CCND2, CCR2, CD200, CD28, CD3E, CDC20, CDC25A, CDC25B, CDC7, CDK1, CDK2, CDK9, CDKN1B, CDKN2A, CDKN2C, CFLAR, CHEK1, CHERP, CHTOP, CIAO1, CLSTN1, CNOT6, CNOT…
GO:0009056	catabolic process	GO_BiologicalProcess-EBI-UniProt-GOA-ACAP-ARAP_25.05.2022_00h00	8.64846e-08	6.65931e-06	8.64846e-08	2.94048e-06	[2]	Group04	14.4698	393	[AASDHPPT, AASS, ABHD12, ABHD17B, ABHD3, ABHD4, ACER2, ACOX3, ADA, ADH5, ADRB2, AGO1, AGO2, AMBRA1, AMER1, ANGEL2, ANKZF1, APOBEC3B, APOBEC3F, APOBEC3G, APPBP2, ARNT, ARNTL, ASB2, ATAT1, ATE1, ATF6, ATG16L1, ATG2A, ATG4B, ATP2B4, ATP6V1C1, ATP6V1E1, AURKA, BARD1, BBS7, BCHE, BDH2, BECN1, BTG2, BTRC, BVES, CASP3, CASP8, CBL, CCDC115, CDC20, CDC23, CDK2, CDKN1B, CDKN2A, CES2, CHAC1, CHAC2, CHMP1A, …
GO:0009058	biosynthetic process	GO_BiologicalProcess-EBI-UniProt-GOA-ACAP-ARAP_25.05.2022_00h00	4.75737e-18	4.42435e-16	4.75737e-18	2.18839e-16	[2]	Group05	14.2488	882	[AASDH, AASDHPPT, AASS, ABCF1, ABHD3, ABHD4, ABT1, ABTB1, ACBD3, ACER2, ACTN4, ACTR2, ACTR5, ACTR6, ACTR8, ADA, ADM, ADNP, ADRB2, ADSS2, AGER, AGK, AGO1, AGO2, AIM2, AKNA, ALAS1, ALG10, ALG10B, ALKBH1, AMBRA1, ANKRD52, APBB1, ARHGEF2, ARID1A, ARID4B, ARID5A, ARNT, ARNTL, ARNTL2, ASCC1, ASXL1, ATAD2, ATAT1, ATF6, ATG16L1, ATMIN, ATP1A1, ATP2B4, ATP7A, ATXN7L3, AURKB, B3GALT4, B3GALT9, B3GNT9, BAZ1…
GO:0009628	response to abiotic stimulus	GO_BiologicalProcess-EBI-UniProt-GOA-ACAP-ARAP_25.05.2022_00h00	0.515657	1	0.515657	1	[2]	Group06	11.9221	147	[ABHD12, ACTN4, ACTR5, ADA, ADM, ADO, ADRB2, ADSS2, AGER, ARHGEF2, ARNT, ATP2B4, ATP7A, AURKB, BAK1, BARD1, BCL2L1, BECN1, BRCA1, BRD1, BRIP1, BTG2, CAB39, CASP3, CASP7, CASP8, CASP8AP2, CBL, CCDC115, CCNA2, CCND2, CDC25A, CDKN1B, CDS1, CFLAR, CHEK1, CHORDC1, CIAO3, CLCN6, CLK2, CLOCK, CNOT6, COP1, DAXX, DDIT4, DHX8, DTL, E2F1, EIF2B4, EIF2B5, ELK1, ERCC3, ERCC4, EYA3, FADD, FBXL6, FEN1, FIGNL1, …
GO:0002252	immune effector process	GO_BiologicalProcess-EBI-UniProt-GOA-ACAP-ARAP_25.05.2022_00h00	0.00199734	0.0938748	0.00199734	0.035952	[2]	Group07	7.97386	61	[ADA, AGER, ARID5A, ATAD5, ATP7A, CBL, CCR2, CD28, CGAS, CLSTN1, DDX1, DENND1B, EHHADH, EXO1, EXOSC3, FADD, FBXO38, GNPDA1, IFI35, IL27RA, IL6R, INAVA, IRF4, ITM2A, LGALS1, LILRB4, LRIF1, MAP3K7, MICA, MR1, MRGPRX2, MSH2, MSH6, NBN, NCKAP1L, NSD2, ORC3, PANX1, PIK3CG, PLA2G6, PLEC, PNKD, POLR2D, RIF1, RSAD2, SANBR, SCNN1B, SEMA4A, SIRT1, SLC15A4, SPINK5, ST3GAL1, STX4, STXBP3, SUPT6H, TANK, TP53B…
GO:0009719	response to endogenous stimulus	GO_BiologicalProcess-EBI-UniProt-GOA-ACAP-ARAP_25.05.2022_00h00	0.100174	1	0.100174	1	[2]	Group08	10.1645	173	[ACTR2, ACVR1C, ADM, ADRB2, AGER, ARHGEF2, ARID1A, ARID4B, ARID5A, ARNTL, ATAT1, ATP1A1, ATP2B4, ATP7A, BCHE, BCL2L1, BCL9, BECN1, BRCA1, BRD8, BRIP1, BTG2, C1QTNF12, CAB39, CALCOCO1, CAPN10, CASP3, CASP6, CASP7, CBL, CCNA2, CDKN1B, CFLAR, CHEK1, CHERP, CHMP5, CLOCK, CNOT9, CREB1, CRKL, CSNK1D, CSTF2, CTNNA1, CXXC1, DAXX, DDIT4, DHX8, DNAJC5, DNMT1, DSTYK, E2F1, EHMT2, EID2, EIF2B4, EIF2B5, EIF4E…
GO:0009987	cellular process	GO_BiologicalProcess-EBI-UniProt-GOA-ACAP-ARAP_25.05.2022_00h00	7.5062e-13	6.75558e-11	7.5062e-13	3.22766e-11	[1]	Group09	11.8007	1987	[AAMP, AAR2, AASDH, AASDHPPT, AASS, ABCF1, ABHD12, ABHD17B, ABHD3, ABHD4, ABRAXAS2, ABT1, ABTB1, ACER2, ACOX3, ACTN4, ACTR2, ACTR5, ACTR6, ACTR8, ACVR1C, ADA, ADAR, ADAT1, ADGRG1, ADH5, ADM, ADNP, ADO, ADPRS, ADRB2, ADSS2, AFTPH, AGER, AGGF1, AGK, AGO1, AGO2, AHCTF1, AHSA1, AIM2, AKNA, ALAS1, ALG10, ALG10B, ALKBH1, ALKBH4, ALMS1, ALS2, AMBRA1, AMER1, ANGEL2, ANKRD13C, ANKRD27, ANKRD52, ANKZF1, AN…
GO:0071840	cellular component organization or biogenesis	GO_BiologicalProcess-EBI-UniProt-GOA-ACAP-ARAP_25.05.2022_00h00	9.70179e-15	8.82863e-13	9.70179e-15	4.26879e-13	[2]	Group10	13.7447	940	[AAR2, ABHD17B, ABRAXAS2, ABT1, ACTN4, ACTR2, ACTR5, ACTR6, ACTR8, ACVR1C, ADAR, ADM, ADNP, ADRB2, AGER, AGK, AGO1, AGO2, AHCTF1, AIM2, ALKBH1, ALKBH4, ALMS1, ALS2, AMBRA1, ANKRD27, ANP32E, AP3M1, AP3S2, APBB1, APOOL, ARFGAP1, ARFIP1, ARHGAP25, ARHGEF18, ARHGEF2, ARID1A, ARID4B, ARL13B, ARMC1, ARPC5, ASAP3, ASB2, ASCC1, ASF1A, ASF1B, ASPM, ASXL1, ATAD1, ATAD2, ATAD3B, ATAT1, ATG16L1, ATG2A, ATG4B…
GO:0019222	regulation of metabolic process	GO_BiologicalProcess-EBI-UniProt-GOA-ACAP-ARAP_25.05.2022_00h00	8.33804e-27	8.0879e-25	8.33804e-27	4.16902e-25	[2, 3]	Group11	14.5665	1030	[AASS, ABCF1, ABT1, ABTB1, ACER2, ACTN4, ACTR2, ACTR5, ACTR6, ACTR8, ACVR1C, ADAR, ADM, ADNP, ADRB2, AFF1, AGER, AGO1, AGO2, AIM2, AKNA, ALG10B, ALKBH1, ALMS1, ALS2, AMBRA1, AMER1, ANGEL2, ANKRD52, APBB1, APH1A, APH1B, ARHGEF2, ARID1A, ARID4B, ARID5A, ARNT, ARNTL, ARNTL2, ASB1, ASCC1, ASXL1, ATAD2, ATAD5, ATF6, ATG16L1, ATG2A, ATMIN, ATP1A1, ATP2B4, ATP6V1C1, ATP6V1E1, ATP7A, ATXN7L3, AURKA, AURK…
GO:0019725	cellular homeostasis	GO_BiologicalProcess-EBI-UniProt-GOA-ACAP-ARAP_25.05.2022_00h00	0.0046811	0.187244	0.0046811	0.0655354	[2, 4]	Group12	8.36408	68	[AGER, AMBRA1, ATP13A3, ATP1A1, ATP2B4, ATP7A, BAK1, C1QTNF12, CCDC115, CCDC51, CCR1, CCR2, CHERP, CHORDC1, CLCN6, CLIC2, DCTN1, DNAJB2, E2F4, ERN1, FOXK2, GLRX2, HTR2C, HTT, IMMT, IREB2, ITPR3, KCNN4, KIF2A, KLF15, MAFG, MAIP1, MCU, MICU1, MTLN, NFE2L2, NUBP1, NUCKS1, PDHX, PLA2G6, PLCG1, PML, PPARD, SCNN1B, SCO1, SIN3A, SIRT1, SLC24A1, SLC29A1, SLC9A6, SLC9A8, SMAD4, SNAPIN, STK39, STX4, STXBP3…
GO:0030029	actin filament-based process	GO_BiologicalProcess-EBI-UniProt-GOA-ACAP-ARAP_25.05.2022_00h00	0.22756	1	0.22756	1	[2]	Group13	10.0346	87	[ACTN4, ACTR2, ALKBH4, ALMS1, ARFIP1, ARHGAP25, ARHGEF18, ARHGEF2, ARPC5, ASAP3, ASB2, ATP1A1, CAP1, CAPN10, CAPZA1, CARMIL1, CCDC88A, CDC42EP3, CFLAR, CLASP1, CORO1C, CTNNA1, CTNNA2, CUL3, DAAM1, DBN1, DHDDS, DSG2, ELMO2, ELMO3, EPDR1, FAM171A1, FHOD1, FLII, FRMD6, IQGAP3, MCU, MICAL1, MYL6B, MYO5B, MYO6, NCAPG, NCK2, NCKAP1L, NOL6, NUAK2, NUP155, PACSIN1, PAFAH1B1, PDCD10, PHACTR4, PIP5K1A, PKP…
GO:0032259	methylation	GO_BiologicalProcess-EBI-UniProt-GOA-ACAP-ARAP_25.05.2022_00h00	2.61221e-11	2.19426e-09	2.61221e-11	1.04489e-09	[2]	Group14	22.9268	94	[AASS, ARID4B, ARMT1, BAZ2A, BCDIN3D, BCOR, BOD1L1, BRCA1, BTG2, CHTOP, CMTR1, CMTR2, COQ5, CTCF, CTR9, CXXC1, DMAP1, DNMT1, EED, EHMT2, EMG1, EZH2, FAM98A, FAM98B, FBXO11, FTSJ3, HCFC1, HELLS, IWS1, KANSL3, KMT2B, KMT2C, KMT2D, LCMT2, LRIF1, MECP2, METTL13, METTL14, METTL16, METTL17, METTL18, METTL22, METTL2A, METTL2B, MIS18A, MLLT6, MRM1, MTF2, MTO1, MTR, N6AMT1, NDUFAF7, NELFA, NELFE, NFYB, NS…
GO:0032879	regulation of localization	GO_BiologicalProcess-EBI-UniProt-GOA-ACAP-ARAP_25.05.2022_00h00	0.000887568	0.0488163	0.000887568	0.0195265	[2, 3]	Group15	9.29184	206	[ABHD17B, ACTN4, ACVR1C, ADA, ADRB2, ALG10B, ANKRD27, APBB1, ARFGAP1, ARFIP1, ARNTL, ATAD1, ATP1A1, ATP2B4, ATP7A, AURKB, BAK1, BARD1, BCL2L1, BECN1, BVES, BYSL, C1QTNF12, CAB39, CACNG6, CAPN10, CBL, CCDC88A, CCR1, CCR2, CCT4, CD200, CDCA5, CDCA8, CDK1, CDK9, CDT1, CENPQ, CEP135, CHERP, CHORDC1, CLASP1, CLIC2, CLIC5, CLOCK, CLTC, CNPY4, CNR1, CREB1, CRKL, CTDSP2, CTNNA1, CXXC1, DBN1, DMAP1, DNAJC…
GO:0042221	response to chemical	GO_BiologicalProcess-EBI-UniProt-GOA-ACAP-ARAP_25.05.2022_00h00	4.1622e-08	3.28814e-06	4.1622e-08	1.49839e-06	[2]	Group16	9.20113	425	[ACER2, ACTN4, ACTR2, ACVR1C, ADA, ADAR, ADH5, ADM, ADNP, ADO, ADPRS, ADRB2, ADSS2, AGER, AIM2, ALAS1, ALKBH1, ANKZF1, ARHGEF2, ARID1A, ARID4B, ARID5A, ARL13B, ARNT, ARNTL, ASXL1, ATAT1, ATF6, ATP1A1, ATP2B4, ATP7A, BAK1, BCHE, BCL2L1, BCL9, BECN1, BIRC3, BLOC1S3, BPHL, BRCA1, BRD8, BRF2, BRIP1, BTG2, BTRC, C1QTNF12, CAB39, CALCOCO1, CALCRL, CAPN10, CARF, CASP3, CASP6, CASP7, CASP8, CBL, CCDC115,…
GO:0140352	export from cell	GO_BiologicalProcess-EBI-UniProt-GOA-ACAP-ARAP_25.05.2022_00h00	0.000388999	0.022951	0.000388999	0.00933599	[2, 4]	Group17	7.90598	74	[ACVR1C, ADM, APBB1, ARFIP1, ARNTL, ATP1A1, BLOC1S3, C1QTNF12, CAPN10, CBL, CCR1, CCR2, CD200, CLASP1, CLOCK, CLSTN1, CNR1, COPG1, CREB1, CXXC1, DNAJC5, EXOC1, EXOC2, EXOC8, FMR1, GOLPH3L, HGS, HTR2C, IRS1, KCNN4, MCU, MECP2, MEF2C, MICAL1, MRGPRX2, NAPB, NCKAP1L, NSF, ORC3, P3H1, PAFAH1B1, PDHX, PIK3C3, PIK3CG, PLA2G6, PNKD, POLR2D, PPARD, PREPL, RAB12, RAB15, RAB3B, RAB3GAP1, RALA, RHBDF2, RSAD…
GO:0044281	small molecule metabolic process	GO_BiologicalProcess-EBI-UniProt-GOA-ACAP-ARAP_25.05.2022_00h00	0.00114594	0.059589	0.00114594	0.0217729	[2]	Group18	9.19363	179	[AASDH, AASDHPPT, AASS, ABHD12, ABHD3, ACER2, ACOX3, ADA, ADH5, ADM, ADSS2, APOBEC3B, APOBEC3F, APOBEC3G, APOL2, ARNT, ATAT1, ATP2B4, ATP7A, BDH2, BPHL, BRCA1, C1QTNF12, CA11, CAD, CARMIL1, CBR4, CES2, CHST15, CLK2, CLPX, CMAS, CMPK2, CNR1, COQ5, COQ9, CPT2, CRTC2, CTDSP2, CTH, DARS2, DBT, DDIT4, DGUOK, DHDDS, DHX8, DIDO1, DUSP12, EHHADH, ELOVL6, ENO3, ENPP4, FADS3, FANCA, FARSA, FIGNL1, FOXK2, F…
GO:0051050	positive regulation of transport	GO_BiologicalProcess-EBI-UniProt-GOA-ACAP-ARAP_25.05.2022_00h00	0.0030972	0.136277	0.0030972	0.0464579	[2, 3, 4, 5]	Group19	8.5041	83	[ACTN4, ADRB2, ALG10B, APBB1, ATAD1, BAK1, C1QTNF12, CAPN10, CBL, CCR1, CCR2, CDK1, CHORDC1, CLASP1, CNR1, CREB1, CTDSP2, CXXC1, DMAP1, EFCAB7, EHD3, EXOC1, FHL1, FMR1, GOLPH3L, HGS, HTRA2, HTT, IL15, IL15RA, IRS1, KCNN4, KHDRBS1, KIF20B, KLF15, LDLRAP1, MBD1, MCU, MFGE8, MIB1, MIEF2, MLLT6, MSN, NCKAP1L, NFE2L2, NLGN3, NMT1, NPEPPS, NUMA1, PDCD10, PDHX, PKP2, PLA2G6, PLCG1, POLR2D, PPARD, PPP3R1…
GO:0006950	response to stress	GO_BiologicalProcess-EBI-UniProt-GOA-ACAP-ARAP_25.05.2022_00h00	4.10934e-06	0.000287654	4.10934e-06	0.000119171	[2]	Group20	13.3856	563	[ABCF1, ABHD12, ABRAXAS2, ACER2, ACTN4, ACTR2, ACTR5, ACTR8, ADA, ADAR, ADH5, ADM, ADO, ADPRS, ADRB2, AGBL5, AGER, AIM2, AKNA, ALKBH1, ALS2, AMBRA1, ANKZF1, AP5Z1, APBB1, APEX2, APOBEC3B, APOBEC3F, APOBEC3G, APOL2, ARHGEF2, ARID1A, ARID5A, ARMT1, ARNT, ARNTL, ASCC1, ASF1A, ATAD5, ATAT1, ATF6, ATG16L1, ATMIN, ATP2B4, ATP7A, ATXN7L3, AURKA, BAK1, BARD1, BAZ1B, BCL2L1, BECN1, BIRC3, BLOC1S3, BLOC1S4…
GO:0051093	negative regulation of developmental process	GO_BiologicalProcess-EBI-UniProt-GOA-ACAP-ARAP_25.05.2022_00h00	0.0446628	1	0.0446628	0.535954	[2, 3, 4]	Group21	9.375	93	[ACTN4, ADRB2, AGO1, ARID4B, ARNTL, ASPM, ASXL1, ATP2B4, BBS12, BCL2L1, BCOR, CCR1, CCR2, CDKN1B, CDKN2A, CFLAR, CHERP, COL4A3, CORO1C, CTDP1, CTDSP1, CTNNA1, CTR9, CXXC1, DMAP1, DNMT1, DPF2, E2F1, E2F2, EIF4ENIF1, ELAPOR2, EZH2, FOXJ2, FZD7, GDI1, HDAC7, HGS, HMG20A, ID3, INPP5F, ITGAV, KIFAP3, LEO1, LILRB4, MBD1, MBD4, MECP2, MED1, MED28, METTL14, MIB1, MUL1, NBR1, NFE2L2, NPR2, OCRL, PEX2, PIA…
GO:0051241	negative regulation of multicellular organismal process	GO_BiologicalProcess-EBI-UniProt-GOA-ACAP-ARAP_25.05.2022_00h00	0.000997455	0.0538626	0.000997455	0.0209466	[2, 3, 4]	Group22	8.37887	92	[ACVR1C, ADA, ADM, ADRB2, AGER, AGO1, ARID4B, ARNTL, ASB1, ATP1A1, ATP2B4, BCOR, BTN2A2, CALCRL, CCR1, CCR2, CD200, CDKN1B, CDKN2A, CHSY1, COL4A3, CORO1C, CPTP, CTDP1, CTDSP1, CTNNA1, CXXC1, DMAP1, E2F2, EHHADH, ELAPOR2, EZH2, FOXJ2, FZD7, GBA, GDI1, GPATCH3, HDAC7, HGS, IL15, IL27RA, ILRUN, IP6K1, KIFAP3, LILRB4, LPIN1, MBD1, MECP2, MEF2C, MUL1, N4BP1, NCKAP1L, OAS1, OTUD5, OTUD7B, PDCD10, PIAS3…
GO:0003008	system process	GO_BiologicalProcess-EBI-UniProt-GOA-ACAP-ARAP_25.05.2022_00h00	3.42601e-23	3.28897e-21	3.42601e-23	1.67875e-21	[2]	Group23	5.86558	144	[ACTR2, ADA, ADH5, ADM, ADNP, ADRB2, AGER, APBB1, ATAD1, ATF6, ATP1A1, ATP2B4, BBS10, BBS7, BCHE, BECN1, BLOC1S4, BTG2, BVES, CALCRL, CASP3, CCND2, CCR2, CDK9, CDKN1B, CFAP54, CFLAR, CHM, CLIC2, CLIC5, CNR1, COL4A3, COPA, CREB1, CRYZ, CTDP1, CTNNA2, CXXC1, DCTN1, DGCR2, DHX8, DLGAP4, DSG2, E2F1, E2F4, EHD3, EHMT2, EIF4EBP2, EYA3, EZH2, FAM161A, FBXO11, FEN1, FMR1, FNTA, FOXM1, GBA, GIGYF2, GNPDA1…
GO:0051301	cell division	GO_BiologicalProcess-EBI-UniProt-GOA-ACAP-ARAP_25.05.2022_00h00	5.27532e-23	5.01156e-21	5.27532e-23	2.53215e-21	[2]	Group24	24.6313	167	[ABRAXAS2, ACTR2, ACTR8, AHCTF1, AKNA, ALKBH4, ARHGEF2, ARL8A, ASPM, AURKA, AURKB, BCL2L1, BECN1, BIRC6, BOD1L1, BRIP1, BUB1, BUB1B, CCNA2, CCNB1, CCND2, CCP110, CCSAP, CDC20, CDC23, CDC25A, CDC25B, CDC7, CDCA5, CDCA8, CDK1, CDK14, CDK2, CDK7, CDKN2A, CDT1, CENPA, CENPE, CEP55, CETN3, CHMP1A, CHMP5, CHMP7, CKAP5, CLASP1, CLTC, CTDP1, CUL3, CUL7, DCLRE1A, DCTN1, DHDDS, DR1, E2F7, E2F8, EML4, ESPL1…
GO:0051321	meiotic cell cycle	GO_BiologicalProcess-EBI-UniProt-GOA-ACAP-ARAP_25.05.2022_00h00	0.000235668	0.0143757	0.000235668	0.0058917	[2, 3]	Group25	18.4818	56	[ACTR2, ASPM, AURKA, BRIP1, BUB1, BUB1B, CDC20, CDC23, CDC25A, CDC25B, CDK2, DUSP12, EHMT2, ERCC4, ESPL1, EXO1, FANCA, FIGNL1, FOXJ2, KIF18A, KLHDC3, MSH6, MUS81, NBN, NCAPD2, NCAPH, NEK2, NPR2, NUF2, NUMA1, OSGIN2, PDIK1L, PLK1, PSMC3IP, RAD1, RAD21, RAD51, RAD51AP1, RAD54L, RMI1, SGO2, SLX4, SMC1A, SMC2, SMC3, SMC4, STAG2, STK35, TOP2A, TOP3A, TTK, TUBG1, WASHC5, XRCC2, YTHDF2, ZW10]
GO:0051640	organelle localization	GO_BiologicalProcess-EBI-UniProt-GOA-ACAP-ARAP_25.05.2022_00h00	1.69113e-08	1.35291e-06	1.69113e-08	6.25719e-07	[2]	Group26	19.0789	116	[ACTN4, ACTR2, AP3M1, AP3S2, ARCN1, ARMC1, ASPM, AURKB, BBS7, BECN1, BICDL1, BLOC1S3, BLOC1S4, BLOC1S5, BORCS6, BVES, C17orf75, CBL, CCNB1, CDC23, CDCA5, CDCA8, CDT1, CENPA, CENPE, CENPQ, CEP55, CHMP1A, CHMP5, CHMP7, CLASP1, CLSTN1, COPG1, CSNK1D, CUL3, DCTN1, EML4, ESPL1, ESYT1, EXOC1, EXOC2, EXOC8, FAM98A, FHOD1, HDAC6, HGS, HPS6, HTT, KIF14, KIF18A, KIF22, KIF2C, KIF3B, KIFAP3, KIFC1, KLC2, KL…
GO:0055085	transmembrane transport	GO_BiologicalProcess-EBI-UniProt-GOA-ACAP-ARAP_25.05.2022_00h00	2.32486e-11	1.99938e-09	2.32486e-11	9.7644e-10	[2, 4]	Group27	6.77083	117	[ACTN4, ADRB2, ALG10B, ATP13A3, ATP1A1, ATP2B4, ATP6V1C1, ATP6V1E1, ATP7A, BAK1, BLOC1S3, C1QTNF12, CAB39, CACNG6, CALHM2, CAPN10, CCDC51, CCR2, CHERP, CHORDC1, CLCN6, CLIC2, CLIC5, CNNM3, CNR1, COX15, COX7B2, CPT2, EHD3, FHL1, FMR1, GOPC, GRPEL2, HPSE, HTR2C, HTT, IRS1, ITGAV, ITPR3, KCNA3, KCNN4, KCNS3, KIF2A, KLF15, LONP1, MAIP1, MCU, MEF2C, MFSD14B, MFSD5, MFSD6, MFSD8, MICU1, NDUFS1, NDUFS2,…
GO:0061919	process utilizing autophagic mechanism	GO_BiologicalProcess-EBI-UniProt-GOA-ACAP-ARAP_25.05.2022_00h00	9.20578e-05	0.00579964	9.20578e-05	0.0023935	[2]	Group28	16.6667	98	[ACER2, ADRB2, AMBRA1, ATF6, ATG16L1, ATG2A, ATG4B, ATP6V1C1, ATP6V1E1, BECN1, CASP3, CHMP1A, CHMP5, CHMP7, CLTC, CPTP, DCAF12, DNPEP, EHMT2, EPG5, ERCC4, ERN1, EXOC1, EXOC8, FOXK2, FUNDC1, GBA, HDAC6, HGS, HTRA2, HTT, IFI16, ILRUN, KEAP1, KIF2A, LIX1L, LRBA, MAGEA3, MAGEA6, MAP1S, MAP3K7, MFN2, MFSD8, MUL1, NBR1, NRBF2, PHF23, PIK3C2B, PIK3C3, PIK3R4, PIM2, PIP4K2C, RAB12, RAB39B, RAB3GAP1, RAB3…
GO:0007017	microtubule-based process	GO_BiologicalProcess-EBI-UniProt-GOA-ACAP-ARAP_25.05.2022_00h00	5.16565e-08	4.02921e-06	5.16565e-08	1.80798e-06	[2]	Group29	16.998	171	[ABRAXAS2, ACTR2, ALMS1, AP3M1, AP3S2, ARHGEF2, ARL8A, ASPM, ATAT1, ATP2B4, AURKA, AURKB, BBS12, BICDL1, BLOC1S3, BLOC1S4, BLOC1S5, BORCS6, BRCA1, CAMSAP2, CCDC88A, CCNB1, CCP110, CCSAP, CDC20, CDCA8, CDK1, CDK2, CDKN1B, CENPA, CENPE, CEP126, CEP135, CEP20, CEP350, CEP44, CEP68, CEP85, CEP97, CETN3, CFAP54, CHEK1, CHMP1A, CHMP5, CHMP7, CHORDC1, CILK1, CKAP5, CLASP1, CLTC, COPG1, CSNK1D, CUL7, DCT…
GO:0065008	regulation of biological quality	GO_BiologicalProcess-EBI-UniProt-GOA-ACAP-ARAP_25.05.2022_00h00	2.73458e-07	2.02359e-05	2.73458e-07	8.75067e-06	[2]	Group30	9.11862	359	[ABHD17B, ABHD4, ACOX3, ACTR2, ACVR1C, ADA, ADAR, ADGRG1, ADH5, ADM, ADNP, ADRB2, AGER, AGO1, AGO2, ALAS1, ALMS1, ALS2, AMBRA1, ANGEL2, AP2B1, ARNT, ARNTL, ARPC5, ASXL1, ATAD1, ATP13A3, ATP1A1, ATP2B4, ATP7A, AURKA, BAK1, BARD1, BBS10, BBS12, BCHE, BCL2L1, BDH2, BLOC1S3, BLOC1S4, BORCS6, BRD1, BTG2, BTRC, BVES, C1QTNF12, CAPN10, CAPZA1, CARMIL1, CASP3, CCDC115, CCDC51, CCR1, CCR2, CCSAP, CCT4, CD…
GO:0007059	chromosome segregation	GO_BiologicalProcess-EBI-UniProt-GOA-ACAP-ARAP_25.05.2022_00h00	2.09163e-20	1.96614e-18	2.09163e-20	9.83068e-19	[2]	Group31	27.9703	113	[ABRAXAS2, ACTR2, ARID1A, ARL8A, AURKB, BAZ1B, BECN1, BRCA1, BRIP1, BUB1, BUB1B, CCNB1, CDC20, CDC23, CDCA5, CDCA8, CDT1, CENPE, CENPQ, CEP55, CEP85, CHMP1A, CHMP5, CHMP7, CIAO1, CSNK2A1, CTCF, CUL3, DPF2, DSCC1, DUSP12, EHMT2, EML4, ERCC4, ESPL1, FEN1, HASPIN, HJURP, KCNN4, KIF11, KIF14, KIF18A, KIF18B, KIF22, KIF23, KIF2C, KIF4A, KIFC1, KNL1, KNSTRN, KPNB1, MAD2L1, MAP10, MAP1S, MAU2, MCMBP, MI…
GO:0007155	cell adhesion	GO_BiologicalProcess-EBI-UniProt-GOA-ACAP-ARAP_25.05.2022_00h00	2.33306e-11	1.9831e-09	2.33306e-11	9.56555e-10	[2]	Group32	6.59548	105	[ACER2, ACTN4, ADA, ADGRG1, AGER, AGGF1, AKNA, AMBRA1, ARID1A, BCAN, BLOC1S4, BTN2A2, BVES, CARMIL1, CASP3, CCNA2, CCR1, CCR2, CD200, CD28, CD3E, CDKN2A, CLASP1, CLDN12, CLSTN1, COL4A3, CORO1C, CRKL, CTNNA1, CTNNA2, CTNNAL1, CXXC1, DGCR2, DLG3, DSG2, DUSP12, DUSP28, ELMO2, EPDR1, ETS1, FADD, FZD7, GFUS, GPAM, HAPLN3, HPSE, IGSF11, IL15, IL27RA, ITGAV, ITGB7, KIF14, KIFAP3, LAX1, LGALS1, LILRB4, L…
GO:0007267	cell-cell signaling	GO_BiologicalProcess-EBI-UniProt-GOA-ACAP-ARAP_25.05.2022_00h00	3.37012e-10	2.7972e-08	3.37012e-10	1.31435e-08	[2, 3]	Group33	7.0906	126	[ACVR1C, ADGRG1, ADM, ADNP, ADRB2, AGER, ALS2, AMER1, ARNTL, ASPM, ATAD1, BCHE, BCL9, BTRC, C1QTNF12, CALCOCO1, CAPN10, CCDC88A, CCR1, CCR2, CDC20, CDK14, CEP89, CGAS, CLOCK, CLSTN1, CNR1, CREB1, CRKL, CSNK1D, CSNK2A1, CTHRC1, CTR9, CUL3, CXXC1, CXXC4, DAAM1, DBN1, DGKE, DHX8, DLGAP4, DNAJC5, EIF4EBP2, EZH2, FJX1, FMR1, FNTA, FOXM1, FZD6, FZD7, HMGXB4, HTR2C, IGSF11, IL15, IRS1, ITGAV, ITPR3, JRK…
GO:0001816	cytokine production	GO_BiologicalProcess-EBI-UniProt-GOA-ACAP-ARAP_25.05.2022_00h00	0.123558	1	0.123558	1	[2, 5]	Group34	9.64912	77	[ADGRG1, AGER, AIM2, ARHGEF2, ARID5A, ARNT, ASB1, BRCA1, BTN2A1, BTN2A2, CASP8, CCR2, CD200, CD28, CD3E, CGAS, CLSTN1, CPTP, DDX1, DENND1B, EHHADH, EIF2AK2, EZH2, FADD, GBA, GPAM, GPATCH3, HDAC7, HPSE, IFI16, IFIH1, IL15, IL16, IL27RA, IL6R, ILRUN, INAVA, IRF3, IRF4, ITGAV, KPNA6, LILRB4, MAP3K7, MUL1, N4BP1, NCKAP1L, OAS1, OAS2, OTUD5, OTUD7B, PANX1, PIK3CG, PML, POLR3A, POLR3C, POLR3F, PPM1B, R…
GO:0016032	viral process	GO_BiologicalProcess-EBI-UniProt-GOA-ACAP-ARAP_25.05.2022_00h00	0.00103573	0.0548939	0.00103573	0.0207147	[1]	Group35	16.5533	73	[ADAR, APOBEC3B, APOBEC3F, APOBEC3G, ATG16L1, BCL2L1, CD28, CDK1, CDK9, CHMP1A, CHMP5, CHMP7, CTDP1, EIF2AK2, EPS15, FMR1, HCFC1, IFI16, IFI27, IFIH1, IFIT1, IFIT5, IST1, ITGAV, ITGB7, KPNA6, LGALS1, LY6E, MGAT4B, MITD1, MOGS, MON1B, MORC2, MX1, N4BP1, NUCKS1, OAS1, OAS2, PARP10, PCBP1, PLSCR1, RESF1, RNASEL, RSAD2, SELPLG, SETDB1, SHFL, SP1, SRPK2, SSB, ST3GAL1, ST6GAL1, STAT1, TBC1D20, TFAP4, T…
GO:0019058	viral life cycle	GO_BiologicalProcess-EBI-UniProt-GOA-ACAP-ARAP_25.05.2022_00h00	0.000813907	0.0455788	0.00103573	0.0207147	[2]	Group35	17.5758	58	[ADAR, APOBEC3B, APOBEC3F, APOBEC3G, ATG16L1, CD28, CDK1, CHMP1A, CHMP5, CHMP7, EIF2AK2, EPS15, FMR1, IFI16, IFI27, IFIH1, IFIT1, IFIT5, IST1, ITGAV, ITGB7, KPNA6, LGALS1, LY6E, MITD1, MORC2, MX1, N4BP1, NUCKS1, OAS1, OAS2, PARP10, PCBP1, PLSCR1, RESF1, RNASEL, RSAD2, SELPLG, SETDB1, SHFL, SRPK2, TBC1D20, TOP2A, TRIM11, TRIM21, TRIM25, TRIM27, TRIM38, TRIM59, TRIM62, TRIM68, TRIM8, VAPB, VPS18, V…
GO:0007049	cell cycle	GO_BiologicalProcess-EBI-UniProt-GOA-ACAP-ARAP_25.05.2022_00h00	1.10652e-38	1.09546e-36	1.10652e-38	5.64326e-37	[2]	Group36	21.0774	403	[ABRAXAS2, ACTR2, ACTR5, ACTR8, AHCTF1, ALKBH4, ALMS1, AMBRA1, ANGEL2, APBB1, APEX2, ARHGEF2, ARID1A, ARL8A, ARNTL, ASPM, ATAD5, ATP2B4, AURKA, AURKB, BAK1, BARD1, BAZ1B, BCL2L1, BECN1, BIRC3, BIRC6, BOD1L1, BRCA1, BRD8, BRIP1, BTG2, BTN2A2, BTRC, BUB1, BUB1B, C6orf89, CASP3, CASP8AP2, CCNA2, CCNB1, CCND2, CCP110, CCSAP, CD28, CDC20, CDC23, CDC25A, CDC25B, CDC45, CDC5L, CDC7, CDCA5, CDCA8, CDK1, …
GO:0022402	cell cycle process	GO_BiologicalProcess-EBI-UniProt-GOA-ACAP-ARAP_25.05.2022_00h00	5.26371e-38	5.15844e-36	1.10652e-38	5.64326e-37	[2, 3]	Group36	23.4221	308	[ABRAXAS2, ACTR2, AHCTF1, ALKBH4, ALMS1, AMBRA1, APBB1, ARID1A, ASPM, ATAD5, ATP2B4, AURKA, AURKB, BARD1, BAZ1B, BCL2L1, BECN1, BIRC6, BRCA1, BRIP1, BTN2A2, BUB1, BUB1B, CCNA2, CCNB1, CCND2, CCP110, CCSAP, CD28, CDC20, CDC23, CDC25A, CDC25B, CDC45, CDC5L, CDC7, CDCA5, CDCA8, CDK1, CDK14, CDK2, CDK7, CDKN1B, CDKN2A, CDKN2C, CDT1, CENPA, CENPE, CENPQ, CEP126, CEP135, CEP44, CEP55, CEP68, CEP85, CEP…
GO:0001775	cell activation	GO_BiologicalProcess-EBI-UniProt-GOA-ACAP-ARAP_25.05.2022_00h00	0.000421834	0.0240445	0.000421834	0.00970218	[2]	Group37	8.38034	104	[ADA, AGER, AMBRA1, ARID1A, ATAD5, ATP7A, BAK1, BLOC1S3, BLOC1S4, BTN2A2, CASP3, CASP8, CBL, CCR2, CD200, CD28, CD3E, CDKN2A, CGAS, CLSTN1, CNR1, DCAF1, DCAF15, DGKA, DGKE, EHHADH, EXO1, EXOSC3, EZH2, FADD, FANCA, FZD6, FZD7, GBA, GON4L, GPAM, HELLS, IFI35, IKZF3, IL15, IL15RA, IL27RA, IL6R, IRF4, ITM2A, LAX1, LGALS1, LILRB4, LMBR1L, LRIF1, MARCHF7, MEF2C, MICA, MICB, MR1, MRGPRX2, MSH2, MSH6, MS…
GO:0045321	leukocyte activation	GO_BiologicalProcess-EBI-UniProt-GOA-ACAP-ARAP_25.05.2022_00h00	0.00658538	0.250245	0.000421834	0.00970218	[2, 3]	Group37	8.87246	96	[ADA, AGER, AMBRA1, ARID1A, ATAD5, ATP7A, BAK1, BLOC1S3, BTN2A2, CASP3, CASP8, CBL, CCR2, CD200, CD28, CD3E, CDKN2A, CGAS, CLSTN1, CNR1, DCAF1, DCAF15, EHHADH, EXO1, EXOSC3, EZH2, FADD, FANCA, FZD7, GBA, GON4L, GPAM, HELLS, IFI35, IKZF3, IL15, IL15RA, IL27RA, IL6R, IRF4, ITM2A, LAX1, LGALS1, LILRB4, LMBR1L, LRIF1, MARCHF7, MEF2C, MICA, MICB, MR1, MRGPRX2, MSH2, MSH6, MSN, NBN, NCK2, NCKAP1L, NDRG…
GO:0023057	negative regulation of signaling	GO_BiologicalProcess-EBI-UniProt-GOA-ACAP-ARAP_25.05.2022_00h00	0.545631	1	1	1	[2, 3, 4]	Group38	10.85	157	[ACVR1C, ADA, ADAR, ADM, ADNP, ADRB2, AGER, AMER1, ARHGAP25, ARHGEF2, ARID4B, ARNTL, ASXL1, ATAD1, ATAD5, ATP2B4, BAK1, BCHE, BCL2L1, BIRC6, BRAP, BRCA1, BTN2A2, BTRC, C6orf89, CASP8, CBL, CD3E, CDT1, CFLAR, CHAC1, CHORDC1, CLOCK, CNOT9, CREB3L4, CSNK2A1, CTH, CTHRC1, CTNNA1, CUL3, CXXC4, DDIT4, DHDDS, DUSP12, DUSP16, DUSP28, DUSP7, EID2, EYA2, EYA3, EZH2, FIGNL1, FMR1, FOXM1, FZD6, GBA, GPATCH3,…
GO:0048585	negative regulation of response to stimulus	GO_BiologicalProcess-EBI-UniProt-GOA-ACAP-ARAP_25.05.2022_00h00	0.968011	0.968011	1	1	[2, 3, 4]	Group38	11.3984	194	[ADA, ADAR, ADM, ADRB2, AMER1, ARHGAP25, ARHGEF2, ARID4B, ARNTL, ASXL1, ATAD5, ATP2B4, BAK1, BCL2L1, BIRC6, BRAP, BRCA1, BTN2A2, BTRC, C1QTNF12, C6orf89, CALCRL, CASP8, CBL, CCR2, CD200, CD3E, CDT1, CFLAR, CGAS, CHAC1, CHORDC1, CLASP1, CLOCK, CNOT9, CREB3L4, CSNK2A1, CTH, CTHRC1, CTNNA1, CTNNA2, CUL3, CXXC1, CXXC4, DDIT4, DHDDS, DUSP12, DUSP16, DUSP28, DUSP7, EID2, ERCC4, EYA2, EYA3, EZH2, FIGNL1…
GO:0009653	anatomical structure morphogenesis	GO_BiologicalProcess-EBI-UniProt-GOA-ACAP-ARAP_25.05.2022_00h00	9.51095e-07	6.84789e-05	9.51095e-07	2.85329e-05	[2, 3]	Group39	8.78167	253	[AAMP, ACTN4, ACTR2, ADA, ADGRG1, ADM, ADNP, AGGF1, AGO1, AGO2, ALS2, ANKRD27, APBB1, ARFRP1, ARHGEF18, ARHGEF2, ARL13B, ASB2, ASXL1, ATP2B4, ATP7A, AURKA, BAK1, BBS7, BCL2L1, BCOR, BLOC1S5, BRCA1, BTRC, BVES, BYSL, C2orf49, CALCRL, CAP1, CARMIL1, CASP3, CASP8, CCNA2, CCR2, CDC42EP3, CFLAR, CHSY1, CIBAR1, CLASP1, CLSTN1, COL4A3, CORO1C, CREB1, CRKL, CTHRC1, CTNNA1, CTNNA2, CTR9, CUL3, CUL7, CXXC1…
GO:0048646	anatomical structure formation involved in morphogenesis	GO_BiologicalProcess-EBI-UniProt-GOA-ACAP-ARAP_25.05.2022_00h00	0.0329783	1	9.51095e-07	2.85329e-05	[2, 3, 4]	Group39	9.50846	118	[AAMP, ADA, ADGRG1, ADM, AGGF1, AGO1, AGO2, ATP2B4, ATP7A, BRCA1, BYSL, CALCRL, CASP3, CASP8, CCNA2, CCR2, CFLAR, CLASP1, CLSTN1, COL4A3, CTHRC1, CTR9, CUL3, DNAJC5, DUSP12, E2F2, E2F7, E2F8, ELK3, ETS1, EYA2, FJX1, FKBPL, FLII, FOXJ2, FZD6, FZD7, GBA, GNPDA1, HDAC7, HGS, HPSE, ITGAV, KIF20B, KIF2A, KLHL12, KNL1, LEMD2, LEO1, LONP1, MAPK7, MBD4, MECP2, MED1, MED12, MEF2C, MFGE8, MFN2, MIB1, NDNF,…
GO:0048518	positive regulation of biological process	GO_BiologicalProcess-EBI-UniProt-GOA-ACAP-ARAP_25.05.2022_00h00	0.00252976	0.116369	0.00252976	0.0430059	[1, 2, 3]	Group40	12.325	810	[AAMP, ABHD17B, ABT1, ACER2, ACTN4, ACTR2, ACTR5, ACTR6, ACTR8, ACVR1C, ADA, ADAR, ADGRG1, ADM, ADNP, ADRB2, AGER, AGGF1, AGO1, AGO2, AIM2, AKNA, ALG10B, ALMS1, ALS2, AMBRA1, AMER1, ANGEL2, ANKRD27, APBB1, APH1A, APH1B, APOL2, ARHGEF2, ARHGEF3, ARID1A, ARID4B, ARID5A, ARNT, ARNTL, ARNTL2, ASPM, ASXL1, ATAD1, ATAD2, ATAD5, ATAT1, ATF6, ATG16L1, ATG2A, ATL3, ATMIN, ATP1A1, ATP2B4, ATP7A, ATXN7L3, A…
GO:0009893	positive regulation of metabolic process	GO_BiologicalProcess-EBI-UniProt-GOA-ACAP-ARAP_25.05.2022_00h00	2.0516e-09	1.68231e-07	0.00252976	0.0430059	[2, 3, 4]	Group40	14.0741	570	[ABT1, ACER2, ACTN4, ACTR2, ACTR5, ACTR6, ACTR8, ACVR1C, ADAR, ADM, ADNP, ADRB2, AGER, AGO1, AGO2, AIM2, AKNA, ALG10B, ALMS1, ALS2, AMBRA1, AMER1, ANGEL2, APBB1, APH1A, APH1B, ARHGEF2, ARID1A, ARID4B, ARID5A, ARNT, ARNTL, ARNTL2, ASXL1, ATAD2, ATAD5, ATF6, ATG16L1, ATG2A, ATMIN, ATP2B4, ATP7A, ATXN7L3, AURKA, AURKB, BAK1, BARD1, BAZ1B, BBS7, BCDIN3D, BCL9, BECN1, BIRC3, BPTF, BRCA1, BRD1, BRD8, B…
GO:0048522	positive regulation of cellular process	GO_BiologicalProcess-EBI-UniProt-GOA-ACAP-ARAP_25.05.2022_00h00	0.00163333	0.0816667	0.00252976	0.0430059	[2, 3, 4]	Group40	12.4533	733	[AAMP, ABHD17B, ABT1, ACER2, ACTN4, ACTR2, ACTR5, ACTR6, ACTR8, ACVR1C, ADA, ADGRG1, ADM, ADNP, ADRB2, AGER, AGGF1, AGO1, AGO2, AKNA, ALG10B, ALS2, AMBRA1, AMER1, ANKRD27, APBB1, APOL2, ARHGEF2, ARHGEF3, ARID1A, ARID4B, ARID5A, ARNT, ARNTL, ARNTL2, ASPM, ASXL1, ATAD1, ATAD2, ATAD5, ATAT1, ATF6, ATG16L1, ATG2A, ATL3, ATMIN, ATP2B4, ATP7A, ATXN7L3, AURKA, AURKB, BAK1, BARD1, BAZ1B, BBS7, BCL2L1, BC…
GO:0048519	negative regulation of biological process	GO_BiologicalProcess-EBI-UniProt-GOA-ACAP-ARAP_25.05.2022_00h00	8.8926e-07	6.4916e-05	8.8926e-07	2.75671e-05	[1, 2, 3]	Group41	13.1279	737	[AASS, ABHD17B, ACER2, ACTN4, ACTR6, ACVR1C, ADA, ADAR, ADGRG1, ADM, ADNP, ADPRS, ADRB2, AGER, AGO1, AGO2, AKNA, ALKBH1, AMBRA1, AMER1, ANGEL2, ANKRD27, ANKRD52, APBB1, API5, APOBEC3B, APOBEC3F, APOBEC3G, ARFIP1, ARHGAP25, ARHGEF18, ARHGEF2, ARID4B, ARID5A, ARNTL, ASB1, ASPM, ASXL1, ATAD1, ATAD5, ATP1A1, ATP2B4, ATP7A, AURKA, AURKB, BAK1, BARD1, BAZ1B, BAZ2A, BBS12, BCDIN3D, BCHE, BCL2L1, BCOR, B…
GO:0009892	negative regulation of metabolic process	GO_BiologicalProcess-EBI-UniProt-GOA-ACAP-ARAP_25.05.2022_00h00	1.29773e-12	1.15498e-10	8.8926e-07	2.75671e-05	[2, 3, 4]	Group41	15.121	481	[AASS, ACTR6, ADAR, ADNP, AGER, AGO1, AGO2, ANGEL2, ANKRD52, APBB1, ARID4B, ARID5A, ARNTL, ASB1, ATP1A1, ATP2B4, AURKA, AURKB, BAK1, BARD1, BAZ2A, BCDIN3D, BCOR, BCORL1, BECN1, BIRC3, BIRC6, BOD1L1, BPTF, BRCA1, BRIP1, BTG2, BTN2A2, BTRC, BUB1B, C1QTNF12, C8orf88, CASP3, CASP8AP2, CBL, CBX5, CBX6, CBX8, CC2D1B, CCR1, CD200, CD28, CD3E, CDAN1, CDC20, CDK1, CDK2, CDKN1B, CDKN2A, CDKN2C, CDT1, CDYL,…
GO:0048523	negative regulation of cellular process	GO_BiologicalProcess-EBI-UniProt-GOA-ACAP-ARAP_25.05.2022_00h00	5.87641e-06	0.000405473	8.8926e-07	2.75671e-05	[2, 3, 4]	Group41	13.1243	657	[AASS, ABHD17B, ACER2, ACTN4, ACTR6, ACVR1C, ADA, ADAR, ADGRG1, ADM, ADNP, ADPRS, ADRB2, AGER, AGO1, AGO2, AKNA, ALKBH1, AMBRA1, AMER1, ANGEL2, ANKRD27, ANKRD52, APBB1, API5, APOBEC3B, APOBEC3F, APOBEC3G, ARFIP1, ARHGAP25, ARHGEF18, ARHGEF2, ARID4B, ARID5A, ARNTL, ASPM, ASXL1, ATAD1, ATAD5, ATP1A1, ATP2B4, ATP7A, AURKA, AURKB, BAK1, BARD1, BAZ1B, BBS12, BCDIN3D, BCHE, BCL2L1, BCOR, BCORL1, BECN1,…
GO:0065007	biological regulation	GO_BiologicalProcess-EBI-UniProt-GOA-ACAP-ARAP_25.05.2022_00h00	0.0297172	1	0.0297172	0.386324	[1]	Group42	11.7008	1508	[AAMP, AASS, ABCF1, ABHD12, ABHD17B, ABHD4, ABT1, ABTB1, ACER2, ACOX3, ACTN4, ACTR2, ACTR5, ACTR6, ACTR8, ACVR1C, ADA, ADAR, ADGRG1, ADH5, ADM, ADNP, ADPRS, ADRB2, AFF1, AGER, AGGF1, AGO1, AGO2, AHCTF1, AHSA1, AIM2, AKNA, ALAS1, ALG10B, ALKBH1, ALKBH4, ALMS1, ALS2, AMBRA1, AMER1, ANGEL2, ANKRD13C, ANKRD27, ANKRD52, ANP32E, AP2B1, APBB1, APH1A, APH1B, API5, APOBEC3B, APOBEC3F, APOBEC3G, APOL2, ARF…
GO:0050789	regulation of biological process	GO_BiologicalProcess-EBI-UniProt-GOA-ACAP-ARAP_25.05.2022_00h00	0.00320912	0.137992	0.0297172	0.386324	[1, 2]	Group42	11.8604	1444	[AAMP, AASS, ABCF1, ABHD12, ABHD17B, ABT1, ABTB1, ACER2, ACTN4, ACTR2, ACTR5, ACTR6, ACTR8, ACVR1C, ADA, ADAR, ADGRG1, ADM, ADNP, ADPRS, ADRB2, AFF1, AGER, AGGF1, AGO1, AGO2, AHCTF1, AIM2, AKNA, ALG10B, ALKBH1, ALKBH4, ALMS1, ALS2, AMBRA1, AMER1, ANGEL2, ANKRD13C, ANKRD27, ANKRD52, ANP32E, APBB1, APH1A, APH1B, API5, APOBEC3B, APOBEC3F, APOBEC3G, APOL2, ARFGAP1, ARFIP1, ARFRP1, ARHGAP11A, ARHGAP25…
GO:0050794	regulation of cellular process	GO_BiologicalProcess-EBI-UniProt-GOA-ACAP-ARAP_25.05.2022_00h00	0.00166992	0.081826	0.0297172	0.386324	[2, 3]	Group42	11.9341	1376	[AAMP, AASS, ABCF1, ABHD17B, ABT1, ABTB1, ACER2, ACTN4, ACTR2, ACTR5, ACTR6, ACTR8, ACVR1C, ADA, ADAR, ADGRG1, ADM, ADNP, ADPRS, ADRB2, AGER, AGGF1, AGO1, AGO2, AHCTF1, AIM2, AKNA, ALG10B, ALKBH1, ALKBH4, ALMS1, ALS2, AMBRA1, AMER1, ANGEL2, ANKRD13C, ANKRD27, ANKRD52, ANP32E, APBB1, APH1A, APH1B, API5, APOBEC3B, APOBEC3F, APOBEC3G, APOL2, ARFGAP1, ARFIP1, ARFRP1, ARHGAP11A, ARHGAP25, ARHGAP30, AR…
GO:0040007	growth	GO_BiologicalProcess-EBI-UniProt-GOA-ACAP-ARAP_25.05.2022_00h00	0.312721	1	0.312721	1	[1]	Group43	10.3682	107	[ACVR1C, ADM, ADNP, ADRB2, ALKBH1, ASPM, AURKA, BCL2L1, BCL9, BRD8, CDK1, CDK11B, CDKN1B, CDKN2A, CDKN2C, CFLAR, CHEK1, CLSTN1, CREB1, CRKL, CRLF3, CSNK2A1, CTC1, CTDP1, CTR9, CXXC1, DBN1, DCAF1, DMAP1, DNAJB2, EHMT2, EXOSC4, EZH2, FHL1, FZD7, GDI1, GIGYF2, GINS1, GPAM, HDAC6, HTRA2, IGSF11, ING4, ING5, IST1, JADE2, KCTD21, KCTD6, KIF14, KMT2D, LMNB2, LONP1, MAP2K4, MBD4, MEAF6, MED1, MED12, MEF2…
GO:0016049	cell growth	GO_BiologicalProcess-EBI-UniProt-GOA-ACAP-ARAP_25.05.2022_00h00	0.626707	1	0.312721	1	[2]	Group43	10.566	56	[ADNP, AURKA, CDK11B, CDKN1B, CDKN2A, CDKN2C, CLSTN1, CRKL, CRLF3, CSNK2A1, CTDP1, CXXC1, DBN1, DMAP1, DNAJB2, EXOSC4, FHL1, GDI1, HDAC6, ING4, ING5, IST1, JADE2, KIF14, KMT2D, LMNB2, MAP2K4, MEAF6, MUL1, N6AMT1, NLGN3, NME6, NUBP1, OSGIN2, PAFAH1B1, PML, PPARD, PSMD10, SEMA4A, SEMA4G, SERTAD2, SERTAD3, SIN3A, SIRT1, SLC9A6, SMAD4, SPAG9, TAOK2, TNNC1, TOMM70, TRIM32, TTL, UBL4A, UCN, ULK1, ZFYVE…
GO:0048589	developmental growth	GO_BiologicalProcess-EBI-UniProt-GOA-ACAP-ARAP_25.05.2022_00h00	0.392074	1	0.312721	1	[2]	Group43	10.2899	71	[ACVR1C, ADM, ADNP, ADRB2, ALKBH1, ASPM, AURKA, BCL9, CDK1, CDKN1B, CFLAR, CHEK1, CREB1, CTC1, CTDP1, CTR9, CXXC1, DBN1, EHMT2, EZH2, FZD7, GDI1, GIGYF2, GINS1, GPAM, HDAC6, HTRA2, IST1, JADE2, KMT2D, LMNB2, LONP1, MAP2K4, MBD4, MED1, MED12, MEF2C, MUL1, NBN, NLGN3, PAFAH1B1, PALB2, PLEC, POLR2D, PPARD, PPP1R13L, PRKAR1A, PYGO2, RABGAP1, RHBDF2, RMI1, S1PR1, SCNN1B, SEMA4A, SEMA4G, SGPL1, SIN3A, …
GO:0040008	regulation of growth	GO_BiologicalProcess-EBI-UniProt-GOA-ACAP-ARAP_25.05.2022_00h00	0.103442	1	0.312721	1	[2, 3]	Group43	9.42335	67	[ADNP, ADRB2, BCL2L1, BRD8, CDK1, CDK11B, CDKN1B, CDKN2A, CDKN2C, CLSTN1, CREB1, CRKL, CRLF3, CSNK2A1, CTDP1, CXXC1, DBN1, DCAF1, DMAP1, DNAJB2, EXOSC4, FHL1, GDI1, GPAM, HTRA2, IGSF11, ING4, ING5, IST1, KCTD21, KCTD6, KIF14, LONP1, MEAF6, MEF2C, MRGBP, MUL1, N6AMT1, NME6, NUBP1, OSGIN2, PAFAH1B1, PML, PNPT1, POLR2D, PPARD, PSMD10, RABGAP1, SEMA4A, SEMA4G, SERTAD2, SERTAD3, SGPL1, SIN3A, SIRT1, S…
GO:0040011	locomotion	GO_BiologicalProcess-EBI-UniProt-GOA-ACAP-ARAP_25.05.2022_00h00	2.11753e-07	1.60932e-05	1.05821e-09	4.02119e-08	[1]	Group44	7.3736	105	[AAMP, ACTN4, ACVR1C, ADA, ADGRG1, AGER, AGO2, ALKBH1, ARHGEF2, ARID4B, ATP2B4, ATP7A, BVES, CARMIL1, CCNA2, CCR1, CCR2, CCSAP, CD200, CLASP1, CLSTN1, CNOT6, CORO1C, CPNE3, CREB3L4, CRKL, CTNNA1, CTNNA2, DHX8, DUSP12, EHHADH, ELMO2, ETS1, FADD, FAM110A, GCSAM, GFUS, GNPDA1, HDAC6, HDAC7, IL16, IL27RA, IL6R, INPP5F, ITGAV, KIF14, KIF20B, KIF2A, LMNB2, LYPLA2, MCU, MECP2, MEF2C, MOSPD2, MSN, NCKAP1…
GO:0048870	cell motility	GO_BiologicalProcess-EBI-UniProt-GOA-ACAP-ARAP_25.05.2022_00h00	2.13153e-07	1.59865e-05	1.05821e-09	4.02119e-08	[2]	Group44	7.8125	140	[AAMP, ACTN4, ACVR1C, ADA, ADGRG1, AGER, AGO2, ALKBH1, ARHGEF2, ARID4B, ARL13B, ARPC5, ASAP3, ASB2, ASPM, ATP2B4, ATP7A, BVES, CAP1, CARMIL1, CCDC88A, CCNA2, CCR1, CCR2, CCSAP, CD200, CDK1, CFAP54, CLASP1, CLSTN1, CNOT6, CORO1C, CPNE3, CREB3L4, CRKL, CTHRC1, CTNNA1, CTNNA2, CUL3, DDIT4, DHX8, DUSP12, EHHADH, ELMO2, ELMO3, ETS1, FADD, FAM110A, GBA, GCSAM, GFUS, GNPDA1, HDAC6, HDAC7, IFT81, IGSF8, …
GO:0040012	regulation of locomotion	GO_BiologicalProcess-EBI-UniProt-GOA-ACAP-ARAP_25.05.2022_00h00	0.0011618	0.0592518	1.05821e-09	4.02119e-08	[2, 3]	Group44	8.42491	92	[AAMP, ACTN4, ACVR1C, ADA, ADGRG1, AGER, AGO2, ARHGEF2, ARID4B, ATP2B4, ATP7A, BVES, CARMIL1, CCNA2, CCR1, CCR2, CCSAP, CD200, CLASP1, CLSTN1, CNOT6, CORO1C, CPNE3, CREB3L4, CRKL, CTNNA1, CTNNA2, DUSP12, EHHADH, ETS1, FADD, FAM110A, GCSAM, GFUS, GNPDA1, HDAC6, HDAC7, IL16, IL27RA, IL6R, INPP5F, ITGAV, KIF14, KIF20B, KIF2A, MCU, MECP2, MEF2C, MOSPD2, MSN, NCKAP1L, NFE2L2, OCRL, PDCD10, PIK3CG, PLC…
GO:0040017	positive regulation of locomotion	GO_BiologicalProcess-EBI-UniProt-GOA-ACAP-ARAP_25.05.2022_00h00	0.0783329	1	1.05821e-09	4.02119e-08	[2, 3, 4]	Group44	9.09091	55	[AAMP, ACTN4, AGER, AGO2, ARHGEF2, ATP7A, BVES, CARMIL1, CCNA2, CCR1, CCR2, CLASP1, CLSTN1, CNOT6, CPNE3, CREB3L4, CRKL, EHHADH, ETS1, FADD, FAM110A, GFUS, GNPDA1, HDAC6, HDAC7, IL16, IL6R, ITGAV, KIF20B, MCU, MOSPD2, NCKAP1L, NFE2L2, PDCD10, PIK3CG, PLCG1, RHOC, S100A11, S1PR1, SEMA4A, SEMA4G, SIRT1, SOS1, SP1, SPAG9, SPOCK2, STK39, STK4, STX4, SYNE2, TCAF2, TMSB15A, TRIM32, VPS35, WDR62]
GO:0050793	regulation of developmental process	GO_BiologicalProcess-EBI-UniProt-GOA-ACAP-ARAP_25.05.2022_00h00	0.0624914	1	8.29752e-05	0.00224033	[2, 3]	Group45	10.2936	270	[ACTN4, ACTR2, ACTR8, ADA, ADM, ADNP, ADRB2, AGER, AGGF1, AGO1, AGO2, AMBRA1, ANKRD27, ARHGEF18, ARHGEF2, ARID1A, ARID4B, ARNT, ARNTL, ASPM, ASXL1, ATAD5, ATAT1, ATP2B4, AURKA, BBS12, BCL2L1, BCOR, BLOC1S5, BRCA1, BRD1, BRPF1, BTN2A2, BVES, C21orf91, CAMSAP2, CARMIL1, CASP8, CCDC71L, CCNA2, CCR1, CCR2, CCSAP, CD28, CDC20, CDC42EP3, CDK1, CDK9, CDKN1B, CDKN2A, CDS1, CFLAR, CHERP, CLASP1, CLOCK, CL…
GO:0051239	regulation of multicellular organismal process	GO_BiologicalProcess-EBI-UniProt-GOA-ACAP-ARAP_25.05.2022_00h00	3.52233e-05	0.00232474	8.29752e-05	0.00224033	[2, 3]	Group45	9.19344	269	[AAMP, ACTR2, ACTR8, ACVR1C, ADA, ADM, ADNP, ADRB2, AGER, AGGF1, AGO1, AGO2, AIM2, ALMS1, AMBRA1, ANKRD27, ARHGEF2, ARID1A, ARID4B, ARID5A, ARNT, ARNTL, ASB1, ASPM, ATAD5, ATP1A1, ATP2B4, BCOR, BECN1, BRCA1, BRD1, BRPF1, BTN2A1, BTN2A2, BVES, CALCRL, CASP8, CCNA2, CCR1, CCR2, CCSAP, CD200, CD28, CD3E, CDK1, CDK9, CDKN1B, CDKN2A, CGAS, CHSY1, CLASP1, CLIC2, CLOCK, CLSTN1, CNOT4, CNR1, COL4A3, CORO…
GO:0051094	positive regulation of developmental process	GO_BiologicalProcess-EBI-UniProt-GOA-ACAP-ARAP_25.05.2022_00h00	0.0205785	0.720247	8.29752e-05	0.00224033	[2, 3, 4]	Group45	9.50355	134	[ACTR2, ADA, ADM, ADNP, ADRB2, AGER, AGGF1, AGO2, AMBRA1, ANKRD27, ARHGEF2, ARID1A, ARID4B, ARNT, ARNTL, ASPM, ATAD5, AURKA, BLOC1S5, BRCA1, BRD1, BTN2A2, C21orf91, CARMIL1, CASP8, CCDC71L, CCNA2, CCR1, CD28, CDC20, CDK1, CDS1, CLASP1, CLSTN1, CORO1C, CREB1, CRKL, CSNK1D, CTH, CTHRC1, CUL7, DBN1, DPF2, E2F1, ELAPOR2, ETS1, EXOSC3, EZH2, FADD, FMR1, GDI1, GPAM, HIF1AN, HPSE, HTR2C, IL15, IL15RA, I…
GO:0051240	positive regulation of multicellular organismal process	GO_BiologicalProcess-EBI-UniProt-GOA-ACAP-ARAP_25.05.2022_00h00	0.00402112	0.164866	8.29752e-05	0.00224033	[2, 3, 4]	Group45	9.2203	149	[ACTR2, ADA, ADM, ADNP, ADRB2, AGER, AGGF1, AGO2, AIM2, ALMS1, AMBRA1, ANKRD27, ARHGEF2, ARID1A, ARID4B, ARID5A, ARNT, ASPM, ATAD5, ATP1A1, BECN1, BRCA1, BTN2A2, CASP8, CCNA2, CCR1, CCR2, CD200, CD28, CD3E, CDK1, CDK9, CGAS, CLSTN1, CNR1, CPT2, CREB1, CUL7, CXXC1, DBN1, DDX1, DENND1B, DHX8, DPF2, E2F1, EHHADH, EIF2AK2, ELOVL6, ENPP4, ETS1, EXOSC3, EZH2, FADD, GBA, GDI1, GPAM, HPSE, IFI16, IFIH1, …
GO:0051179	localization	GO_BiologicalProcess-EBI-UniProt-GOA-ACAP-ARAP_25.05.2022_00h00	0.0484134	1	0.0484134	0.532548	[1]	Group46	10.6724	600	[ABHD17B, ACTN4, ACTR1A, ACTR2, ACVR1C, ADA, ADM, ADRB2, AFTPH, AGER, AGK, AHCTF1, ALG10B, ALMS1, ALS2, ANKRD13C, ANKRD27, AP2B1, AP3M1, AP3S2, AP5Z1, APBB1, APOL2, APOL6, APPBP2, ARCN1, ARFGAP1, ARFIP1, ARFRP1, ARHGAP25, ARHGEF18, ARHGEF2, ARL13B, ARL8A, ARMC1, ARNTL, ARPC5, ASPM, ATAD1, ATG16L1, ATG2A, ATG4B, ATL2, ATL3, ATP13A3, ATP1A1, ATP2B4, ATP6V1C1, ATP6V1E1, ATP7A, AURKA, AURKB, BAK1, BA…
GO:0033036	macromolecule localization	GO_BiologicalProcess-EBI-UniProt-GOA-ACAP-ARAP_25.05.2022_00h00	0.0107852	0.388267	0.0484134	0.532548	[2]	Group46	12.7179	394	[ABHD17B, ACTN4, ACVR1C, AFTPH, AGER, AGK, AHCTF1, ALS2, ANKRD13C, ANKRD27, AP2B1, AP3M1, AP3S2, AP5Z1, APBB1, APOL2, APOL6, APPBP2, ARCN1, ARFGAP1, ARFIP1, ARFRP1, ARHGEF18, ARHGEF2, ARL13B, ARL8A, ARNTL, ATAD1, ATG16L1, ATG2A, ATG4B, ATP2B4, AURKA, AURKB, BARD1, BBS7, BCL2L1, BCS1L, BECN1, BLOC1S3, BLZF1, BUB1B, BYSL, C17orf75, C1QTNF12, CALCRL, CAPN10, CCDC88A, CCDC93, CCT4, CD200, CDAN1, CDCA…
GO:0051234	establishment of localization	GO_BiologicalProcess-EBI-UniProt-GOA-ACAP-ARAP_25.05.2022_00h00	0.00196684	0.0944082	0.0484134	0.532548	[2]	Group46	10.1869	507	[ACTN4, ACTR1A, ACTR2, ACVR1C, ADA, ADM, ADRB2, AFTPH, AGER, AGK, AHCTF1, ALG10B, ALMS1, ALS2, ANKRD27, AP2B1, AP3M1, AP3S2, AP5Z1, APBB1, APOL2, APOL6, APPBP2, ARCN1, ARFGAP1, ARFIP1, ARFRP1, ARHGAP25, ARHGEF2, ARL8A, ARNTL, ATAD1, ATG16L1, ATG2A, ATG4B, ATL2, ATL3, ATP13A3, ATP1A1, ATP2B4, ATP6V1C1, ATP6V1E1, ATP7A, AURKB, BAK1, BARD1, BBS12, BBS7, BCL2L1, BCS1L, BECN1, BICDL1, BLOC1S3, BLOC1S4…
GO:0051641	cellular localization	GO_BiologicalProcess-EBI-UniProt-GOA-ACAP-ARAP_25.05.2022_00h00	5.59839e-05	0.00358297	0.0484134	0.532548	[2]	Group46	13.3504	469	[ABHD17B, ACTN4, ACTR2, ACVR1C, ADRB2, AFTPH, AGER, AGK, AHCTF1, ALMS1, ALS2, ANKRD13C, ANKRD27, AP2B1, AP3M1, AP3S2, AP5Z1, APBB1, APPBP2, ARCN1, ARFGAP1, ARFIP1, ARFRP1, ARHGEF18, ARHGEF2, ARL13B, ARL8A, ARNTL, ASPM, ATAD1, ATG16L1, ATG4B, ATL2, ATL3, ATP2B4, AURKA, AURKB, BAK1, BARD1, BBS12, BBS7, BCL2L1, BCS1L, BECN1, BICDL1, BLOC1S3, BLOC1S4, BLOC1S5, BLZF1, BORCS6, BUB1B, BVES, BYSL, C17orf…
GO:0008152	metabolic process	GO_BiologicalProcess-EBI-UniProt-GOA-ACAP-ARAP_25.05.2022_00h00	6.24979e-43	6.31747e-41	6.24979e-43	3.25255e-41	[1]	Group47	13.7297	1591	[AAR2, AASDH, AASDHPPT, AASS, ABCF1, ABHD12, ABHD17B, ABHD3, ABHD4, ABRAXAS2, ABT1, ABTB1, ACBD3, ACER2, ACOX3, ACTN4, ACTR2, ACTR5, ACTR6, ACTR8, ACVR1C, ADA, ADAR, ADAT1, ADGRG1, ADH5, ADM, ADNP, ADPRS, ADRB2, ADSS2, AFF1, AGBL5, AGER, AGK, AGO1, AGO2, AIM2, AKNA, ALAS1, ALG10, ALG10B, ALKBH1, ALKBH4, ALMS1, ALS2, AMBRA1, AMER1, ANGEL2, ANKRD52, ANKZF1, AP5Z1, APBB1, APEX2, APH1A, APH1B, APOBEC…
GO:0006807	nitrogen compound metabolic process	GO_BiologicalProcess-EBI-UniProt-GOA-ACAP-ARAP_25.05.2022_00h00	0	0	6.24979e-43	3.25255e-41	[2]	Group47	14.6361	1462	[AAR2, AASDH, AASDHPPT, AASS, ABCF1, ABHD12, ABHD17B, ABHD3, ABHD4, ABRAXAS2, ABT1, ABTB1, ACER2, ACTN4, ACTR2, ACTR5, ACTR6, ACTR8, ACVR1C, ADA, ADAR, ADAT1, ADH5, ADNP, ADPRS, ADRB2, ADSS2, AGBL5, AGER, AGK, AGO1, AGO2, AIM2, AKNA, ALAS1, ALG10, ALG10B, ALKBH1, ALKBH4, ALS2, AMBRA1, AMER1, ANGEL2, ANKRD52, ANKZF1, AP5Z1, APBB1, APEX2, APH1A, APH1B, APOBEC3B, APOBEC3F, APOBEC3G, APOL2, APOL6, AP…
GO:0044237	cellular metabolic process	GO_BiologicalProcess-EBI-UniProt-GOA-ACAP-ARAP_25.05.2022_00h00	0	0	6.24979e-43	3.25255e-41	[2]	Group47	14.5629	1456	[AAR2, AASDH, AASDHPPT, AASS, ABCF1, ABHD12, ABHD3, ABHD4, ABT1, ABTB1, ACER2, ACOX3, ACTN4, ACTR2, ACTR5, ACTR6, ACTR8, ACVR1C, ADA, ADAR, ADAT1, ADH5, ADM, ADNP, ADPRS, ADRB2, ADSS2, AGER, AGK, AGO1, AGO2, AIM2, AKNA, ALAS1, ALG10, ALG10B, ALKBH1, ALKBH4, ALS2, AMBRA1, ANGEL2, ANKRD52, ANKZF1, AP5Z1, APBB1, APEX2, APH1A, APH1B, APOBEC3B, APOBEC3F, APOBEC3G, APPBP2, ARHGEF2, ARID1A, ARID4B, ARID…
GO:0044238	primary metabolic process	GO_BiologicalProcess-EBI-UniProt-GOA-ACAP-ARAP_25.05.2022_00h00	0	0	6.24979e-43	3.25255e-41	[2]	Group47	14.2626	1501	[AAR2, AASDH, AASDHPPT, AASS, ABCF1, ABHD12, ABHD17B, ABHD3, ABHD4, ABRAXAS2, ABT1, ABTB1, ACBD3, ACER2, ACOX3, ACTN4, ACTR2, ACTR5, ACTR6, ACTR8, ACVR1C, ADA, ADAR, ADAT1, ADH5, ADM, ADNP, ADPRS, ADRB2, ADSS2, AGBL5, AGER, AGK, AGO1, AGO2, AIM2, AKNA, ALAS1, ALG10, ALG10B, ALKBH1, ALKBH4, ALS2, AMBRA1, AMER1, ANGEL2, ANKRD52, ANKZF1, AP5Z1, APBB1, APEX2, APH1A, APH1B, APOBEC3B, APOBEC3F, APOBEC3…
GO:0071704	organic substance metabolic process	GO_BiologicalProcess-EBI-UniProt-GOA-ACAP-ARAP_25.05.2022_00h00	1.25696e-42	1.25652e-40	6.24979e-43	3.25255e-41	[2]	Group47	13.8622	1543	[AAR2, AASDH, AASDHPPT, AASS, ABCF1, ABHD12, ABHD17B, ABHD3, ABHD4, ABRAXAS2, ABT1, ABTB1, ACBD3, ACER2, ACOX3, ACTN4, ACTR2, ACTR5, ACTR6, ACTR8, ACVR1C, ADA, ADAR, ADAT1, ADGRG1, ADH5, ADM, ADNP, ADPRS, ADRB2, ADSS2, AFF1, AGBL5, AGER, AGK, AGO1, AGO2, AIM2, AKNA, ALAS1, ALG10, ALG10B, ALKBH1, ALKBH4, ALS2, AMBRA1, AMER1, ANGEL2, ANKRD52, ANKZF1, AP5Z1, APBB1, APEX2, APH1A, APH1B, APOBEC3B, APO…
GO:0032501	multicellular organismal process	GO_BiologicalProcess-EBI-UniProt-GOA-ACAP-ARAP_25.05.2022_00h00	1.09432e-16	1.00678e-14	1.14468e-17	5.15105e-16	[1]	Group48	9.13985	713	[AAMP, ABHD12, ABT1, ACTR2, ACTR8, ACVR1C, ADA, ADAR, ADGRG1, ADH5, ADM, ADNP, ADRB2, AGER, AGGF1, AGO1, AGO2, AIM2, AKNA, ALAS1, ALKBH1, ALMS1, ALS2, AMBRA1, AMER1, ANKRD27, AP2B1, APBB1, APH1A, APOL2, ARCN1, ARFRP1, ARHGEF2, ARID1A, ARID4B, ARID5A, ARL13B, ARNT, ARNTL, ARNTL2, ARPC5, ASB1, ASB2, ASF1A, ASF1B, ASPM, ASXL1, ATAD1, ATAD5, ATAT1, ATF6, ATP1A1, ATP2B4, ATP7A, AURKA, AURKB, BAK1, BAR…
GO:0032502	developmental process	GO_BiologicalProcess-EBI-UniProt-GOA-ACAP-ARAP_25.05.2022_00h00	4.58408e-05	0.00297965	1.14468e-17	5.15105e-16	[1]	Group48	10.1239	678	[AAMP, ABT1, ACTN4, ACTR2, ACTR8, ACVR1C, ADA, ADAR, ADGRG1, ADM, ADNP, ADRB2, AGER, AGGF1, AGO1, AGO2, AKNA, ALAS1, ALKBH1, ALS2, AMBRA1, AMER1, ANKRD27, ANKRD52, AP2B1, APBB1, APH1A, ARCN1, ARFRP1, ARHGEF18, ARHGEF2, ARID1A, ARID4B, ARID5A, ARL13B, ARNT, ARNTL, ARPC5, ASB1, ASB2, ASF1A, ASF1B, ASPM, ASXL1, ATAD5, ATAT1, ATF6, ATG4B, ATP2B4, ATP7A, AURKA, AURKB, BAK1, BBS12, BBS7, BBX, BCAN, BCH…
GO:0048856	anatomical structure development	GO_BiologicalProcess-EBI-UniProt-GOA-ACAP-ARAP_25.05.2022_00h00	0.0003981	0.0230898	1.14468e-17	5.15105e-16	[2]	Group48	10.2061	624	[AAMP, ABT1, ACTN4, ACTR2, ACTR8, ACVR1C, ADA, ADAR, ADGRG1, ADM, ADNP, ADRB2, AGER, AGGF1, AGO1, AGO2, AKNA, ALAS1, ALKBH1, ALS2, AMBRA1, AMER1, ANKRD27, ANKRD52, AP2B1, APBB1, APH1A, ARCN1, ARFRP1, ARHGEF18, ARHGEF2, ARID1A, ARID4B, ARID5A, ARL13B, ARNT, ARNTL, ARPC5, ASB1, ASB2, ASF1A, ASF1B, ASPM, ASXL1, ATAD5, ATAT1, ATF6, ATG4B, ATP2B4, ATP7A, AURKA, AURKB, BAK1, BBS7, BBX, BCAN, BCHE, BCL2…
GO:0048869	cellular developmental process	GO_BiologicalProcess-EBI-UniProt-GOA-ACAP-ARAP_25.05.2022_00h00	1.78763e-05	0.00121559	1.14468e-17	5.15105e-16	[2]	Group48	9.62268	431	[AAMP, ABT1, ACTN4, ACTR2, ACVR1C, ADA, ADAR, ADGRG1, ADM, ADNP, ADRB2, AGER, AGGF1, AKNA, ALAS1, ALKBH1, ALS2, AMBRA1, AMER1, ANKRD27, ANKRD52, APBB1, ARHGEF2, ARID1A, ARID4B, ARID5A, ARL13B, ARNT, ARNTL, ASB2, ASF1A, ASF1B, ASPM, ASXL1, ATAT1, ATP2B4, ATP7A, AURKA, BAK1, BBS12, BBS7, BCHE, BCL2L1, BCL9, BDH2, BECN1, BICDL1, BLOC1S3, BLOC1S4, BLOC1S5, BRD1, BRIP1, BTG2, BTN2A2, BVES, BYSL, C21or…
GO:0007275	multicellular organism development	GO_BiologicalProcess-EBI-UniProt-GOA-ACAP-ARAP_25.05.2022_00h00	0.0345929	1	1.14468e-17	5.15105e-16	[2, 3]	Group48	10.5689	535	[AAMP, ABT1, ACTR2, ACTR8, ACVR1C, ADA, ADAR, ADGRG1, ADM, ADNP, ADRB2, AGER, AGGF1, AGO1, AGO2, AKNA, ALAS1, ALKBH1, ALS2, AMBRA1, AMER1, ANKRD27, AP2B1, APBB1, APH1A, ARCN1, ARFRP1, ARHGEF2, ARID1A, ARID4B, ARID5A, ARL13B, ARNT, ARNTL, ARPC5, ASB1, ASB2, ASF1B, ASPM, ASXL1, ATAD5, ATAT1, ATF6, ATP2B4, ATP7A, AURKA, AURKB, BAK1, BBS7, BBX, BCAN, BCHE, BCL2L1, BCOR, BECN1, BICDL1, BIRC6, BLOC1S3,…
GO:0000003	reproduction	GO_BiologicalProcess-EBI-UniProt-GOA-ACAP-ARAP_25.05.2022_00h00	0.418172	1	0.418172	1	[1]	Group49	10.7314	179	[ACTR2, ACVR1C, ADA, ADGRG1, ADM, ADNP, AGO2, ALKBH1, APOL2, ARID4B, ARNT, ARNTL, ASB1, ASF1B, ASPM, ATAT1, ATP2B4, ATP7A, AURKA, BAK1, BCL2L1, BIRC3, BIRC6, BPTF, BRIP1, BUB1, BUB1B, CASP3, CASP8, CBL, CCNA2, CCT4, CDC20, CDC23, CDC25A, CDC25B, CDK1, CDK2, CDKN1B, CDYL, CFAP54, CLGN, CLIC5, CLOCK, CNOT9, CNR1, CREB3L4, CRKL, CTNNA1, CUL7, CXXC1, DEDD, DMAP1, DUSP12, E2F1, E2F7, E2F8, EHMT2, EIF2…
GO:0022414	reproductive process	GO_BiologicalProcess-EBI-UniProt-GOA-ACAP-ARAP_25.05.2022_00h00	0.465068	1	0.418172	1	[1, 2]	Group49	10.7961	179	[ACTR2, ACVR1C, ADA, ADGRG1, ADM, ADNP, AGO2, ALKBH1, APOL2, ARID4B, ARNT, ARNTL, ASB1, ASF1B, ASPM, ATAT1, ATP2B4, ATP7A, AURKA, BAK1, BCL2L1, BIRC3, BIRC6, BPTF, BRIP1, BUB1, BUB1B, CASP3, CASP8, CBL, CCNA2, CCT4, CDC20, CDC23, CDC25A, CDC25B, CDK1, CDK2, CDKN1B, CDYL, CFAP54, CLGN, CLIC5, CLOCK, CNOT9, CNR1, CREB3L4, CRKL, CTNNA1, CUL7, CXXC1, DEDD, DMAP1, DUSP12, E2F1, E2F7, E2F8, EHMT2, EIF2…
GO:0019953	sexual reproduction	GO_BiologicalProcess-EBI-UniProt-GOA-ACAP-ARAP_25.05.2022_00h00	0.00370392	0.155565	0.418172	1	[2]	Group49	8.48356	80	[ARID4B, ARNTL, ASF1B, ASPM, ATAT1, ATP2B4, AURKA, BCL2L1, BIRC3, BRIP1, CCT4, CDC25B, CDK1, CDYL, CFAP54, CLGN, CLOCK, CNR1, CREB3L4, CRKL, DEDD, E2F1, EHMT2, FANCA, FANCL, FIGNL1, FOXJ2, GMCL1, GNPDA1, HROB, IFT81, IGSF8, KHDRBS1, KIF18A, KMT2D, KNL1, MCM8, METTL14, MFGE8, MSH2, MSH6, NCAPH, NPR2, NR2C2, PAFAH1B1, PANK2, PANX1, PLK1, PRKAG1, PSME4, PYGO2, RACGAP1, SBF1, SEPTIN2, SGPL1, SIRT1, S…
GO:0032504	multicellular organism reproduction	GO_BiologicalProcess-EBI-UniProt-GOA-ACAP-ARAP_25.05.2022_00h00	0.00500958	0.195373	0.418172	1	[2]	Group49	8.63309	84	[ADA, ADNP, APOL2, ARID4B, ARNTL, ASF1B, ASPM, ATAT1, ATP2B4, AURKA, BCL2L1, BIRC3, BRIP1, CASP3, CDC25B, CDYL, CFAP54, CLOCK, CNR1, CREB3L4, CRKL, CXXC1, DEDD, E2F1, EHMT2, EPOR, FANCA, FANCL, FIGNL1, FOXJ2, GMCL1, HROB, IFT81, KHDRBS1, KIF18A, KMT2D, KNL1, KPNA6, MBD4, MCM8, MED1, METTL14, MSH2, MSH6, NCAPH, NPR2, NR2C2, PAFAH1B1, PANK2, PANX1, PCNA, PLA2G6, PLK1, PPARD, PRKAG1, PSME4, PYGO2, R…
GO:0003006	developmental process involved in reproduction	GO_BiologicalProcess-EBI-UniProt-GOA-ACAP-ARAP_25.05.2022_00h00	0.0394644	1	0.418172	1	[2, 3]	Group49	9.47177	104	[ADA, ADGRG1, ADM, ALKBH1, ARID4B, ARNT, ARNTL, ASB1, ASF1B, ASPM, ATAT1, ATP2B4, AURKA, BAK1, BCL2L1, BIRC3, BIRC6, BPTF, BRIP1, CASP3, CASP8, CBL, CCNA2, CDC25B, CDKN1B, CDYL, CFAP54, CLOCK, CNOT9, CNR1, CREB3L4, CRKL, CTNNA1, CUL7, CXXC1, DEDD, DMAP1, E2F1, E2F7, E2F8, EHMT2, EIF2B4, EIF2B5, EPOR, FANCA, FEM1B, FKBPL, FOXJ2, GMCL1, IDH1, IFT81, KHDRBS1, KIF18A, KMT2D, KNL1, LHX8, MAP3K4, MBD4,…
GO:0048609	multicellular organismal reproductive process	GO_BiologicalProcess-EBI-UniProt-GOA-ACAP-ARAP_25.05.2022_00h00	0.0101464	0.375415	0.418172	1	[2, 3]	Group49	8.80503	84	[ADA, ADNP, APOL2, ARID4B, ARNTL, ASF1B, ASPM, ATAT1, ATP2B4, AURKA, BCL2L1, BIRC3, BRIP1, CASP3, CDC25B, CDYL, CFAP54, CLOCK, CNR1, CREB3L4, CRKL, CXXC1, DEDD, E2F1, EHMT2, EPOR, FANCA, FANCL, FIGNL1, FOXJ2, GMCL1, HROB, IFT81, KHDRBS1, KIF18A, KMT2D, KNL1, KPNA6, MBD4, MCM8, MED1, METTL14, MSH2, MSH6, NCAPH, NPR2, NR2C2, PAFAH1B1, PANK2, PANX1, PCNA, PLA2G6, PLK1, PPARD, PRKAG1, PSME4, PYGO2, R…
GO:0002376	immune system process	GO_BiologicalProcess-EBI-UniProt-GOA-ACAP-ARAP_25.05.2022_00h00	0.0001026	0.00636123	6.45705e-06	0.000180798	[1]	Group50	9.36268	285	[ACTR2, ADA, ADAR, ADSS2, AGER, AIM2, ALAS1, AMBRA1, APOBEC3B, APOBEC3F, APOBEC3G, ARHGEF2, ARID1A, ARID5A, ARNT, ASB2, ASXL1, ATAD5, ATP7A, BAK1, BIRC3, BLOC1S3, BRD1, BRPF1, BTN2A1, BTN2A2, BVES, CASP3, CASP6, CASP8, CBL, CCR1, CCR2, CD200, CD28, CD3E, CDKN2A, CEACAM21, CGAS, CIAO3, CIAPIN1, CLSTN1, CNOT4, CNOT6, CNR1, CREB1, CREB3L4, CRKL, CTC1, CTR9, DCAF1, DCAF15, DDX1, DENND1B, DHX8, DPF2, …
GO:0044419	biological process involved in interspecies interaction between organisms	GO_BiologicalProcess-EBI-UniProt-GOA-ACAP-ARAP_25.05.2022_00h00	0.0783853	1	6.45705e-06	0.000180798	[1]	Group50	10.0999	182	[ACTR2, ADAR, ADH5, ADM, AGBL5, AIM2, APOBEC3B, APOBEC3F, APOBEC3G, ARHGEF2, ARID5A, ATG16L1, BAK1, BCL2L1, BECN1, BIRC3, CASP3, CASP6, CASP8, CBL, CDK1, CDK9, CGAS, CHMP1A, CHMP5, CHMP7, CLSTN1, CMPK2, CNOT6, CNR1, CTDP1, CTR9, DDIT4, DDX1, EHHADH, EIF2AK2, ELMOD2, EPS15, EXOC1, EXOC2, EXOSC4, FADD, FKBP5, FMR1, GBP3, GPAM, GPATCH3, GSDMB, HERC5, HERC6, IFI16, IFI27, IFI35, IFI6, IFIH1, IFIT1, I…
GO:0006955	immune response	GO_BiologicalProcess-EBI-UniProt-GOA-ACAP-ARAP_25.05.2022_00h00	3.03068e-05	0.00203056	6.45705e-06	0.000180798	[2]	Group50	8.68932	179	[ACTR2, ADA, ADAR, AGER, AIM2, APOBEC3B, APOBEC3F, APOBEC3G, ARHGEF2, ARID5A, ATAD5, ATP7A, BIRC3, BTN2A1, BTN2A2, CASP6, CASP8, CBL, CCR1, CCR2, CD200, CD28, CD3E, CGAS, CLSTN1, CNOT6, CNR1, CRKL, DDX1, DENND1B, DPP8, EHHADH, EIF2AK2, EIF2B4, EIF2B5, EPG5, ETS1, EXO1, EXOSC3, FADD, FBXO38, GBP3, GCSAM, GNPDA1, GPATCH3, HERC5, IFI16, IFI27, IFI35, IFI6, IFIH1, IFIT1, IFIT3, IFIT5, IFNLR1, IL15, I…
GO:0009605	response to external stimulus	GO_BiologicalProcess-EBI-UniProt-GOA-ACAP-ARAP_25.05.2022_00h00	0.000304157	0.0182494	6.45705e-06	0.000180798	[2]	Group50	9.49388	287	[ABHD12, ACTR2, ACVR1C, ADA, ADAR, ADH5, ADM, ADNP, ADRB2, AGBL5, AGER, AIM2, AKNA, ALKBH1, AMBRA1, ANKRD27, APOBEC3B, APOBEC3F, APOBEC3G, ARHGEF2, ARID5A, ARNTL2, ATG16L1, BAK1, BCHE, BCL2L1, BECN1, BIRC3, BLOC1S3, BLOC1S5, BRIP1, BTG2, C1QTNF12, CALCRL, CASP3, CASP6, CASP8, CASP8AP2, CBL, CCNA2, CCR1, CCR2, CD200, CD28, CDS1, CGAS, CHEK1, CHMP5, CHSY1, CLASP1, CLCN6, CLOCK, CLSTN1, CMPK2, CNOT6…
GO:0009607	response to biotic stimulus	GO_BiologicalProcess-EBI-UniProt-GOA-ACAP-ARAP_25.05.2022_00h00	0.0326375	1	6.45705e-06	0.000180798	[2]	Group50	9.7981	165	[ACTR2, ADAR, ADH5, ADM, AGBL5, AIM2, APOBEC3B, APOBEC3F, APOBEC3G, ARHGEF2, ARID5A, ATG16L1, BAK1, BCL2L1, BECN1, BIRC3, CASP3, CASP6, CASP8, CGAS, CHMP5, CLSTN1, CMPK2, CNOT6, CNR1, CTR9, DDIT4, DDX1, EHHADH, EIF2AK2, ELMOD2, EXOC1, EXOSC4, FADD, FBXO38, FKBP5, FMR1, GBP3, GPAM, GPATCH3, GSDMB, HERC5, HERC6, IFI16, IFI27, IFI35, IFI6, IFIH1, IFIT1, IFIT3, IFIT5, IFNLR1, IKZF3, IL15, IL22RA1, IL…
GO:0002682	regulation of immune system process	GO_BiologicalProcess-EBI-UniProt-GOA-ACAP-ARAP_25.05.2022_00h00	0.0361114	1	6.45705e-06	0.000180798	[2, 3]	Group50	9.79541	158	[ADA, ADAR, AGER, AIM2, AMBRA1, ARID1A, ARID5A, ARNT, ATAD5, BIRC3, BLOC1S3, BRD1, BRPF1, BTN2A1, BTN2A2, CASP3, CASP6, CASP8, CCR1, CCR2, CD200, CD28, CD3E, CDKN2A, CEACAM21, CGAS, CLSTN1, CNOT4, CNR1, CREB1, CREB3L4, CRKL, CTR9, DCAF15, DDX1, DENND1B, DUSP12, EHHADH, EIF2B4, EIF2B5, EPG5, ETS1, EXOSC3, FADD, FANCA, FBXO38, GCSAM, GNPDA1, GPAM, GPATCH3, IFI16, IFI35, IFIH1, IKZF3, IL15, IL15RA, …
GO:0002684	positive regulation of immune system process	GO_BiologicalProcess-EBI-UniProt-GOA-ACAP-ARAP_25.05.2022_00h00	0.0448154	1	6.45705e-06	0.000180798	[2, 3, 4]	Group50	9.44656	99	[ADA, AGER, AIM2, AMBRA1, ARID1A, ARID5A, ATAD5, BLOC1S3, BTN2A1, BTN2A2, CASP6, CASP8, CCR1, CCR2, CD28, CD3E, CGAS, CLSTN1, CNR1, CREB1, CREB3L4, CRKL, DDX1, DENND1B, EHHADH, EIF2B4, EIF2B5, EXOSC3, FADD, FBXO38, GCSAM, GNPDA1, GPAM, IFI16, IFI35, IL15, IL15RA, IL27RA, IL6R, INAVA, IRF3, KCNN4, KHDRBS1, LAX1, LGALS1, LILRB4, LRIF1, MAP3K7, MBD4, MCU, MED1, MEF2C, MICB, MOSPD2, MR1, MSH2, NCK2, …
GO:0051707	response to other organism	GO_BiologicalProcess-EBI-UniProt-GOA-ACAP-ARAP_25.05.2022_00h00	0.0451416	1	6.45705e-06	0.000180798	[2, 4]	Group50	9.8652	161	[ACTR2, ADAR, ADH5, ADM, AGBL5, AIM2, APOBEC3B, APOBEC3F, APOBEC3G, ARHGEF2, ARID5A, ATG16L1, BAK1, BCL2L1, BECN1, BIRC3, CASP3, CASP6, CASP8, CGAS, CHMP5, CLSTN1, CMPK2, CNOT6, CNR1, CTR9, DDIT4, DDX1, EHHADH, EIF2AK2, ELMOD2, EXOC1, EXOSC4, FADD, FKBP5, FMR1, GBP3, GPAM, GPATCH3, GSDMB, HERC5, HERC6, IFI16, IFI27, IFI35, IFI6, IFIH1, IFIT1, IFIT3, IFIT5, IFNLR1, IKZF3, IL15, IL22RA1, IL27RA, IL…
GO:0002520	immune system development	GO_BiologicalProcess-EBI-UniProt-GOA-ACAP-ARAP_25.05.2022_00h00	0.324683	1	6.45705e-06	0.000180798	[2, 4, 5]	Group50	12.3049	134	[ADA, ADAR, AGER, ALAS1, AMBRA1, ARID1A, ARNT, ASXL1, ATAD5, ATP7A, BAK1, BRD1, BRPF1, BTN2A2, BVES, CASP3, CASP8, CCR1, CCR2, CD28, CD3E, CDKN2A, CIAO3, CIAPIN1, CLSTN1, CNOT4, CNOT6, CREB1, CRKL, CTC1, CTR9, DCAF1, DPF2, EIF2AK2, EPOR, ETS1, EXO1, EXOSC3, EZH2, FADD, FANCA, FZD7, GBA, GON4L, HERC6, IFI16, IKZF3, IL15, IL15RA, IL27RA, IL6R, ING5, IREB2, IRF4, ITM2A, LEO1, LGALS1, LIG1, LILRB4, L…
GO:0023052	signaling	GO_BiologicalProcess-EBI-UniProt-GOA-ACAP-ARAP_25.05.2022_00h00	5.36778e-12	4.72365e-10	1.4257e-07	4.70481e-06	[1]	Group51	9.30403	635	[ACER2, ACTN4, ACVR1C, ADA, ADAR, ADGRG1, ADM, ADNP, ADRB2, AGER, AIM2, ALKBH1, ALS2, AMER1, ANKRD13C, APBB1, APH1A, APH1B, APOL2, ARFGAP1, ARFRP1, ARHGAP11A, ARHGAP25, ARHGAP30, ARHGEF18, ARHGEF2, ARHGEF3, ARID1A, ARID4B, ARL13B, ARNT, ARNTL, ASB1, ASB16, ASB2, ASB6, ASB7, ASB8, ASPM, ASXL1, ATAD1, ATAD5, ATF6, ATP1A1, ATP2B4, AURKA, AURKB, BAK1, BARD1, BBS7, BCHE, BCL2L1, BCL9, BECN1, BIRC3, BI…
GO:0050896	response to stimulus	GO_BiologicalProcess-EBI-UniProt-GOA-ACAP-ARAP_25.05.2022_00h00	2.72442e-06	0.000193434	1.4257e-07	4.70481e-06	[1]	Group51	10.3055	968	[ABCF1, ABHD12, ABRAXAS2, ACER2, ACTN4, ACTR2, ACTR5, ACTR8, ACVR1C, ADA, ADAR, ADGRG1, ADH5, ADM, ADNP, ADO, ADPRS, ADRB2, ADSS2, AGBL5, AGER, AIM2, AKNA, ALAS1, ALKBH1, ALS2, AMBRA1, AMER1, ANKRD13C, ANKRD27, ANKZF1, AP5Z1, APBB1, APEX2, APH1A, APH1B, APOBEC3B, APOBEC3F, APOBEC3G, APOL2, ARFGAP1, ARFRP1, ARHGAP11A, ARHGAP25, ARHGAP30, ARHGEF18, ARHGEF2, ARHGEF3, ARID1A, ARID4B, ARID5A, ARL13B, …
GO:0007154	cell communication	GO_BiologicalProcess-EBI-UniProt-GOA-ACAP-ARAP_25.05.2022_00h00	9.68892e-12	8.42936e-10	1.4257e-07	4.70481e-06	[2]	Group51	9.34321	643	[ACER2, ACTN4, ACVR1C, ADA, ADAR, ADGRG1, ADM, ADNP, ADRB2, AGER, AIM2, ALKBH1, ALS2, AMBRA1, AMER1, ANKRD13C, APBB1, APH1A, APH1B, APOL2, ARFGAP1, ARFRP1, ARHGAP11A, ARHGAP25, ARHGAP30, ARHGEF18, ARHGEF2, ARHGEF3, ARID1A, ARID4B, ARL13B, ARNT, ARNTL, ASB1, ASB16, ASB2, ASB6, ASB7, ASB8, ASPM, ASXL1, ATAD1, ATAD5, ATF6, ATP1A1, ATP2B4, AURKA, AURKB, BAK1, BARD1, BBS7, BCHE, BCL2L1, BCL9, BECN1, B…
GO:0051716	cellular response to stimulus	GO_BiologicalProcess-EBI-UniProt-GOA-ACAP-ARAP_25.05.2022_00h00	0.0471607	1	1.4257e-07	4.70481e-06	[2]	Group51	10.8363	850	[ACER2, ACTN4, ACTR2, ACTR5, ACTR8, ACVR1C, ADA, ADAR, ADGRG1, ADH5, ADM, ADNP, ADO, ADPRS, ADRB2, ADSS2, AGER, AIM2, ALKBH1, ALS2, AMBRA1, AMER1, ANKRD13C, ANKRD27, ANKZF1, AP5Z1, APBB1, APEX2, APH1A, APH1B, APOL2, ARFGAP1, ARFRP1, ARHGAP11A, ARHGAP25, ARHGAP30, ARHGEF18, ARHGEF2, ARHGEF3, ARID1A, ARID4B, ARID5A, ARL13B, ARMT1, ARNT, ARNTL, ASB1, ASB16, ASB2, ASB6, ASB7, ASB8, ASCC1, ASF1A, ASPM…
GO:0023051	regulation of signaling	GO_BiologicalProcess-EBI-UniProt-GOA-ACAP-ARAP_25.05.2022_00h00	0.0483905	1	1.4257e-07	4.70481e-06	[2, 3]	Group51	10.4272	371	[ACTN4, ACVR1C, ADA, ADAR, ADGRG1, ADM, ADNP, ADRB2, AGER, ALS2, AMER1, ANKRD13C, APOL2, ARFGAP1, ARHGAP11A, ARHGAP25, ARHGAP30, ARHGEF18, ARHGEF2, ARHGEF3, ARID4B, ARNT, ARNTL, ASPM, ASXL1, ATAD1, ATAD5, ATF6, ATP2B4, AURKA, AURKB, BAK1, BARD1, BCHE, BCL2L1, BCL9, BECN1, BIRC3, BIRC6, BRAP, BRCA1, BTN2A2, BTRC, BVES, C1QTNF12, C6orf89, CANT1, CAPN10, CASP10, CASP8, CBL, CCDC88A, CCNA2, CCNB1, CC…
GO:0048583	regulation of response to stimulus	GO_BiologicalProcess-EBI-UniProt-GOA-ACAP-ARAP_25.05.2022_00h00	0.391451	1	1.4257e-07	4.70481e-06	[2, 3]	Group51	10.9932	466	[ABHD12, ACTN4, ACTR2, ACTR8, ADA, ADAR, ADGRG1, ADM, ADRB2, AGER, AIM2, AKNA, ALS2, AMER1, ANKRD13C, APOBEC3F, APOBEC3G, APOL2, ARFGAP1, ARHGAP11A, ARHGAP25, ARHGAP30, ARHGEF18, ARHGEF2, ARHGEF3, ARID1A, ARID4B, ARID5A, ARMT1, ARNT, ARNTL, ASPM, ASXL1, ATAD5, ATF6, ATP2B4, ATP7A, ATXN7L3, AURKA, AURKB, BAK1, BARD1, BAZ1B, BCL2L1, BCL9, BECN1, BIRC3, BIRC6, BRAP, BRCA1, BRD8, BTN2A1, BTN2A2, BTRC…
GO:0007165	signal transduction	GO_BiologicalProcess-EBI-UniProt-GOA-ACAP-ARAP_25.05.2022_00h00	7.70144e-09	6.23817e-07	1.4257e-07	4.70481e-06	[2, 3, 4]	Group51	9.53283	604	[ACER2, ACTN4, ACVR1C, ADA, ADAR, ADGRG1, ADM, ADNP, ADRB2, AGER, AIM2, ALKBH1, ALS2, AMER1, ANKRD13C, APBB1, APH1A, APH1B, APOL2, ARFGAP1, ARFRP1, ARHGAP11A, ARHGAP25, ARHGAP30, ARHGEF18, ARHGEF2, ARHGEF3, ARID1A, ARID4B, ARL13B, ARNT, ARNTL, ASB1, ASB16, ASB2, ASB6, ASB7, ASB8, ASPM, ASXL1, ATAD5, ATF6, ATP2B4, AURKA, AURKB, BAK1, BARD1, BBS7, BCL2L1, BCL9, BECN1, BIRC3, BIRC6, BRAP, BRCA1, BRD…
GO:0023056	positive regulation of signaling	GO_BiologicalProcess-EBI-UniProt-GOA-ACAP-ARAP_25.05.2022_00h00	0.228422	1	1.4257e-07	4.70481e-06	[2, 3, 4]	Group51	10.5148	192	[ACTN4, ADA, ADGRG1, ADRB2, AGER, ALS2, AMER1, APOL2, ARHGEF3, ARNT, ARNTL, ASPM, ASXL1, ATF6, AURKB, BAK1, BECN1, BIRC3, BVES, C1QTNF12, CANT1, CAPN10, CASP10, CASP8, CBL, CCDC88A, CCNA2, CCR1, CCR2, CD28, CD3E, CDCA8, CFLAR, CHERP, CHSY1, CIBAR1, CLSTN1, CNOT9, CNR1, CREB1, CRKL, CRLF3, CSNK1D, CSNK2A1, CTH, CTNNA1, CXXC1, DDX1, DIRAS2, DSTYK, EDA2R, EHHADH, EIF2AK2, ELAPOR2, ERN1, EZH2, FADD, …
GO:0048584	positive regulation of response to stimulus	GO_BiologicalProcess-EBI-UniProt-GOA-ACAP-ARAP_25.05.2022_00h00	0.252477	1	1.4257e-07	4.70481e-06	[2, 3, 4]	Group51	10.6526	253	[ACTN4, ACTR2, ACTR8, ADA, ADGRG1, ADRB2, AGER, AIM2, ALS2, AMER1, APOL2, ARHGEF3, ARID1A, ARID5A, ARNT, ARNTL, ASPM, ASXL1, ATAD5, ATF6, ATP7A, AURKB, BAK1, BECN1, BIRC3, BRCA1, BRD8, BTN2A1, BTN2A2, C1QTNF12, CANT1, CASP10, CASP6, CASP8, CBL, CCDC117, CCDC88A, CCNA2, CCR1, CCR2, CD28, CD3E, CDCA8, CFLAR, CGAS, CHERP, CHSY1, CIBAR1, CLOCK, CLSTN1, CNOT6, CNOT9, CNR1, CREB3L4, CRKL, CRLF3, CSNK1D…
